# Supplementary material for: Actin clearance promotes polarized dynein accumulation at the immunological synapse
Source: PLoS One. 2019 Jul 3;14(7):e0210377. doi: 10.1371/journal.pone.0210377 (PMC6608937; doi:10.1371/journal.pone.0210377)
Supplement: S1 Table — (XLSX) [file pone.0210377.s002.xlsx]

## Sheet: B-Dync1li1
Time (s)	Centrosome-Distance from region															Dync1li1-GFP (ΔF/F)
0	8.56096	7.86828	8.4078	4.7115	3.93652	8.6441	6.55799	7.67228	9.44235	6.09893						0.984418	1.10518	0.975667	1.02123	0.979538	0.968606	1.04748	0.830356	0.867879	0.909156
3	8.11325	7.74657	8.72637	4.33201	4.24697	7.56833	6.38029	7.99026	9.2202	6.31193						1.08325	1.27793	1.13176	1.01248	1.01058	1.04269	1.10268	0.960616	1.01228	1.02992
7	8.18007	7.89573	9.17902	4.55116	4.57685	8.25089	6.47715	7.64531	9.18097	6.73993						1.01865	1.10827	0.998287	1.05739	1.03455	0.957004	0.961213	0.980392	1.05473	0.966316
11	8.14919	7.88012	9.11756	4.55116	4.77122	8.40761	6.56077	7.65806	9.24309	6.12164						0.988835	1.02314	0.9771	0.953644	1.05306	0.9396	0.834496	0.940948	1.04168	0.979307
15	8.10405	8.57842	9.00385	4.59378	4.86268	8.32893	6.47715	7.68796	9.40819	6.2199						0.996013	0.914961	0.898326	0.929068	0.988759	1.02329	0.983785	1.08507	1.05266	1.01272
19	8.36138	8.66724	8.85913	4.54497	4.77712	8.49637	6.35785	8.09634	9.31962	6.10654						1.15833	0.960085	0.97394	0.971634	0.961675	1.05039	1.04793	0.989527	1.02481	1.02046
23	8.44311	8.08438	8.6729	4.54497	4.30313	8.82882	6.65163	8.29534	8.49424	5.89286						0.923134	0.790422	1.01288	1.01352	1.04745	1.01311	1.00166	1.14859	0.983506	1.03101
27	8.37576	7.62892	8.19175	4.37053	4.48035	8.37196	6.57915	8.28357	7.80311	5.89286						0.986074	0.932614	1.03724	1.04789	1.01076	1.04783	1.03005	1.07164	0.986819	1.01963
31	8.29685	8.58111	8.21055	4.17218	4.70618	9.3508	6.36399	8.50792	7.34132	5.88496						0.861297	0.887399	0.994796	0.993138	0.913622	0.957479	0.990713	0.992859	0.975639	1.03148
35	8.73105	7.89517	8.07922	3.75648	5.72735	8.99434	6.74818	8.50792	6.80651	5.88496						0.865162	0.830522	1.00874	1.03063	0.885287	0.853058	1.0334	1.11495	0.957834	1.00908
39	8.53951	7.55277	8.08136	3.75648	5.08242	9.22454	6.79657	7.85234	5.90303	6.1313						1.05288	0.888182	1.00639	0.973222	0.943077	0.905269	0.918303	1.05154	1.03071	1.0016
43	8.52337	7.66263	7.54828	4.0736	5.17504	8.99494	6.50898	8.06008	5.75366	6.12107						0.872891	1.02083	1.10534	1.02094	0.936276	0.921246	0.919197	1.04391	1.05959	0.97198
47	8.50668	7.4497	8.3995	3.9455	5.02921	9.41069	6.51868	8.46394	5.75366	6.12107						0.919821	1.24373	1.06427	0.917795	0.909843	0.926666	1.03049	1.06283	1.01756	0.97172
51	8.54417	7.09704	9.06434	4.13225	4.8837	8.84544	6.42606	8.67767	5.75366	6.28098						0.920925	1.1362	1.12919	0.874291	0.926213	0.970223	0.999205	1.00952	0.987129	0.966784
55	8.75252	7.4497	8.88596	4.10049	5.34914	8.72552	6.47729	9.31893	5.83973	6.24959						0.747561	1.08296	1.20962	0.920008	0.953971	0.926191	1.07184	1.06207	0.959594	0.970889
59	9.00385	7.901	8.67984	4.31246	5.48957	8.99494	6.65163	8.57684	5.0985	6.173						0.936936	0.992164	1.28595	0.972623	0.870265	0.894903	1.0144	1.02585	0.893447	0.998845
63	8.08483	7.53908	8.57571	4.02883	6.2244	8.81953	6.4124	8.56273	5.55135	5.91721						0.910987	1.10735	1.37821	1.06773	0.835417	0.937888	0.975963	0.908276	0.918498	0.9487
67	8.50916	8.11694	7.81718	4.02883	7.0391	8.41382	6.22143	8.99381	5.17482	5.89184						0.808294	0.952802	1.46864	1.08835	0.786919	0.9532	1.04435	0.977382	0.986508	0.939918
71	8.51721	7.98127	8.28576	3.63214	6.69936	8.60863	6.81689	8.99381	4.77978	6.09806						0.783449	1.013	1.59065	1.09009	0.799835	0.883871	1.21241	0.937831	1.004	0.963926
75	9.04406	7.97044	8.06608	3.23804	6.60886	8.62528	6.46399	8.99829	4.63131	5.58362						0.643212	0.893897	1.72168	1.2873	0.805769	0.990574	1.14179	0.904406	0.971809	0.947505
79	8.93515	7.20836	6.36742	3.06357	6.89122	8.95666	6.33794	8.99204	5.31729	5.81946						0.955708	1.23013	1.76277	1.32104	0.828869	0.979733	1.21062	0.946429	1.05752	0.914404
83	8.94023	7.29836	5.24411	3.37815	6.71541	8.69987	5.84455	9.31151	5.23588	5.81946						0.814919	1.16127	1.87855	1.49993	0.788111	1.01568	1.25063	0.958037	1.09034	1.01537
87	8.95044	6.45139	3.94253	2.99783	6.67515	8.63172	5.8023	9.31042	5.08497	5.92183						0.797252	1.13247	1.79544	1.62018	0.786389	0.944736	1.30181	0.970289	1.05638	1.00264
91	9.14914	6.04095	2.95454	2.461	6.17267	8.52298	5.2687	9.23282	5.46807	5.52603						0.698976	1.03397	1.91543	1.56577	0.795453	0.930946	1.32237	0.98942	1.07015	1.03335
95	9.04406	5.996	2.521	2.46163	6.17267	8.47039	5.43263	9.73756	5.1554	5.52603						0.850255	1.12168	1.95591	1.80091	0.875501	0.825384	1.24459	1.028	1.08216	1.02426
99	9.69821	5.28217	2.40983	2.62377	6.21978	8.66818	5.43713	9.85864	5.26649	5.44652						0.71333	1.22258	1.9773	1.84921	0.78657	0.776502	1.32304	1.06691	1.22832	1.0175
103	9.61459	5.36499	2.51673	2.889	6.65392	8.66284	5.76173	9.84534	5.18207	5.22386						0.72879	1.07854	2.06388	2.07969	0.825823	0.874741	1.48193	1.0107	1.20151	1.04691
107	9.51823	5.79121	1.88457	2.64755	6.4119	8.61716	5.66251	9.74236	4.94607	4.80379						0.865162	1.19593	2.05227	2.20288	0.766239	0.887009	1.43657	1.12677	1.20607	1.06396
111	9.52379	5.49136	2.31053	2.39298	5.89301	8.34641	5.28765	10.0603	4.81671	4.61784						0.793387	1.10352	1.8215	2.16729	0.775568	0.863139	1.47612	1.09453	1.39488	1.0346
115	9.47912	6.0068	2.04434	1.92909	6.23813	8.96859	5.1711	10.058	4.57311	4.61784						0.926446	0.893944	1.7597	1.98427	0.763928	0.862283	1.50093	1.05702	1.30575	1.04312
119	9.47912	5.74814	0.750833	1.0547	7.27578	9.50014	5.1492	10.0721	4.60186	4.64373						0.727133	0.950406	1.70224	1.90135	0.749471	0.889101	1.51993	1.01984	1.41641	1.04842
123	9.05725	5.74562	1.039	1.54436	6.77473	9.76272	4.94713	10.2919	4.41403	4.74733						0.915404	1.14459	1.6165	1.95436	0.767888	0.913733	1.58608	1.05767	1.37873	1.0558
127	8.74402	5.29981	0.878118	1.41333	6.32199	9.33463	4.80867	10.272	3.72827	5.34807						0.795043	1.72221	1.63537	1.70331	0.822056	0.86447	1.59882	0.986518	1.44891	1.17947
131	8.51251	5.03668	0.997633	1.09161	6.32199	9.16126	4.85871	10.272	3.48189	4.93858						1.04294	2.11491	1.69535	1.85061	0.799498	0.79381	1.68195	0.926009	1.40482	1.17084
135	8.41034	5.36499	0.160504	0.597769	6.46016	8.82386	4.53423	10.272	4.12941	4.97201						0.807742	1.00373	1.69276	1.64025	0.759221	0.840029	1.81873	0.999952	1.46941	1.17646
139	8.61762	5.59821	0.192306	0.28612	6.46349	9.05064	4.53423	10.593	3.64567	4.56891						0.966751	0.958287	1.6966	1.58654	0.801135	0.763758	1.79012	1.05337	1.65698	1.18716
143	8.74811	5.51548	0.695912	0.556507	6.74684	8.57247	3.97588	10.4908	3.74838	4.56891						0.894424	0.903531	1.66022	2.04355	0.784295	0.810548	1.8632	0.976415	1.45099	1.224
147	8.85074	6.10567	0.765556	0.220077	6.36556	8.06737	3.72166	10.0096	2.95328	4.43701						0.866818	0.912933	1.52415	1.54754	0.87733	0.871222	1.8118	0.991032	1.4456	1.28454
151	8.6135	5.82859	1.28555	0.879162	7.0391	8.64359	3.65968	9.95155	2.6592	4.43701						0.908779	0.75189	1.71562	1.40774	0.905148	0.933704	1.87996	0.899463	1.61961	1.27851
155	8.132	5.82859	1.44013	0.772777	6.70788	9.06263	3.46895	10.6296	2.50846	3.0185						1.01313	0.86592	1.7368	1.29313	0.902151	0.938839	1.88868	0.863996	1.51413	1.32273
159	8.7205	5.37476	0.885131	1.62181	6.77473	9.09545	3.45366	10.6514	2.42746	1.86917						0.983866	1.04531	1.7538	1.35421	0.887213	0.893952	1.90723	0.86722	1.60978	1.3853
163	8.69067	5.02227	0.861733	1.73726	5.98529	8.72535	3.19187	11.564	1.67673	1.86917						0.959021	1.17565	1.56924	1.40943	0.852233	0.874456	1.99685	0.88764	1.54177	1.37314
167	8.83007	4.74172	0.456102	1.02357	5.70323	8.64359	2.98425	11.489	1.69304	1.86917						1.06171	1.10864	1.49662	1.47761	0.933568	0.918773	1.93047	0.895486	1.51993	1.35454
171	8.8333	4.99491	0.430269	1.10267	5.60504	9.28974	3.08041	11.0222	0.987885	2.11547						1.03797	1.31033	1.48177	1.55288	0.994476	0.827761	2.07261	0.850239	1.2984	1.36602
175	8.8688	4.81244	0.4834	1.28987	6.07377	9.20305	2.98029	11.2431	0.419222	1.89006						1.12742	1.1922	1.4123	1.52794	0.926719	0.861047	2.19396	0.843575	1.26631	1.31775
179	8.76231	5.10798	0.357932	1.10267	6.3122	8.85628	3.04494	11.4347	0.98858	2.25458						1.0192	1.24161	1.4967	1.53231	0.961831	0.847067	2.06032	0.828421	1.44136	1.24583
183	9.05903	5.27553	0.0535107	1.18915	6.2301	8.47509	2.88067	11.0292	0.628213	2.10782						1.18097	1.15736	1.47216	1.48196	0.906737	0.905364	2.07887	0.841856	1.42987	1.25825
187	9.21074	5.0357	0.467316	1.37161	5.41401	8.43106	2.92206	11.0339	0.43014	1.98755						1.13625	1.55766	1.49221	1.47522	0.913189	1.00845	2.02612	0.849379	1.39157	1.26178
191	9.30535	4.92103	0.118674	1.60628	5.67227	8.36714	3.11559	10.9223	1.07747	1.6615						1.22404	2.02212	1.49993	1.43809	0.937673	0.996661	1.96869	0.776511	1.28546	1.24484
195	9.50335	3.72051	0.643515	1.93016	5.55607	8.56639	3.11559	10.1672	0.958952	1.58772						1.24005	2.44188	1.43326	1.20259	0.882037	0.997897	2.04378	0.946967	1.3367	1.2701
199	8.82816	1.29576	0.933357	1.96038	5.8987	8.92257	3.79179	9.09565	1.01125	1.2168						1.06944	2.3219	1.5235	1.15713	0.989493	1.01387	2.03663	0.875818	1.38981	1.32045
203	8.96575	1.039	0.885131	1.81067	6.10759	8.92835	2.8083	9.20265	0.922191	1.30286						1.01865	2.08444	1.28305	1.1368	1.03043	1.05848	2.09049	0.875818	1.31124	1.28054
207	8.97531	0.802501	1.57246	1.59225	5.64976	8.90704	2.96674	8.83341	1.19821	1.48318						0.55377	1.75447	1.17239	1.29324	1.08467	0.985724	2.07037	0.979962	1.35327	1.26698
211	8.98613	0.493943	1.47097	1.51472	4.88834	8.73246	2.74225	8.40228	0.686807	0.910827						1.01975	1.82075	1.20332	1.12404	1.19374	1.01749	1.98902	0.969859	1.36465	1.42027
215	8.99822	0.389193	0.389193	1.72639	4.55908	8.02025	2.97244	7.92095	0.304159	1.15412						0.879517	1.73852	1.21884	1.27855	1.18973	1.11573	2.17318	1.07895	1.34229	1.44397
219	9.02614	0.643159	0.935318	1.63062	4.33217	8.15831	2.88051	7.92967	0.214011	1.52864						0.640452	1.68414	1.17939	1.13529	1.38678	1.14635	2.15507	1.03735	1.42707	1.3655
223	8.89198	0.643159	0.610839	1.66604	3.6386	8.22825	3.08041	7.716	1.29483	1.38763						0.721612	1.79305	1.17388	1.07845	1.36892	1.13579	2.22614	1.15697	1.29913	1.44958
227	8.5874	0.716821	0.49255	1.37194	2.97056	7.19413	2.92206	7.44893	1.06076	0.910827						0.782897	1.74899	1.10558	1.1217	1.54293	1.20122	1.89516	1.19233	1.33039	1.4289
231	8.5734	0.694512	1.03226	1.43651	3.03503	6.55635	2.26694	6.97882	1.06076	1.13431						0.879517	1.68589	1.16361	1.10238	1.67588	1.13817	2.0116	1.20555	1.3571	1.39538
235	9.01155	0.528867	0.816082	1.44097	2.82598	6.41252	2.05769	6.18079	1.30786	1.2168						0.862401	1.47765	1.27279	1.1829	1.75166	1.24316	2.17161	1.18288	1.34426	1.42074
239	8.70852	0.643159	0.703521	1.59225	2.25694	6.31354	1.67867	6.14508	1.06076	1.48318						0.965646	1.66754	1.33442	1.16577	1.7136	1.28463	1.99394	1.13978	1.38256	1.51339
243	8.37546	0.856602	0.670866	1.28774	1.32382	6.27808	1.48595	6.50891	1.48834	1.30286						0.972272	1.47345	1.46406	1.09004	1.72373	1.32172	1.90969	1.17686	1.35409	1.40858
247	7.27292	0.749841	0.796055	0.625748	0.913207	7.37943	1.39059	6.61447	1.15441	1.26496						1.16938	1.39519	1.51204	1.28181	1.78916	1.28149	2.02009	1.222	1.32687	1.27701
251	6.70878	0.719054	0.871706	1.24966	0.836451	6.66619	1.32326	6.59797	0.816855	1.69608						1.11748	1.49548	1.39311	1.35096	1.74858	1.26979	2.10859	1.30174	1.26642	1.28636
255	5.72846	0.622995	0.891318	0.695521	2.05724	6.09089	1.07523	6.68927	0.767947	1.51759						1.15999	1.45958	1.37509	1.50979	1.83359	1.26523	1.9555	1.32388	1.27035	1.20488
259	4.98591	0.643159	0.74417	0.443249	1.96333	5.52814	0.909501	5.93274	0.971053	1.4366						1.15889	1.24705	1.46647	1.45838	1.92631	1.3841	1.93718	1.42663	1.20814	1.24479
263	4.34545	0.694512	0.611026	0.64414	1.962	4.8283	0.545386	5.54802	1.24966	1.54051						1.21907	1.22788	1.42999	1.46691	1.99409	1.35348	2.02322	1.63739	1.21373	1.27238
267	5.08959	0.742322	0.168847	0.547694	1.17262	6.33501	0.238783	4.96397	1.15916	1.47684						1.53984	1.21276	1.37303	1.4956	1.99781	1.29709	1.9631	1.48854	1.23981	1.43581
271	4.66563	0.266645	0.226226	0.761037	0.908997	5.78741	0.321002	4.95122	1.24893	1.2168						1.24722	1.28019	1.36063	1.35221	2.07853	1.47103	1.89672	1.56861	1.24033	1.38821
275	5.01689	0.417027	0.696488	0.914962	0.534144	4.23987	0.385201	3.88927	1.60671	1.40117						1.29802	1.26327	1.37979	1.31602	1.88879	1.46808	1.9783	1.60192	1.24323	1.36919
279	5.09269	0.357932	0.505626	1.21208	0.862131	4.387	0.440914	3.37227	1.87357	1.58757						1.55641	1.18367	1.39078	1.26934	1.89778	1.36204	1.8775	1.78065	1.19799	1.43108
283	5.08959	0.430801	0.838365	0.479479	0.770995	3.11044	0.568009	2.8007	1.60671	1.5179						1.42556	1.2194	1.41098	1.24005	1.80338	1.38762	1.90321	1.6994	1.1304	1.32694
287	4.26011	0.484582	0.74417	0.477565	0.809461	3.10348	0.478041	2.16426	1.44113	1.62999						1.60389	1.27148	1.37099	1.18202	1.91787	1.29889	1.9117	1.78678	1.09665	1.45831
291	3.62332	0.677067	1.0843	0.662281	0.535001	3.22104	0.568009	1.81714	1.52241	1.44232						1.2152	0.957227	1.32367	1.23133	1.7906	1.28758	1.86275	1.85782	0.956696	1.38338
295	3.24439	1.05573	0.796342	0.718737	0.256722	4.38997	0.385201	1.89665	1.66604	1.4366						1.5404	1.10928	1.28149	1.03412	1.8392	1.3027	2.04937	1.93542	0.937545	1.32866
299	2.59543	0.911136	0.720565	1.17491	0.385201	4.51423	0.534359	1.70294	1.82353	1.35886						1.35544	1.03157	1.36239	1.02308	1.76443	1.26456	2.14591	1.96336	0.923985	1.38696
303	2.79315	0.670866	1.44156	1.07763	0.168847	4.82576	0.545386	1.5329	1.68017	1.4366						1.85786	0.9605	1.29823	1.03425	1.88541	1.28605	2.0411	1.97927	1.00141	1.43466
307	2.743	0.871706	1.30277	0.986958	0.2891	4.5677	0.669841	1.34173	1.97438	1.2168						1.67014	0.906573	1.31394	0.907719	1.84445	1.25343	2.16066	1.95552	1.01415	1.51983
311	2.65655	0.69813	1.46121	0.986029	0.576611	4.39227	0.86253	0.760071	1.9064	1.35886						1.80707	0.871497	1.36368	0.948021	1.82542	1.25334	2.11999	1.93348	1.00483	1.44417
315	2.53762	0.69813	1.28618	0.86293	0.80357	4.4953	0.87072	0.603772	1.74328	1.2168						1.69168	0.907218	1.34797	0.898165	1.76292	1.30336	2.0782	1.88953	0.980608	1.45171
319	2.54221	0.52648	1.48406	0.913459	0.386685	3.87559	0.862795	0.815733	1.73063	1.2168						1.63702	0.971838	1.23658	0.931463	1.82034	1.33218	2.15597	1.72896	0.986715	1.46143
323	3.07049	0.192306	1.17432	0.744326	0.882086	3.57114	0.834875	0.921694	1.63174	0.383129						1.80928	0.951788	1.30008	0.968328	1.79336	1.41568	1.99014	1.76292	0.884442	1.35999
327	3.01598	0.192306	1.17432	0.642004	0.910004	3.54546	0.150566	1.00004	1.22168	0.983359						1.74578	0.896709	1.16743	1.00241	1.76833	1.36385	2.11306	1.72778	0.871399	1.39865
331	3.35228	0.169523	1.27707	0.677407	0.757664	2.99055	0.69443	0.625016	0.803786	1.06679						2.0108	1.07421	1.24314	1.11407	1.73555	1.30146	2.03216	1.75959	0.918705	1.38083
335	3.23266	0.160504	1.1295	0.78103	0.546644	2.62292	0.96193	0.935197	1.43747	0.768324						2.04889	0.87712	1.27518	1.18746	1.75642	1.14549	1.9526	1.80043	0.849971	1.49468
339	3.15878	0.806897	1.1295	0.652967	0.42907	2.54309	0.96193	0.779562	1.53395	0.76892						1.89651	0.963956	1.21576	1.22414	1.78732	1.12695	1.99081	1.73154	0.943446	1.4647
343	3.01598	0.273009	1.03966	0.816855	0.957516	2.58821	0.755545	0.697476	1.86828	0.832822						2.00417	1.19404	1.19062	1.37767	1.76778	1.09937	2.17005	1.66802	1.03061	1.35584
347	3.67163	0.389781	1.23157	0.625748	0.240217	2.25486	1.15679	0.615208	1.63511	0.983359						2.04227	1.22345	1.14902	1.33666	1.757	1.18059	2.29475	1.53034	1.04065	1.41429
351	3.67163	0.645292	1.29505	0.386985	0.221624	1.61683	0.814467	0.340395	1.44097	1.17027						1.89982	1.04342	1.19769	1.27606	1.86651	1.07797	2.09451	1.52712	1.02533	1.37745
355	3.36918	0.538733	1.12965	0.23831	0.23974	1.51245	0.814467	0.864785	1.2213	1.36743						1.89872	1.11647	1.16864	1.12084	1.87556	1.08453	2.09943	1.5743	1.06684	1.58131
359	2.77679	0.645292	0.878118	0.880269	1.03983	1.45449	0.755848	0.758723	0.958952	0.9049						2.1041	1.20262	1.20152	1.2653	1.72385	1.10926	2.01271	1.54969	1.11269	1.4528
363	2.49434	0.432393	1.01	0.834054	1.07107	1.33977	0.861733	1.07214	0.878772	1.06679						1.81369	1.04088	1.23343	1.31276	1.76573	1.05448	1.92511	1.49262	1.08278	1.44511
367	2.31673	0.432393	1.35087	0.221115	1.02318	1.24727	1.35244	1.07214	1.13904	0.710411						1.71376	1.04107	1.2286	1.27439	1.71176	1.15063	2.03216	1.46081	0.963942	1.33178
371	1.96254	1.41341	0.911889	0.267509	0.651911	1.53156	0.684299	0.64414	1.3634	0.714428						1.60555	0.92441	1.25188	1.19785	1.68953	1.19019	1.95684	1.40847	0.940858	1.33656
375	1.86398	1.06275	0.983062	0.963002	0.44221	1.71217	1.11609	0.652967	1.3634	0.859344						1.6464	0.830291	1.19569	1.29662	1.76643	1.18534	2.06233	1.58268	0.978227	1.39289
379	1.73667	0.817203	0.535643	0.340899	0.23974	1.41224	0.716821	0.697476	1.44097	0.753579						1.80872	0.915053	1.21473	1.14305	1.70297	1.24801	1.98567	1.5513	0.918602	1.36171
383	1.62763	1.7534	0.268357	0.912205	0.627207	1.42652	0.863326	0.455478	1.44097	0.860143						1.41286	1.0289	1.29143	1.01324	1.79878	1.24982	2.0154	1.57054	0.951002	1.2888
387	1.73667	1.48043	0.335177	1.3933	0.339379	1.30066	0.913207	0.625016	1.24893	0.543924						1.32397	0.91616	1.25082	1.03568	1.6715	1.12219	2.07373	1.47102	0.88941	1.20426
391	2.16529	1.44109	0.493479	1.04525	0.651911	1.51215	0.985447	0.625016	1.0547	0.859344						1.17711	0.989261	1.23106	0.903658	1.72106	1.0309	2.18323	1.46586	0.894586	1.26641
395	2.00382	2.01459	0.590831	1.2183	0.339379	2.10999	0.534144	0.536287	1.21208	0.775591						1.46476	0.910352	1.21137	1.01061	1.76418	1.10546	2.14122	1.54754	0.905352	1.38759
399	2.16529	1.94808	0.288505	1.13582	0.957994	1.61814	0.765032	1.07747	1.72718	1.05622						1.34605	0.928512	1.22882	0.989572	1.85724	1.16242	2.29565	1.59085	0.88527	1.19199
403	2.18367	1.77249	0.160504	1.62524	1.17807	1.61814	0.441433	0.678758	1.54496	0.426942						1.44764	1.19847	1.30883	0.930473	1.86107	1.1706	2.05495	1.45468	0.927297	1.27368
407	2.39864	1.84292	0.0764208	0.919207	0.881842	1.77736	0.238783	0.580473	1.21208	0.53394						1.26931	1.08389	1.20482	0.894025	1.81816	1.20807	2.0402	1.455	0.879887	1.2438
411	2.31607	1.91835	0.384904	1.03618	0.76835	2.16558	0.384904	0.160589	1.49234	0.68196						1.13791	1.20253	1.27103	0.990587	1.72935	1.22177	2.28157	1.47779	0.839101	1.23081
415	2.56918	1.6385	0.830268	0.69336	1.39454	2.59646	0.477562	0.320864	1.59268	0.532221						1.30299	1.01032	1.3087	0.942423	1.73553	1.24392	2.10345	1.43491	0.911563	1.30429
419	2.4051	1.58855	0.863922	0.452452	1.66136	2.70651	0.42693	0.778387	1.39298	0.00338364						1.35268	0.872511	1.29306	1.06148	1.74534	1.26589	2.17161	1.36978	0.882682	1.21138
423	3.07437	1.89825	1.58414	0.545179	1.63658	1.72426	0.42693	0.240224	1.39298	0.490347						1.53543	0.941648	1.27206	1.16481	1.73154	1.35881	2.15396	1.41051	0.952969	1.23518
427	2.6889	1.41309	1.1482	0.384015	0.861733	1.17593	0.534144	0.559175	1.8981	0.85961						1.32507	1.10154	1.32213	1.1407	1.64729	1.35063	2.31487	1.29637	1.00628	1.32492
431	2.54221	1.94808	1.05464	0.491157	1.84028	1.18079	0.755848	0.750759	1.49234	0.382531						2.45746	1.01779	1.20106	1.26398	1.63966	1.32581	1.89002	1.235	0.982161	1.31395
435	2.18367	1.77881	0.983179	0.149815	0.534144	1.07027	0.684299	0.986958	0.987885	0.426942						1.60775	1.18206	1.1655	1.35734	1.59323	1.42909	2.02344	1.24822	1.02833	1.25342
439	2.08447	1.82023	0.915648	0.53746	0.834875	1.27065	1.05285	0.964606	1.10428	0.212954						1.50175	1.06305	1.25276	1.28587	1.67856	1.41178	2.13004	1.19878	1.06849	1.34009
443	2.04913	1.97429	0.830268	0.152842	0.535001	1.63574	0.622995	0.590737	1.45709	0.383129						1.64309	1.15749	1.38549	1.45905	1.69579	1.34197	2.24648	1.26703	1.03941	1.31894
447	2.08447	1.56033	0.759701	0.241175	1.01	1.42652	0.338027	1.12386	1.21208	0.602259						1.854	1.46847	1.50645	1.29201	1.60107	1.36718	2.10367	1.28025	1.00493	1.31728
451	1.96003	1.50688	0.74417	0.909503	1.45622	1.79263	0.453207	1.10241	1.21208	0.910827						1.78774	1.18755	1.26337	1.33755	1.62323	1.31059	2.17385	1.30808	0.976674	1.27176
455	1.7237	1.53346	0.895802	0.957996	1.67529	1.79263	0.716821	1.33622	1.39692	0.404072						1.57904	1.18999	1.34957	1.32102	1.59362	1.35234	2.1544	1.24618	0.995928	1.36275
459	1.81121	1.53346	0.384904	0.796057	1.76495	2.20233	0.675712	1.75363	1.39692	0.674703						1.64364	1.15058	1.42724	1.32963	1.54712	1.40579	2.18279	1.16654	0.929575	1.35703
463	1.93954	1.64874	0.688589	0.65428	1.72546	1.86769	0.534144	1.57882	1.26437	0.383129						1.67842	0.989629	1.36272	1.4319	1.63479	1.32419	2.14748	1.17481	0.923674	1.21834
467	1.6927	1.50802	0.869865	0.815733	1.35379	2.53619	0.643426	1.48957	1.06076	0.241664						1.52549	0.910997	1.33529	1.41274	1.68524	1.22605	2.23665	1.17417	0.98154	1.314
471	1.7237	1.70069	0.975228	0.43014	1.19678	2.70589	1.05285	1.40704	1.67673	0.242609						1.57684	1.00802	1.37106	1.49407	1.58526	1.24335	2.12446	1.28541	0.97067	1.26937
475	1.31262	1.67949	1.08091	0.600063	1.15827	2.52935	0.95608	1.30136	1.58172	0.476132						1.57904	0.884034	1.26917	1.56871	1.66634	1.31468	2.11842	1.25037	0.910942	1.35713
479	1.68079	1.60034	1.25819	1.39692	1.10257	1.74078	1.15143	1.28827	1.66604	0.475169						1.65027	0.990874	1.26028	1.41987	1.64062	1.35786	2.0782	1.22888	0.90442	1.26973
483	2.02326	1.46121	0.975228	0.863725	1.10257	1.89502	1.19534	1.30136	1.59211	0.531791						1.49899	1.13307	1.18283	1.40474	1.61747	1.32666	2.26168	1.2493	0.973155	1.30689
487	1.98106	1.51506	1.23986	0.86452	1.01034	1.62879	1.19534	1.30136	2.05707	0.456991						1.79823	1.1232	1.13809	1.57587	1.57957	1.22509	2.02679	1.18309	0.969221	1.23596
491	1.3711	1.5607	1.29293	0.773369	1.15282	1.00853	1.11609	1.31113	2.19702	0.572835						1.69554	1.13164	1.18913	1.42648	1.63233	1.24754	1.90589	1.23726	0.972741	1.21543
495	0.458106	1.66697	0.910004	1.07747	1.39519	1.05285	0.777943	1.28863	2.23379	0.236879						1.66849	1.22557	1.23279	1.38123	1.56802	1.34882	1.91706	1.32485	1.00462	1.33708
499	0.408428	1.29576	1.01684	0.971053	2.10194	1.10194	0.42693	1.28827	2.14128	0.0503014						1.80928	1.15035	1.2911	1.31836	1.54626	1.32628	1.99104	1.30529	0.952555	1.24895
503	0.597191	1.66284	0.688589	1.45059	2.30445	1.20126	0.31993	1.30136	2.20721	0.387881						1.65358	1.06278	1.20462	1.4232	1.56812	1.24488	1.9193	1.23876	0.868293	1.32601

## Sheet: B-Dync1li2
Time (s)	Centrosome-Distance from region															Dync1li2-GFP (ΔF/F)
0	5.55312	8.94953	6.52895	11.1022	8.00899	4.95264	11.7685	7.49002	10.366	7.49371	9.49516					0.868998	0.948812	0.920476	0.931282	0.939347	0.972954	0.877264	0.91797	1.0326	0.969253	0.88408
3	5.55312	8.94953	6.52786	11.1022	8.00899	4.92802	11.1685	7.49002	10.4458	7.16973	9.1482					0.984183	1.00533	1.05103	0.998869	1.0234	1.05941	1.08328	1.15897	1.01916	1.06154	1.05684
7	5.55312	8.94953	6.42087	11.1022	8.00899	4.92802	11.113	7.49002	10.26	7.16973	9.1482					0.973322	1.0072	1.00812	1.08426	1.04335	1.05315	0.984509	1.0079	1.0247	1.01547	1.05981
11	5.55312	8.94953	6.09992	11.1022	8.00899	4.92802	11.0855	7.49002	10.4721	7.16973	9.1482					0.983574	1.04998	1.07774	1.07113	1.03757	1.01491	1.003	1.00887	0.988122	0.984832	1.03042
15	5.50472	8.94953	5.68002	10.2066	8.00899	4.92802	10.5504	7.49002	11.0466	7.16973	9.1482					1.05906	1.02463	1.01543	1.04684	1.01388	0.950852	0.999421	1.00596	0.991794	1.00051	1.03316
19	4.88516	8.94953	4.63188	10.2066	8.00899	4.92802	8.7092	7.49002	11.141	7.16973	9.1482					1.02395	0.970895	1.05042	0.975786	0.987413	1.00877	1.07316	0.955265	1.03059	0.981233	1.02972
23	4.88516	8.94953	4.36455	10.4871	8.00899	4.92802	8.7092	7.49002	11.8846	7.16973	9.1482					0.995744	0.961591	1.04205	0.998642	0.978231	0.978863	0.974193	0.954835	0.94572	1.01779	0.967245
27	4.85959	8.94953	4.49122	12.4001	8.00899	4.92802	8.7092	7.49002	11.8889	7.16973	9.1482					1.05662	1.04538	0.929333	0.971185	0.995989	0.966985	0.981956	1.01226	0.991586	0.933028	0.947414
31	4.01431	8.94953	5.93915	12.2998	8.00899	4.92802	8.62847	7.37909	9.27554	7.16973	8.88737					1.05455	0.986187	0.905407	0.922003	0.980815	0.99411	1.02322	0.977977	0.97572	1.03635	0.991308
35	4.30826	8.94953	5.98879	12.2998	7.91046	4.92802	8.35782	5.97689	8.86736	7.16973	8.69926					0.9718	1.00111	0.948236	0.932262	1.00084	0.98755	0.979709	0.952575	1.0342	0.969916	0.980491
39	2.91158	8.94953	5.83885	11.5073	6.63246	4.92802	6.58586	7.46944	6.73485	7.16973	7.69889					0.978524	1.01009	0.952818	0.928415	0.986297	0.922841	1.04998	1.04094	1.0626	1.06197	0.931424
43	3.15898	8.9663	5.89346	11.1145	6.63246	4.92802	6.54484	7.92109	5.55028	7.16973	7.69889					0.990511	1.01458	0.877471	0.948706	0.966307	0.900443	1.10421	1.08319	1.06558	0.973798	0.991779
47	2.9387	8.68071	5.72287	10.9139	6.73779	4.92802	6.39886	7.96127	4.62192	7.16973	7.69889					0.929116	0.937209	0.860991	0.961454	1.00171	0.932	1.07531	1.05338	0.981471	0.987673	0.866523
51	2.87559	7.21201	5.63123	13.17	6.73779	4.92802	6.39886	7.45267	3.97718	7.16973	7.69889					0.922879	0.950951	0.960882	1.01041	0.954619	0.887383	1.02639	1.07151	0.895836	1.03488	0.855706
55	3.87582	7.21201	5.33498	12.6268	6.40321	4.92802	6.2794	7.33916	5.18671	7.16973	7.39395					0.916642	0.909352	0.909548	1.11119	0.974354	0.939506	1.10707	0.98804	0.925282	1.03877	0.935813
59	4.55275	7.21201	5.67298	12.2885	6.21173	4.92802	6.17645	7.93901	5.21765	7.16973	7.39395					0.862792	0.934803	0.822304	1.04518	0.993992	0.985187	1.03926	0.964361	0.904912	0.957557	0.933618
63	4.55275	7.3176	5.96097	11.0343	7.01016	4.92802	5.93559	7.58952	5.66373	7.16973	7.39395					0.927899	0.933573	0.771279	0.990194	1.01794	1.01048	1.12515	1.06495	0.939554	0.974319	0.978767
67	4.4124	7.3176	6.06096	11.0479	7.24233	4.19383	5.81672	7.58952	5.66373	7.16973	7.39395					0.910435	0.8577	0.81847	1.00045	0.982048	1.06591	0.977359	1.04439	0.851217	0.92602	0.913474
71	4.15573	7.3176	5.86122	9.86535	7.24233	4.0874	5.81672	7.3699	5.68685	6.54367	7.32856					0.976668	0.884596	0.841251	1.07392	0.937585	1.19332	1.00065	0.963231	0.948284	1.00358	0.950627
75	3.55092	7.3176	5.54923	9.86535	7.24233	3.53155	5.88788	7.39484	5.6179	7.33156	7.298					0.996687	0.873902	0.891615	1.039	0.94618	1.34189	0.964899	0.986318	0.907614	0.896188	1.10567
79	3.3977	7.56436	5.44824	9.23616	7.42349	3.5445	6.02589	7.33205	5.4145	7.3032	7.09274					1.00323	0.914806	0.988597	1.04865	0.922138	1.5232	0.984815	0.987072	0.880663	0.97645	1.0526
83	2.72869	9.18625	5.48487	8.48125	7.18964	3.06495	5.86719	7.36068	6.15049	6.4565	7.09274					1.02084	0.897642	1.22297	1.13231	0.931222	1.71969	0.945084	0.973671	0.979046	0.966648	1.01898
87	1.99095	8.71619	3.49054	11.5986	6.69694	3.06495	5.90051	5.26862	6.0582	7.27513	7.07758					1.02474	1.02025	1.25086	1.14008	0.914541	1.82068	1.00177	0.965383	0.988052	0.919438	0.908458
91	1.62732	8.71619	2.4883	9.47952	7.76128	3.35718	5.43275	5.8808	6.12593	7.2767	6.82785					1.08014	1.12189	1.35035	1.10553	0.911428	1.74096	0.876141	0.979214	1.32456	1.23338	1.03262
95	1.605	8.00339	1.63658	7.83305	7.04622	2.28905	5.31557	5.87565	6.76419	7.07085	6.82785					1.10068	1.24915	1.39988	1.17636	0.857978	1.79374	0.911889	1.01909	0.998791	0.922327	0.984097
99	1.605	8.00339	1.59031	6.88626	8.0253	2.28905	6.79831	5.65975	4.75675	6.75033	6.82785					1.14957	1.27765	1.30435	1.26643	0.853142	1.8023	0.926699	0.934599	0.986182	1.01471	1.0247
103	1.605	8.00339	1.95239	6.97635	7.35803	2.04193	6.77405	4.97816	1.75624	6.32303	6.82785					1.16721	1.47939	1.28466	1.34065	0.84815	1.64576	1.00851	0.980129	1.07826	1.00865	0.997109
107	1.605	7.96828	1.39059	6.35784	5.4264	1.33977	6.4706	5.4565	0.958952	5.14857	6.82785					1.19633	1.4934	1.18433	1.43434	0.842237	1.63016	1.05274	0.940143	1.01244	1.06263	0.901246
111	1.605	7.76825	1.45976	7.87088	5.03159	1.33977	6.4706	3.39832	0.86452	4.61515	6.82785					1.20743	1.67722	1.29572	1.40944	0.835463	1.71833	1.15641	0.98691	0.995119	1.12244	0.968342
115	1.605	4.2395	1.67854	7.49153	4.51423	1.33977	6.43265	5.4073	0.90944	2.91211	6.98267					1.23059	1.3886	1.11427	1.46368	0.84488	1.6912	1.16417	1.11101	1.02027	1.20379	0.958309
119	1.72824	2.99055	2.17729	6.78518	4.40772	1.33977	6.17078	4.2389	0.90944	1.75144	7.34485					1.22508	1.36571	1.09391	1.48299	0.806016	1.62827	1.24363	1.08174	1.06073	1.33514	1.0729
123	1.605	1.61906	1.98945	6.50168	4.4953	1.29191	6.17078	3.49744	1.84921	0.910004	7.34485					1.21434	1.32149	1.20697	1.58716	0.822365	1.66432	1.31891	1.07614	1.07625	1.41114	0.969831
127	1.605	1.50627	1.45473	6.29232	4.17434	1.29191	6.17078	3.49744	0.884421	0.505626	7.31906					1.21215	1.31871	1.14722	1.74851	0.837636	1.7474	1.31789	1.09702	1.1048	1.43056	0.929229
131	1.605	1.50627	1.80972	6.26291	4.17434	1.19534	2.6304	2.85407	0.758119	0.505626	6.77391					1.17433	1.34037	1.23028	1.69918	0.836383	1.52048	1.27836	1.09858	1.13078	1.55467	0.98057
135	1.605	1.50627	1.84028	5.81976	3.85788	1.13672	2.62377	3.21791	1.4574	0.505626	6.77391					1.11516	1.3809	1.25663	1.74036	0.806937	1.42811	1.4142	1.04595	1.23477	1.41091	1.04821
139	1.605	1.50627	1.96373	4.54747	3.96472	1.097	2.16733	2.92151	1.18398	0.505626	6.77391					1.1433	1.3925	1.14396	1.79882	0.817078	1.41505	1.33903	1.12608	1.15274	1.48534	1.00213
143	1.605	1.33647	2.13936	3.21835	4.49904	0.985679	1.97487	2.92151	0.241175	0.505626	6.33579					1.14333	1.38678	1.14797	1.68854	0.835443	1.52	1.34924	1.06231	1.34659	1.50296	0.957917
147	1.605	1.51325	1.57933	2.12131	3.53741	0.945726	2.03494	2.92151	0.149815	0.505626	4.72427					1.10703	1.3871	1.16168	1.67753	0.81236	1.48319	1.41298	1.06037	1.37874	1.5979	1.02329
151	1.15282	1.51325	1.48595	5.04809	3.959	0.834875	2.03494	2.64171	0.107021	0.505626	4.82671					1.02982	1.40544	1.20063	1.56597	0.800123	1.53046	1.49418	1.02894	1.46348	1.67272	1.03434
155	1.15282	1.51325	1.48595	5.0028	4.387	0.834875	1.97869	2.5038	0.149815	0.505626	4.62776					0.984852	1.38694	1.36873	1.63574	0.832271	1.50115	1.55669	1.00031	1.34271	1.8465	1.06993
159	1.15282	1.51325	1.48595	5.34067	3.87559	0.834875	1.93395	6.59252	1.05773	0.505626	4.19735					1.06216	1.30273	1.40596	1.68756	0.839398	1.57697	1.42421	1.10547	1.28909	1.71647	1.07737
163	1.18176	1.51325	1.48595	3.94206	4.08835	0.834875	1.90018	6.17492	0.683465	0.505626	3.5577					1.12432	1.32374	1.44227	1.47605	0.848365	1.61143	1.42646	0.982605	1.37244	1.82813	1.05448
167	1.18176	1.022	1.48595	3.92511	4.17824	0.418671	1.90018	5.98833	0.834328	0.505626	3.32646					0.990755	1.32299	1.51101	1.54831	0.909979	1.45984	1.37376	1.03007	1.36842	1.70459	0.892467
171	1.18176	1.022	1.48595	4.31429	3.97029	0.00107	1.7528	5.98833	0.575421	0.505626	2.59569					1.0349	1.37903	1.57468	1.54258	0.902265	1.6967	1.48682	0.974694	1.31112	1.9315	0.838618
175	1.29419	1.022	1.48595	4.06836	3.86657	0.00107	1.27114	5.1629	0.384611	0.505626	3.32646					1.12718	1.26861	1.27703	1.54771	0.885095	1.69457	1.51134	1.05214	1.38359	1.86757	0.964972
179	1.45504	1.022	1.48595	2.96172	3.86657	0.00107	1.34874	5.1629	0.384611	0.505626	5.19673					1.14911	1.21691	1.45245	1.54379	0.915853	1.58123	1.462	0.937506	1.38255	1.85815	0.972575
183	1.45504	1.1482	1.39503	2.68453	4.815	0.00107	1.97252	5.75145	0.384611	0.505626	4.14654					1.12997	1.22434	1.35366	1.54809	0.873622	1.70214	1.56956	0.946655	1.2523	1.8439	0.893878
187	1.45504	1.1482	1.39503	4.29836	5.5239	0.00107	2.07712	5.75145	0.956082	0.52648	3.78658					1.11805	1.30224	1.47977	1.71607	0.897743	1.68671	1.48744	0.940412	1.3247	1.99012	1.00518
191	1.18176	1.1482	1.50174	3.90944	4.84475	0.00107	2.12952	5.75145	0.956082	0.288505	2.28492					1.18538	1.41228	1.43584	1.73493	0.857019	1.70462	1.51767	1.03971	1.34071	1.88353	1.0617
195	1.18176	1.20169	1.50174	3.60779	5.41822	0.00107	2.12952	4.76644	0.956082	0.559581	1.84416					1.11163	1.39667	1.36979	1.99148	0.840573	1.69895	1.57814	0.887025	1.29387	1.78594	1.02776
199	1.18176	1.20169	2.2056	3.55784	5.7354	0.00107	2.14086	4.84151	0.956082	0.559581	2.12637					1.11887	1.26856	1.49713	1.83511	0.887797	1.59689	1.60582	0.956719	1.33613	1.75795	1.04069
203	0.86253	1.20169	2.2056	5.06095	6.59269	0.00107	2.24892	5.1464	0.956082	0.559581	1.79253					0.996292	1.223	1.59446	1.76873	0.92529	1.46699	1.61153	0.865497	1.40521	1.64743	1.10873
207	0.86253	1.20169	2.16762	3.98299	6.38448	0.00107	2.10464	5.42501	0.956082	0.897845	1.51234					0.988777	1.14515	1.69294	1.6463	0.931868	1.60752	1.53932	0.947839	1.56276	1.71642	1.08623
211	0.86253	1.20169	1.53156	5.87462	6.46739	0.00107	2.10464	4.84385	0.337693	0.897845	1.51234					1.10472	1.25621	1.61707	1.4271	1.00546	1.49914	1.5813	0.886325	1.25694	1.71865	1.04304
215	0.86253	1.62665	1.43508	5.75799	6.46739	0.00107	2.10464	3.87768	1.21792	0.897845	1.33545					1.11428	1.11831	1.34471	1.38131	1.00359	1.44667	1.67496	0.971895	1.30267	1.41602	1.10786
219	0.478998	1.62665	1.43508	6.4241	6.46739	0.00107	1.91697	3.87768	0.543497	0.559581	1.33545					1.04287	1.24102	1.38662	1.36177	1.02698	1.49229	1.72287	0.920876	1.33385	1.41484	1.12378
223	0.478998	1.62665	1.53178	8.57247	6.0266	0.00107	1.91697	3.52834	0.543497	0.67639	1.36931					1.11209	1.24776	1.39446	1.44361	0.98152	1.44625	1.60449	0.949884	1.30038	1.37795	1.18397
227	0.478998	1.62665	1.53178	8.28104	5.55605	0.00107	1.91697	3.52834	0.543497	2.25755	1.36931					1.13642	1.28299	1.24469	1.52991	0.926543	1.30974	1.52104	0.949561	1.2523	1.31407	1.23477
231	0.779266	1.62665	1.53178	7.56123	6.16002	0.00107	1.91697	3.4447	1.36893	2.28522	1.36931					1.09073	1.24797	1.31057	1.47424	0.985122	1.35312	1.54637	1.01495	1.31493	1.29433	1.35728
235	0.756756	1.6408	1.53178	7.56123	6.16002	0.00107	1.91697	3.7685	1.05773	2.15623	1.36931					1.05863	1.16157	1.21266	1.24297	0.990839	1.44282	1.60622	1.08561	1.22182	1.23438	1.34176
239	0.756756	1.58414	1.53178	7.18227	4.61083	0.00107	1.91697	3.70878	1.05773	2.05844	1.36931					1.09617	1.06917	1.32427	1.22124	0.962196	1.50623	1.58702	1.08002	1.09128	1.18508	1.30069
243	0.756756	2.18526	1.53178	7.04793	4.20471	0.00107	1.91697	3.6725	0.986029	2.10513	1.36931					1.15158	0.986936	1.38089	1.22328	0.959337	1.5385	1.35701	1.11198	1.10459	1.1214	1.31135
247	0.750985	2.84286	1.53178	6.59042	4.08858	0.00107	1.91697	3.86455	0.651211	2.71736	1.36931					1.24233	0.986241	1.38944	1.16331	0.940777	1.56598	1.43484	1.25148	0.964635	1.09777	1.40972
251	0.749001	1.86589	1.53178	8.90095	4.08858	0.00107	1.91697	3.75981	1.13884	3.74917	1.36931					1.23929	0.949293	1.5103	1.19507	0.959572	1.52733	1.55791	1.19895	1.05865	1.17964	1.17308
255	0.749001	2.46079	1.53178	8.85307	3.7695	0.00107	1.91697	2.78299	1.24966	2.23917	1.99549					1.15623	0.905342	1.31651	1.22796	0.954893	1.55576	1.46895	1.27085	1.11387	1.17467	1.1897
259	0.749001	2.46079	1.53178	7.9774	3.81938	0.00107	1.98228	2.46922	0.884421	2.60981	2.19733					1.12994	0.974317	1.30369	1.17764	0.912485	1.50417	1.47344	1.20799	1.03329	1.20294	1.31519
263	0.741037	2.31751	1.53178	6.99492	3.81938	0.00107	1.55504	1.83048	1.84264	2.68544	2.23218					1.14741	0.918174	1.27875	1.16965	0.893377	1.51847	1.48713	1.28081	0.987637	1.20166	1.15583
267	0.861733	2.31751	1.53178	7.04793	3.08847	0.00107	0.727052	2.12263	1.63174	2.68544	2.26074					1.21544	0.945978	1.23852	1.22758	0.963018	1.48786	1.53677	1.24007	1.01015	1.28751	1.0896
271	0.861733	2.31751	1.53178	7.04793	2.96766	0.00107	0.727052	2.5038	1.87064	2.68544	2.26074					1.11236	0.95202	1.06104	1.08064	0.910371	1.49891	1.51042	1.28447	1.02997	1.34902	1.11202
275	0.861733	3.06418	1.53178	6.95554	3.0664	0.00107	0.963775	2.5038	2.37752	2.68544	2.26074					1.12435	0.906464	1.06857	1.12688	0.934864	1.4144	1.82102	1.21348	0.981609	1.34902	1.13765
279	0.861733	3.06418	1.53178	6.72647	2.78241	0.00107	0.933482	2.40353	2.05707	2.54086	2.26074					1.1186	1.00025	1.18375	1.13253	0.917654	1.26731	1.72603	1.36557	1.12142	1.33519	1.28556
283	0.861733	3.19762	1.53178	6.41077	2.6753	0.00107	0.815523	1.61814	0.816855	2.54086	2.2455					1.06015	0.955496	1.08087	1.1492	0.871664	1.23428	1.53932	1.23227	1.19119	1.29049	1.22207
287	0.861733	3.14664	1.53178	6.27088	2.6753	0.00107	0.815523	1.61814	0.533719	1.77765	2.14388					1.10506	0.892028	1.14806	1.1787	0.894336	1.25756	1.53963	1.21112	1.17713	1.2956	1.12754
291	0.861733	2.69221	1.53178	6.44313	2.6753	0.00107	0.950859	1.61814	0.23831	2.09679	2.25059					1.13585	0.949561	1.32365	1.1185	0.883274	1.34514	1.28755	1.25347	1.14976	1.37023	1.09117
295	0.861733	3.81477	1.53178	6.82937	3.29647	0.00107	0.950859	1.60393	0.23831	2.728	2.25059					1.04984	1.0033	1.31268	1.23542	0.914776	1.49589	1.25834	1.14142	1.14394	1.31966	1.02509
299	0.861733	4.02222	1.53178	6.82937	3.29647	0.00107	0.835494	1.60393	0.23831	2.728	2.27588					1.11312	0.97961	1.15969	1.33643	0.922725	1.40725	1.29828	1.23657	1.19909	1.34466	1.06703
303	0.861733	3.5887	1.53178	6.59308	3.29647	0.0535107	2.53337	1.60393	0.533719	2.728	2.32072					1.09754	1.00677	1.07223	1.30663	0.852849	1.41458	1.26815	1.16914	1.22653	1.39263	1.24409
307	0.861733	2.23466	1.62935	6.42064	3.76999	0.107005	2.23343	1.60393	0.439097	0.579285	1.69753					1.09699	1.05468	1.09104	1.26326	0.913131	1.34053	1.2756	1.27823	1.17803	1.38889	1.14384
311	0.861733	2.12973	1.62935	7.89541	3.68242	1.07523	1.94411	1.60393	0.439097	0.662797	1.41439					1.1569	1.09104	1.0661	1.37203	0.869843	1.33574	1.42901	1.26558	1.13251	1.39083	1.20028
315	0.861733	2.18272	1.62935	7.98553	3.68242	1.07523	1.69114	1.60393	0.439097	0.871969	1.41439					1.10992	1.14237	1.09043	1.28046	0.865379	1.32842	1.39408	1.17753	1.07535	1.46385	1.14768
319	0.835012	2.18272	1.62935	7.92868	3.68242	1.07523	1.292	1.60393	0.674698	0.728309	2.68551					1.07834	1.14242	1.13145	1.2622	0.9081	1.20337	1.41339	1.10601	1.21315	1.7633	1.07761
323	1.28916	2.18272	1.62935	7.92868	3.68242	0.914585	1.0541	1.60393	1.08909	0.670866	1.70748					0.978524	1.0897	1.1025	1.42551	0.869432	1.20372	1.37018	1.12291	1.32588	1.65316	1.21243
327	1.28916	2.18272	1.62935	7.92868	3.7089	0.914585	1.19534	1.60393	0.476605	0.598341	0.597769					1.01655	1.06062	1.04795	1.37392	0.914424	1.1906	1.34087	1.20929	1.20526	1.87529	1.18593
331	1.28916	2.18272	1.62935	7.92868	3.7089	0.914585	1.48957	1.21896	0.754486	0.588501	0.0535428					1.00341	1.09649	0.991902	1.40424	0.912564	1.25307	1.16376	1.20778	1.20387	1.56376	1.18076
335	0.479476	3.3117	1.62935	7.92868	3.49433	0.862795	2.18241	1.21896	0.812921	0.588501	0.0741627					1.0377	1.0535	1.03103	1.42181	0.941951	1.25218	1.23495	1.29561	1.18634	1.66954	1.23312
339	0.479476	2.728	1.62935	7.89969	3.57694	0.545806	1.94411	1.21896	0.63986	1.06566	0.376184					1.05492	1.14782	0.872668	1.37309	0.959141	1.2601	1.24251	1.09993	1.21024	1.69573	1.11241
343	1.40842	2.25486	1.53178	7.89969	3.57694	0.545806	1.97255	1.21896	0.31886	1.06566	0.659683					1.11911	1.03238	0.865309	1.46127	0.998083	1.36943	1.46129	1.11489	1.26297	1.91336	1.21102
347	0.718735	2.25486	1.53178	8.04135	3.57694	0.545806	1.97255	1.45433	1.1556	1.06566	0.659683					1.14114	0.974852	0.99199	1.33861	1.01919	1.38733	1.36599	1.14395	1.29553	1.76984	1.1157
351	0.535856	2.01635	1.53178	8.9311	3.57694	0.545806	1.97255	1.45433	0.63986	1.06566	1.06534					1.13125	0.970253	1.02305	1.28928	1.01809	1.36925	1.42084	1.09471	1.23685	1.71936	1.11892
355	0.535856	2.05844	1.61935	8.90911	3.57694	0.545806	1.97255	1.45433	0.63986	1.06566	1.50597					1.18528	0.985492	1.01856	1.42166	1.01353	1.26323	1.39204	1.12232	1.00731	1.74218	1.18985
359	0.535856	1.92055	1.61935	8.23113	3.43124	0.545806	1.97881	1.45433	0.63986	1.06566	1.50597					1.20013	0.959239	1.04363	1.40017	1.02034	1.33196	1.32473	1.21122	1.16341	1.81586	1.27325
363	0.535856	1.92055	1.61935	7.33315	2.61794	0.862131	2.13132	1.45433	0.10486	1.0165	0.659683					1.29916	0.923361	1.10453	1.39111	1.04697	1.63902	1.37723	1.11376	1.24108	1.87117	1.37468
367	0.535856	2.178	1.61935	6.72908	2.5777	0.862131	2.18241	1.45433	0.10486	1.0165	0.659683					1.25803	0.965013	1.13925	1.44716	1.05492	1.63465	1.44444	1.20498	1.13757	1.83324	1.32882
371	0.535856	2.58362	1.61935	5.93587	2.5777	0.778678	2.18241	1.55691	0.719693	1.0165	0.659683					1.22797	1.06618	1.0483	1.30497	1.07497	1.74752	1.35629	1.23996	1.13757	1.94201	1.28015
375	0.535856	2.05844	1.61935	5.28597	2.5777	0.303399	2.14798	1.58966	0.536714	1.0165	1.02698					1.22456	1.00373	1.25253	1.31153	1.06753	1.58075	1.29777	1.04008	1.20643	1.74839	1.23696
379	0.535856	1.94714	1.61935	5.16439	2.2126	0.303399	1.43942	1.58966	0.240224	1.0165	1.10085					1.1691	1.01153	1.19763	1.43388	1.19377	1.5122	1.19767	1.06613	1.35858	1.71661	1.38604
383	0.577206	2.08068	1.61935	6.87882	2.16748	0.303399	1.43942	1.99789	0.480434	1.0165	1.17608					1.33534	0.995277	1.29285	1.46232	1.19442	1.50996	1.21013	1.03255	1.23595	1.82462	1.18045
387	0.577206	3.30838	1.61935	5.73984	2.16748	0.303399	1.50597	2.8425	0.480434	1.0165	1.13163					1.25505	1.00971	1.14273	1.62737	1.12826	1.38597	1.34404	1.04293	1.18177	1.84607	1.15889
391	0.577206	3.56975	1.61935	5.05122	2.16748	0.240217	1.50597	3.58503	0.480434	1.0165	1.12676					1.29076	0.988059	1.09783	1.62178	1.03732	1.36305	1.26866	0.979322	1.16812	1.75028	1.25726
395	0.577206	3.67094	1.61935	4.43689	2.16748	0.240217	1.53965	3.74546	0.480434	1.0165	1.12676					1.23399	0.924163	1.09241	1.63159	0.988862	1.60806	1.22852	1.02082	1.20623	1.86615	1.22183
399	0.577206	3.67094	1.61935	4.01146	2.16748	0.240217	1.53965	3.23735	0.480434	1.0165	1.12264					1.17941	0.969932	1.10801	1.71524	1.0028	1.67933	1.39327	0.93616	1.20006	1.97932	1.11993
403	0.577206	2.65604	1.61935	5.56569	2.16748	0.240217	1.34092	3.23735	0.480434	1.0165	1.55305					1.2423	0.964799	1.23262	1.59546	1.15839	1.57922	1.36855	0.939658	1.13473	1.83864	1.10206
407	0.577206	2.65604	1.61935	5.08404	2.16748	0.240217	1.34092	3.14773	0.480434	1.0165	1.50445					1.23436	1.03629	1.24615	1.53006	1.09668	1.44448	1.39173	0.999665	1.30773	1.89873	1.24268
411	0.577206	2.44506	1.61935	4.69715	2.16748	0.240217	1.34092	3.14773	0.480434	0.727365	1.41439					1.23542	1.02501	1.09166	1.37889	1.09382	1.45588	1.37049	1.03588	1.41699	1.72945	1.20498
415	0.577206	2.45497	1.61935	4.35139	2.16748	0.240217	1.34092	3.14773	0.00214	0.727365	1.21929					1.2751	0.992122	1.00349	1.32421	1.10361	1.52113	1.21851	1.10951	1.47595	1.52933	1.24268
419	0.577206	2.69221	1.61935	4.31405	2.16748	0.240217	1.47811	3.14773	0.10486	1.44156	1.55002					1.22827	1.01084	1.00124	1.17229	1.07589	1.44436	1.17898	1.15488	1.26664	1.46839	1.22583
423	0.577206	2.05024	1.61935	5.30558	2.16748	0.240217	1.7013	2.89585	0.384611	1.18895	1.94543					1.31705	0.951806	1.1645	1.20374	1.11268	1.50511	1.19788	1.30524	1.35955	1.52564	1.27161
427	0.577206	2.35422	1.05339	5.54923	2.16748	0.240217	1.7013	2.72743	0.384611	0.662797	1.94543					1.21072	0.975119	1.1133	1.18285	1.11234	1.4001	1.22729	1.23453	1.16348	1.46404	1.28093
431	0.577206	2.35422	1.05339	5.41553	2.16748	0.240217	1.62925	2.05713	0.384611	0.977339	1.94543					1.15933	0.922184	1.00992	1.20419	1.1388	1.2682	1.36722	1.30406	1.02547	1.38889	1.26228
435	0.577206	5.07869	1.05339	11.0995	2.16748	0.240217	0.945061	1.21896	0.74686	0.977339	2.09611					1.20266	0.948491	1.06443	1.0479	1.16789	1.28013	1.2279	1.23646	1.03856	1.3189	1.35626
439	0.577206	6.93019	1.05339	11.8322	1.53298	0.384904	1.17179	1.21896	0.85386	0.977339	2.14665					1.099	0.919832	1.052	1.09542	1.25713	1.59151	1.28663	1.27823	0.976967	1.23045	1.35673
443	0.577206	6.25292	1.19611	10.1163	1.53298	0.384904	1.2475	1.21896	1.5414	0.977339	2.14665					1.12486	0.902668	1.05073	1.01018	1.22359	1.35719	1.3566	1.31956	1.03565	1.30597	1.24558
447	0.577206	7.97335	1.19611	10.8663	1.53298	0.384904	1.11203	1.21896	0.812921	0.120588	2.12801					1.20111	0.979022	0.961543	1.0617	1.21312	1.39697	1.32381	1.31509	1.09364	1.35323	1.32271
451	0.577206	8.07608	1.19611	11.1088	1.53298	0.384904	0.800789	1.21896	0.715864	0.120588	2.03179					1.12155	0.88497	1.63187	1.7163	1.21989	1.3631	1.2324	1.2983	1.14415	1.4772	1.16367
455	0.577206	8.20894	2.49776	10.9709	1.53298	0.384904	0.800789	1.21896	0.769808	1.10376	2.03179					1.09088	0.908175	0.823934	1.03734	1.27822	1.31991	1.22555	1.27457	1.13182	1.42502	1.25303
459	0.577206	6.85626	2.49776	11.8851	1.53298	0.384904	0.800789	1.21896	0.384015	1.58855	2.03179					1.13938	0.894594	0.864119	0.994569	1.21163	1.39732	1.13761	1.3194	1.21475	1.39755	1.33384
463	0.00107	6.18005	2.10194	12.1231	1.53298	0.384904	0.800789	1.21896	0.336334	1.58855	1.92695					1.21084	0.855401	0.812125	1.07317	1.13764	1.50233	1.24568	1.34227	1.28777	1.53341	1.43362
467	0.00107	5.32958	2.10194	11.7217	1.53298	0.384904	0.800789	1.21896	0.336334	1.33836	1.87958					1.17841	1.03174	0.80415	1.03311	1.22621	1.63713	1.19982	1.32779	1.2099	1.55784	1.45784
471	0.00107	8.09665	2.10194	11.0089	1.53298	0.440914	0.800789	1.21896	0.336334	1.25437	1.86659					1.16831	0.805996	0.863943	1.0221	1.19581	1.47468	1.12771	1.37343	1.18468	1.70288	1.3173
475	0.00107	8.5216	2.10194	10.9497	1.53298	0.440914	0.800789	1.21896	0.336334	1.1789	1.38989					1.28252	0.84829	0.795337	1.09361	1.15346	1.38272	1.05866	1.32887	1.33676	1.65558	1.2662
479	0.00107	9.05834	2.05424	10.9338	1.53298	0.440914	0.800789	1.21896	0.336334	1.21364	1.38989					1.3137	0.859625	0.905098	1.06683	1.22157	1.67655	1.15539	1.44668	1.24371	1.68626	1.396
483	0.00107	8.22833	1.96676	10.9985	1.53298	0.440914	0.800789	0.881307	0.336334	1.11388	1.41439					1.3242	0.87449	0.93603	1.01033	1.1387	1.39768	1.13343	1.39194	1.1914	1.76311	1.42759
487	0.10593	7.58567	1.89574	10.948	1.53298	0.440914	0.800789	0.881307	1.15044	1.11388	1.43847					1.35228	0.847648	0.922106	1.0095	1.06068	1.48248	1.21595	1.37364	1.08685	1.70113	1.32812
491	0.10593	7.21201	1.89574	10.6961	1.53298	0.440914	0.800789	0.881307	1.86659	1.11388	1.3981					1.168	0.880104	1.00754	0.945991	1.01179	1.46883	1.12403	1.29416	1.13369	1.72992	1.34223
495	0.10593	7.55159	1.89574	11.3469	1.53298	0.440914	2.41813	0.881307	1.51109	1.11388	1.40525					1.19128	0.873634	0.963614	0.877046	1.07892	1.45577	1.06949	1.24039	1.11456	1.67234	2.03255
499	0.10593	9.34264	1.74164	11.3469	1.53298	0.440914	2.41813	0.881307	1.51109	1.11388	1.66016					1.20062	0.902133	1.09034	0.974579	1.09839	1.3098	1.08838	1.27963	1.07355	1.74952	1.34552
503	0.10593	9.34264	1.74164	11.1474	1.53298	0.440914	2.24917	0.881307	1.51109	1.58414	1.33545					1.18042	0.943946	1.11052	0.915592	1.0568	1.26973	1.08236	1.23996	0.97087	1.61462	1.20545

## Sheet: B-Dync2li1
Time (s)	Centrosome-Distance from region															Dync2li1-GFP (ΔF/F)
0	6.59308	6.84874	6.50852	9.78692	8.78102	3.78857	4.88247	4.39697								0.873409	0.913561	0.887311	0.937176	0.958168	0.84658	0.913651	0.936733
3	6.50655	6.85084	6.50852	9.90641	8.40197	3.57711	4.88247	5.56212								1.02108	1.02838	1.01623	1.0424	1.03265	0.994305	0.98977	0.977903
7	6.50655	6.70047	6.31927	9.1905	8.3019	3.57711	4.82971	5.59291								1.02651	1.0645	1.0569	1.03824	1.0253	0.981726	0.98327	0.941483
11	6.20473	6.57562	6.60371	8.81209	8.25349	3.42836	4.65433	5.38014								0.972672	1.03503	1.07603	1.00632	1.02718	1.01185	1.05765	0.994142
15	6.38215	6.44202	6.9879	8.64418	8.20619	3.67512	4.60825	5.07475								1.01171	1.02999	1.00725	1.0094	1.02071	1.00684	1.01426	1.02365
19	6.4404	6.55843	7.08473	8.94302	7.92083	3.53533	4.49793	4.63023								1.06211	0.996861	0.971128	1.02202	0.973838	1.05077	1.04865	0.995557
23	6.70754	6.60371	7.27924	8.79341	7.51341	3.53533	4.60487	4.63023								1.00501	0.993798	0.994937	0.965373	0.99581	1.02376	0.99612	1.00553
27	6.73818	6.81551	7.18686	8.50531	7.1937	3.53533	4.7118	4.83812								0.994001	1.02064	0.974395	0.978959	0.959631	1.02873	1.00421	1.04778
31	6.57038	6.7165	6.84556	8.20758	7.1937	4.13822	4.70937	4.42293								1.03351	0.917248	1.01582	1.00011	1.00671	1.05545	0.992416	1.07722
35	6.71687	6.56209	7.32687	7.61679	7.157	4.13822	4.3884	4.07558								1.01428	0.948743	1.0059	0.907568	0.980698	1.06382	1.00587	1.02989
39	6.71687	7.68732	7.60908	7.94567	7.12172	4.35924	4.49539	4.07558								1.02888	1.02916	1.05587	0.897123	1.00096	0.966358	1.0807	0.975612
43	6.84347	6.90327	7.42097	7.61001	7.69723	4.35924	4.49539	3.77383								1.03672	0.992831	1.01266	0.929037	1.02231	1.04405	1.04926	0.997174
47	6.84347	6.29962	7.3769	7.66098	7.87004	2.98959	4.49539	4.07558								1.05296	0.951403	0.979183	0.919488	0.914433	0.98532	0.996195	0.984439
51	6.65346	5.93444	7.33413	7.71236	7.87004	3.76146	4.92336	4.01045								1.00327	0.89726	0.946212	0.864568	0.92878	1.00561	1.01343	1.01048
55	6.06971	6.32308	7.04611	7.69192	7.87004	4.04877	4.92336	4.11327								0.991321	0.981688	1.04477	0.876744	0.907016	1.02736	0.968076	1.00822
59	6.20473	6.32308	6.57699	7.60714	7.87004	3.67512	4.92336	4.2163								1.01388	0.983784	0.997453	0.847201	0.955626	0.971323	0.97367	1.00368
63	6.03916	6.81551	7.23589	7.81852	7.97049	3.74615	4.92336	4.08971								1.04253	0.959846	1.00397	0.902634	0.889049	0.984989	0.935043	1.1289
67	6.13229	6.81551	6.99142	7.70569	8.17189	3.74615	5.39608	4.23538								0.963639	0.899879	0.997415	0.890009	0.907504	0.994163	0.931566	1.03137
71	6.66295	6.36725	7.04018	8.25865	8.17189	3.89746	6.25666	4.21228								0.993828	0.971936	0.995124	0.854442	0.926412	0.995298	0.976088	1.00297
75	6.57038	6.17367	7.04018	8.51934	8.32336	4.05304	6.39804	4.01193								0.975886	0.96851	0.996289	0.882704	0.889153	0.943187	0.947289	1.04623
79	6.14817	5.60186	6.94273	8.47436	8.57652	3.59483	7.15902	4.09385								1.00147	0.947796	1.01794	0.850853	0.904544	0.925927	0.962558	1.02483
83	6.09297	6.1846	6.84556	7.7081	8.87194	3.23977	7.54144	4.09955								0.934083	0.963533	0.980516	0.90994	0.930486	0.97818	0.975711	1.05192
87	5.98678	6.0004	6.84556	6.82881	9.02212	3.37179	7.54144	4.21242								0.985998	0.936492	0.993604	0.91449	0.954477	0.972127	0.942602	1.05169
91	5.98678	5.93506	6.97579	7.18266	9.21841	2.99537	7.15678	4.33287								1.00454	1.46376	1.02325	0.912247	0.912031	0.970283	0.951597	1.01671
95	5.8933	6.13165	6.87576	6.84158	9.33763	2.99537	6.83665	3.89916								0.951616	0.930306	1.05097	0.901929	0.928257	1.01454	0.9872	1.06459
99	5.8933	5.85361	6.1821	6.32029	9.83616	2.7751	7.03477	3.99626								0.947869	0.972742	1.05553	0.908145	0.928013	0.97695	0.990451	1.05694
103	5.8933	5.4902	6.08408	6.08607	9.89939	2.4672	6.41944	3.89916								0.972511	0.939998	0.997453	0.932754	0.906877	1.05006	0.944643	1.04074
107	5.8933	5.43259	5.88897	5.72915	9.42426	2.04874	5.97241	3.94586								0.973367	0.941388	1.06326	0.949672	0.900122	1.06968	0.963465	1.00634
111	5.84157	5.43259	5.50296	5.33189	9.08596	2.03466	4.47517	4.04184								0.949023	1.00335	1.07282	0.924295	0.879229	1.06188	0.98274	0.974433
115	5.84157	5.69612	5.12364	5.27007	8.55312	1.61832	3.98146	4.13836								0.95107	0.957548	1.07301	0.886933	0.885706	1.05143	0.997254	1.02177
119	6.09297	5.22971	4.06741	4.83166	8.55312	1.2497	3.42535	4.09385								0.948725	0.949186	1.10866	0.874629	0.967048	1.07829	0.949708	0.996163
123	5.94651	5.17743	3.31897	5.0254	8.3472	1.13823	2.2683	3.99626								0.951368	0.988902	1.12579	0.894111	0.904788	1.08363	0.994684	1.0471
127	5.50868	5.51579	2.70725	4.86169	7.87729	0.838365	1.25002	3.99489								0.957956	0.986685	1.06892	0.920385	0.88891	1.05715	0.995213	1.04875
131	5.50868	5.43199	1.58497	4.53087	7.46543	0.559581	0.599201	3.67882								0.963044	0.93893	1.11231	0.923782	0.887795	1.06438	1.0414	1.02251
135	5.56145	5.1945	1.26074	4.21629	7.3781	0.432393	0.193493	3.71105								0.939803	0.935182	1.08923	0.882896	0.918612	1.03861	1.02787	1.02039
139	5.15016	4.66135	1.30821	3.68587	9.02336	0.965553	0.384904	3.85047								0.994572	0.981446	1.0919	0.907376	0.914294	1.05895	1.11003	1.06122
143	5.32265	4.19443	1.24984	3.57739	9.11803	0.698622	0.72705	3.7557								0.947149	0.999622	1.10688	0.930319	0.924288	1.07346	1.04563	1.05104
147	5.10528	4.73835	1.24984	1.63385	8.71226	0.538733	0.951699	3.66161								0.973206	0.976933	1.13873	0.927371	0.888248	1.03601	1.04994	1.12991
151	4.95735	4.73835	1.11537	1.87094	8.71226	0.374502	1.25272	3.66161								0.965947	0.963231	1.10258	0.929934	0.933202	1.02816	1.07919	1.08231
155	5.19531	4.35552	0.988697	1.18852	8.40939	0.408428	0.910256	3.56824								0.960227	0.988761	1.14195	0.933523	0.928675	1.06987	1.09885	1.1226
159	5.18129	3.5967	0.495452	1.19678	8.40939	0.431863	1.31497	2.94079								0.927346	0.976369	1.11338	0.900647	0.939365	1.09465	1.11767	1.12085
163	5.25341	3.35834	0.304912	0.878118	8.55965	0.389781	1.1021	2.54005								0.947298	1.01616	1.14948	0.941021	0.960292	1.04944	1.14223	1.14299
167	4.83933	4.02075	0.816435	0.836382	8.51086	0.910004	0.945786	2.54005								0.955363	0.991602	1.08613	0.931792	0.93832	1.04358	1.11185	1.09205
171	4.66213	3.51993	0.873152	0.535643	8.51086	1.1439	0.597191	2.49218								0.918971	0.95771	1.08933	0.879115	0.929163	1.09886	1.10898	1.08433
175	4.51489	3.73747	0.538525	0.441433	7.76977	0.431863	1.20597	2.28372								0.931416	0.975139	1.14594	0.871553	0.961651	0.968202	1.09832	1.09916
179	4.31384	3.1596	0.687474	0.32207	6.97477	0.493943	1.11265	2.36722								0.970302	0.921984	1.15844	0.876744	0.96461	1.16501	1.12644	1.09481
183	4.45097	2.68133	0.868617	0.546644	6.4904	0.493943	0.863922	1.84292								0.923822	0.933328	1.09849	0.904813	0.955626	1.00783	1.10716	1.10343
187	3.95556	2.87111	0.537141	0.987536	6.24663	1.2497	0.456102	1.74725								0.94025	0.951624	1.14851	0.896674	0.944936	1.038	1.1476	1.10754
191	3.55713	2.05813	0.97699	1.49134	4.63263	0.882605	0.808541	1.3981								0.983852	0.931494	1.0973	0.872963	0.925019	1.04041	1.112	1.10377
195	3.08847	1.63308	0.834741	0.965375	4.2134	0.431863	1.20597	1.18577								0.969657	0.966314	1.13183	0.879563	0.9636	1.0458	1.08312	1.06469
199	3.35165	1.24764	0.675038	0.599201	3.77649	0.389193	0.417027	1.18577								0.919306	0.980741	1.14276	0.921154	0.949115	1.03072	1.10399	1.08736
203	3.97675	0.985914	0.574626	0.386389	3.37294	0.652174	0.895802	1.29187								0.935287	0.979935	1.13046	0.925833	0.967605	1.02239	1.07367	1.12196
207	3.82399	0.834741	0.211863	1.22064	3.23793	0.527349	1.01754	1.3981								0.879377	0.938084	1.09836	0.915899	0.929058	0.971276	1.15319	1.10869
211	3.64666	1.01543	0.442733	1.21132	3.44186	0.3419	1.07571	1.3981								0.889477	0.934537	1.14404	0.859569	1.00089	1.03369	1.14942	1.053
215	3.3191	1.59096	0.153593	1.22083	3.53212	1.24879	1.27069	1.3981								0.929877	0.945378	1.20172	0.85739	0.994069	0.980875	1.13309	1.07935
219	3.49885	1.59096	0.287917	1.01034	4.42534	0.478041	1.54307	1.46475								0.889713	0.971774	1.13352	0.868092	0.967535	0.959028	1.19621	1.12469
223	3.01345	1.17807	0.650156	0.757361	4.90967	0.459603	1.20597	1.65722								0.874116	0.936109	1.156	0.894175	1.1127	0.963663	1.20656	1.05243
227	2.95971	0.652266	0.537141	0.338704	5.15559	0.765556	1.40631	1.9246								0.926998	0.949468	1.15919	0.906159	0.954791	1.03048	1.14201	1.08949
231	3.01345	1.07662	0.483641	0.535856	5.50327	0.695501	1.39096	1.9246								0.927768	0.963432	1.10476	0.921411	0.982613	1.02542	1.22803	1.12048
235	3.01345	1.11753	0.454725	0.62483	5.26515	0.695501	0.963417	1.93054								0.84085	1.0046	1.11809	0.901865	1.04964	0.983712	1.17512	1.09922
239	3.0291	1.15263	0.781323	0.577206	5.39612	1.3422	1.01684	2.03719								0.907878	0.987914	1.1244	0.879115	1.06987	1.02731	1.27973	1.11176
243	2.50517	1.15709	0.781323	0.577206	5.15972	1.24915	1.07027	1.75039								0.980179	0.964984	1.16854	0.842266	1.03049	1.05365	1.20747	1.12634
247	2.61549	1.06957	0.319937	0.577206	4.45234	1.23524	0.567908	1.75039								0.95236	0.907012	1.16571	0.844637	1.02224	1.09597	1.15055	1.08817
251	2.77817	1.06957	0.105952	0.44221	3.63739	1.23524	0.75955	1.5084								0.947137	0.944088	1.11627	0.881486	0.999083	1.12141	1.22062	1.13173
255	2.63233	1.30312	0.336676	0.326483	3.39992	1.3422	0.889518	1.5578								0.940436	0.941831	1.13026	0.88924	1.02903	1.10907	1.1541	1.17476
259	1.72585	0.757969	0.215081	0.240217	3.09877	1.38841	0.889518	1.60746								0.891276	0.98465	1.14712	0.856621	1.04682	1.08921	1.15168	1.13352
263	1.19678	1.15976	0.215081	0.453207	2.6074	1.3422	0.503811	1.70748								0.882355	0.98737	1.16753	0.862773	1.07552	1.10817	1.05024	1.12907
267	1.50189	1.05622	0.215081	0.835012	1.95828	1.81689	0.643159	1.73066								0.914181	0.914186	1.1152	0.896674	1.00298	1.04632	1.11835	1.13992
271	1.712	0.480435	0.00239259	0.67639	1.55076	1.81689	0.643159	1.51959								0.892269	0.946869	1.15741	0.887318	0.999919	1.00159	1.11011	1.11846
275	1.4278	0.755851	0.216143	0.266645	1.41179	1.27195	0.578098	1.51959								0.923748	0.957871	1.17224	0.874244	1.01496	1.0511	1.09514	1.10478
279	1.49072	0.755851	0.216143	0.440134	1.41179	1.46042	0.266645	1.77636								0.920931	0.956803	1.09599	0.923397	1.02847	1.03592	1.1566	1.10802
283	1.90574	0.72017	0.644141	0.477562	1.44482	1.54076	0.219548	1.77636								0.969471	0.982152	1.15604	0.918014	1.03206	1.05668	1.07624	1.2131
287	1.22064	1.07235	0.644141	0.534144	1.82914	1.50688	0.221624	1.77636								0.947881	0.944854	1.12235	0.908466	1.00692	1.07966	0.976466	1.14585
291	0.718257	0.837889	0.644141	0.338027	1.87164	1.50688	0.326483	1.77636								0.935969	0.980983	1.14053	0.891547	1.01949	1.00353	0.985462	1.13507
295	0.987188	1.19821	0.644141	0.338027	2.00741	1.4278	0.326483	1.77636								0.966481	0.931434	1.11188	0.856301	1.03801	0.991656	1.03082	1.14935
299	1.02959	0.915963	1.0935	0.385201	2.08024	1.24915	0.217568	1.75039								0.947831	0.91207	1.09445	0.865785	1.01921	1.00759	1.00307	1.1918
303	1.22064	0.988002	1.37261	0.214003	2.00741	1.24915	0.321002	1.77636								0.923251	0.927263	1.08287	0.86053	1.02482	1.06628	0.948498	1.15286
307	1.59139	0.678421	1.25021	0.62483	1.97217	1.23524	0.493943	1.77636								0.881412	0.944592	1.09768	0.844253	1.02161	1.07502	0.930886	1.16994
311	1.59139	0.678421	1.25478	0.696488	2.02156	1.2305	0.796055	1.64603								0.953142	0.988519	1.11809	0.853353	1.04	1.0214	1.09643	1.15043
315	1.60586	0.988813	1.25478	0.43226	1.85333	1.46042	0.838365	1.64603								0.960711	0.863629	1.07085	0.911157	1.07962	1.00211	0.976542	1.18473
319	1.41329	0.988813	1.29528	0.192008	1.63682	1.46042	0.74417	1.51959								0.949085	0.889018	1.19209	0.866618	1.07579	1.02027	0.982967	1.16195
323	1.67529	0.988813	1.29528	0.64894	1.55076	1.77855	0.74417	1.51959								0.908585	0.900121	1.18199	0.863478	1.04578	1.00187	1.02696	1.1381
327	1.51397	0.781323	1.19869	0.834875	1.67867	1.77855	0.569518	1.28298								0.971208	0.88257	1.11475	0.874373	1.09501	1.03942	1.01547	1.10252
331	1.59168	0.578597	0.922812	0.770698	1.54002	1.7688	0.662797	1.71738								0.942806	0.907234	1.10572	0.840856	1.07774	1.0405	1.01351	1.12476
335	1.6342	0.326841	0.958952	0.384904	1.47951	1.79464	1.03425	1.49682								0.939084	0.921641	1.11173	0.881678	1.04766	1.10004	0.981153	1.15569
339	1.59146	0.0524737	0.958952	0.214003	1.55938	1.79464	1.07241	1.38989								0.903709	0.940099	1.10236	0.831115	1.04017	1.01833	1.03376	1.0716
343	1.4766	0.426935	0.988697	0.32207	1.58031	1.87562	0.965553	1.55028								0.974719	0.980802	1.15054	0.819772	1.02078	1.04244	1.01865	1.06344
347	1.66529	0.212941	0.838026	0.10807	1.70641	1.88457	0.965553	1.52991								0.942161	0.959966	1.09575	0.846752	1.03766	1.05549	1.03414	1.07968
351	1.82296	0.216143	0.988697	0.339379	1.797	1.76868	1.13465	1.57145								0.857042	0.924099	1.10634	0.875013	1.04087	1.05223	0.954848	1.094
355	1.89707	0.240702	0.816716	0.558865	1.797	2.01442	1.18895	1.60404								0.959172	0.939313	1.14528	0.887894	1.0346	1.03128	1.0002	1.08743
359	1.29386	0.109145	0.816716	0.856001	1.85333	1.58414	1.18895	1.36529								0.920273	0.960168	1.1266	0.876872	1.03871	1.02788	0.997858	1.116
363	1.37094	0.109145	1.15421	1.01	1.55423	1.55511	0.924607	1.31401								0.926775	0.937036	1.13103	0.86162	1.05814	1.04003	1.03195	1.08969
367	1.22064	0.239271	1.29475	1.01543	1.60496	1.56604	0.935318	1.31401								0.892914	0.942214	1.12956	0.811634	1.04846	1.08306	1.01252	1.03629
371	1.81661	0.338034	1.07906	0.428001	1.31497	1.81639	0.599105	1.31401								0.985837	0.878057	1.15401	0.88642	1.02506	1.06959	1.00731	1.11475
375	1.60564	0.456233	0.528438	0.238303	1.35244	1.72668	0.120588	1.52061								0.95339	0.941972	1.12271	0.875077	1.01137	1.04216	1.01328	1.06816
379	1.67208	0.34006	0.454725	0.107005	1.02133	1.60863	0.359846	1.57228								0.948613	0.916906	1.10198	0.905069	1.02133	1.09663	0.96029	1.0534
383	1.81661	0.476126	0.319937	0.527349	1.48661	1.66188	0.326483	1.66785								0.906501	0.941126	1.08486	0.890586	1.04317	1.06836	1.06763	1.00502
387	1.74095	0.715385	0.533934	1.01543	1.17754	1.87562	0.326483	1.57145								0.973218	0.943786	1.11257	0.935894	1.06068	1.13829	1.03187	1.05863
391	1.52143	0.682795	0.536074	1.01	1.17754	1.82221	0.118674	1.41439								0.948365	0.97921	1.12314	0.876744	1.08265	1.13498	1.0448	1.04963
395	1.67222	0.386098	0.68614	0.756454	0.766452	1.87562	1.01684	1.10085								0.924604	0.980963	1.15876	0.848354	1.03025	1.15546	1.00814	1.08615
399	1.54407	0.240702	0.964785	1.30382	0.569518	1.87562	1.45233	1.12284								0.904999	0.910277	1.14597	0.85252	1.04731	1.08079	1.07383	1.06671
403	1.90072	0.303407	1.30645	1.09705	0.389781	1.87562	1.58966	1.60404								0.897579	0.96587	1.16758	0.832846	0.98115	1.01024	1.19598	1.09993
407	1.99118	0.426935	0.816435	0.107005	0.76705	1.92903	1.22022	1.36529								0.903957	0.957669	1.14391	0.905261	0.985329	1.0562	1.23521	1.0974
411	1.60586	0.675038	0.864653	0.440914	0.751976	2.30304	1.22022	0.868814								0.886462	0.956118	1.11034	0.878474	0.975718	1.1112	1.18101	1.06631
415	1.19725	0.335995	0.884163	0.568009	1.0229	2.30115	1.31497	0.94597								0.897827	0.903345	1.14901	0.890201	0.973768	1.12992	1.1544	1.07914
419	1.19725	0.319937	0.958475	0.238783	1.20283	2.19616	1.31497	1.10085								0.883782	0.968248	1.11612	0.889176	0.957785	1.07625	1.19946	1.08982
423	1.49134	0.338034	0.958475	0.440914	1.10335	2.88573	1.02703	1.10085								0.851049	0.919001	1.16473	0.883024	0.96858	1.07417	1.17496	1.10909
427	1.70036	0.386098	0.547486	0.441433	1.02223	2.99491	1.02703	0.974173								0.927817	0.870379	1.10055	0.871104	0.971679	1.09176	1.28502	1.1
431	1.54407	0.727289	0.547486	0.478998	1.02223	2.99491	1.42366	1.45126								0.851943	0.91207	1.08198	0.85457	1.01555	1.14562	1.2151	1.03669
435	1.54407	0.881829	0.697066	0.303399	1.02223	2.94717	1.42366	1.66412								0.836396	0.921379	1.09776	0.849059	1.02903	1.10779	1.18925	1.10084
439	1.28925	0.881829	0.719216	0.339379	1.02223	2.90751	1.41147	1.61088								0.895668	0.873886	1.1464	0.880012	1.01736	1.14075	1.26643	1.08955
443	1.21132	0.778534	1.07736	0.478998	1.02223	2.86778	1.22022	1.61088								0.886859	0.891094	1.1576	0.891611	1.01521	1.14094	1.1925	1.07668
447	1.28925	0.239271	1.07736	0.59767	1.34169	2.85373	0.567908	1.2331								0.867614	0.876304	1.10975	0.880076	1.00734	1.0126	1.13082	1.11364
451	1.44033	0.324732	0.652792	0.64093	1.47951	2.64121	0.567908	1.26961								0.884042	0.962828	1.05679	0.934228	0.996332	1.04485	1.18698	1.09063
455	1.8195	0.439619	0.652792	0.385201	1.74233	2.41709	0.534144	1.32144								0.979881	0.891537	1.11987	0.911413	0.973211	1.06609	1.04253	1.02055
459	1.77162	0.532861	0.679096	0.507885	1.94714	2.19418	0.503811	1.57145								0.894639	0.923374	1.11852	0.949095	0.978574	1.00802	0.942905	1.06934
463	1.39141	0.747933	0.679096	1.07139	1.46042	2.0865	0.287711	1.67362								1.06459	0.941388	1.1766	0.867323	0.961267	1.00797	1.02258	1.031
467	1.34122	0.755851	0.908685	1.07128	1.4445	2.0865	0.505626	1.67362								0.907729	0.928109	1.11261	0.899173	0.977424	0.989339	0.973821	1.04875
471	1.45599	0.771888	1.34207	1.09098	1.44838	2.3005	0.751976	1.83645								0.837959	0.897119	1.09665	0.837524	0.977494	0.977376	0.979717	1.09353
475	1.45599	0.771888	1.29532	0.546644	1.44838	2.20402	0.696488	1.30947								0.866224	0.923052	1.09843	0.891163	0.986652	1.0119	0.926199	1.07982
479	1.34122	0.676393	1.73023	0.757664	1.50646	2.46646	0.62483	1.30947								0.919665	0.950254	1.12136	0.849892	0.953433	1.0058	0.895812	1.15421
483	1.23547	0.476607	1.7243	1.25341	1.81639	2.59543	1.13465	1.20493								0.868966	0.918054	1.15339	0.871553	0.94821	0.988157	0.937689	1.08241
487	1.19678	0.383718	1.72665	1.02854	1.87824	2.59543	1.13465	1.17608								0.893075	0.879306	1.11599	0.871232	0.993059	1.00584	0.952807	1.03986
491	1.15282	0.34006	1.25405	0.677067	2.30964	2.90751	0.935318	1.33643								0.86615	0.96712	1.17378	0.866554	0.936057	1.0336	0.980699	1.08915
495	1.29452	0.442992	0.958475	0.862131	1.77146	2.59543	0.935318	1.17608								0.907332	0.944652	1.13088	0.822784	0.96865	0.990569	1.00821	1.03514
499	1.53246	0.751141	0.921571	0.969045	1.49834	2.58269	1.10335	1.17608								0.868172	0.935907	1.12215	0.907761	0.960188	1.0153	1.0547	1.07786
503	1.92956	0.767873	0.987422	1.39519	1.32382	2.53504	0.964842	1.50445								0.91304	0.917551	1.15626	0.90853	1.0002	1.02154	0.979944	1.01163

## Sheet: B-Dylrb1
Time (s)	Centrosome-Distance from region															Dylrb1-GFP (ΔF/F)
0	6.07933	8.36789	3.65583	8.79285	5.5984	6.7803	8.0061	5.67326	5.53089	5.64093						0.942351	1.06462	1.04955	0.980436	0.975924	0.97685	0.979755	0.944198	1.07492	0.956476
3	6.07933	8.36789	3.97104	8.79285	5.5984	6.12623	8.0061	5.67326	5.53089	5.56533						1.00158	1.05482	1.00119	1.00119	1.0211	0.98977	1.03896	0.981368	1.15384	0.995652
7	6.07933	8.36789	5.55069	8.79285	5.5984	5.48754	8.0061	5.67326	5.53089	6.63656						1.09256	0.993864	1.00767	1.00381	0.978662	0.992664	0.970494	1.05702	1.05539	1.08341
11	5.99689	8.36789	6.95401	8.0487	5.5984	5.48754	8.34241	5.67326	5.90565	6.21714						1.07768	1.00372	1.00855	0.977769	1.00534	1.04921	0.988367	1.02001	0.962544	1.00707
15	5.91523	7.45864	6.9375	7.21044	5.5984	5.48754	8.24162	5.67326	5.90565	3.99626						1.05155	1.01103	0.93231	0.985957	1.00057	1.01164	1.04772	0.992771	0.898364	1.09287
19	5.91523	7.45864	6.83527	8.06835	5.5984	4.47612	7.9444	5.21884	5.90565	3.99626						0.979612	1.02056	0.98962	0.993111	1.01592	1.0146	0.976975	1.01903	0.989044	0.979252
23	6.50476	7.45864	6.83527	8.10827	5.5984	4.66045	7.87135	5.21884	5.90565	4.045						0.978973	0.99449	1.00536	1.01379	0.989934	1.01317	1.02074	1.02576	0.94645	0.959417
27	6.50476	7.45864	6.80421	8.10827	5.5984	4.66045	7.87135	5.21884	5.90565	5.38273						0.945297	0.900863	1.02902	1.03459	1.02152	0.969136	0.986473	0.974024	0.962805	0.961732
31	6.20772	7.20649	7.51375	8.09347	5.86122	4.72147	7.87135	5.21884	5.90565	5.72354						0.930398	0.956036	0.976736	1.00935	0.991019	0.982972	0.990517	0.985819	0.956644	0.964126
35	6.20772	7.10569	8.73174	8.1007	5.76173	4.92564	7.79917	5.88978	5.90565	5.50227						1.00827	0.918449	0.879988	1.02771	0.976631	1.00492	0.999336	0.931049	0.984163	0.999572
39	6.20772	7.10569	8.50661	8.142	5.76173	4.92564	8.10711	5.88978	5.90565	5.50227						1.00829	0.889589	0.89817	1.01935	0.957001	0.978583	1.02525	0.946311	0.956547	1.0098
43	6.20772	7.10569	8.05881	7.78472	5.76173	4.92564	8.20955	5.88978	5.93954	5.50227						0.99294	0.889352	0.858065	1.02547	0.99429	1.03239	1.00448	0.971086	0.937821	1.00686
47	5.14998	7.10569	8.05881	6.69591	5.76173	4.92564	8.20955	5.88978	6.4191	5.33321						1.02098	0.877835	0.764983	1.01168	1.00039	0.970071	0.96132	0.769382	0.949759	1.01654
51	4.92863	6.32199	9.00983	6.69591	5.70379	4.92564	7.84146	5.88978	6.46249	5.36318						1.00887	0.924246	0.840358	0.954663	0.982757	1.02315	0.962535	0.869679	0.908542	0.95077
55	5.07952	6.30045	8.15624	6.69591	5.72507	4.92564	8.17818	5.88978	6.18005	5.73345						1.00988	1.04523	0.958831	0.961894	0.963567	1.06477	0.983955	0.947092	0.942042	0.901363
59	5.07952	6.30045	7.84576	6.69591	5.65329	4.99259	8.30733	4.90097	6.23268	5.83535						0.969446	1.1407	1.0198	0.989481	0.967295	1.09019	0.929879	0.916617	0.96551	0.919814
63	5.07952	4.96306	7.83627	7.8463	5.65329	4.99259	8.17184	5.2913	6.23268	5.23029						1.03344	1.15647	1.10644	1.00455	0.949474	1.11788	0.955861	0.990847	0.952122	0.95926
67	4.69688	4.96306	6.75351	8.62409	5.65329	5.60219	8.17184	5.57576	5.22895	5.12753						0.949777	1.20192	1.154	1.08125	0.955446	1.10755	0.948899	1.03092	1.04269	1.07244
71	4.23588	4.96306	5.26754	7.37614	5.65329	4.66651	8.17184	5.00422	5.6006	5.02496						0.944132	1.33432	1.15356	1.09861	0.954216	1.13728	0.977361	1.05049	1.2189	1.1778
75	3.32868	4.90971	3.72099	7.37614	5.65329	4.17609	8.12107	4.29996	7.68128	3.21899						0.888186	1.29176	1.20851	1.15052	0.95661	1.20448	0.987507	1.13752	1.26786	1.26388
79	5.06704	4.90971	2.80203	6.53436	5.65329	2.48804	7.06421	3.66128	7.82823	2.89923						0.813964	1.21908	1.24325	1.22258	0.9342	1.20996	1.07466	1.13429	1.45966	1.27786
83	5.76425	4.90971	2.15238	6.87238	5.65329	2.92791	7.16399	4.09663	6.52534	2.38149						0.862272	1.21479	1.27681	1.25953	0.965359	1.18902	1.21034	1.15288	1.45998	1.33696
87	6.16237	4.90971	2.8944	6.27704	5.65329	2.92791	7.36416	4.09663	6.52534	1.8083						0.888908	1.16723	1.27003	1.28837	0.970926	1.18421	1.23381	1.17485	1.71803	1.29943
91	6.16237	4.90971	2.54075	6.27704	5.65329	2.57457	7.36416	4.09663	6.4191	1.8083						0.869044	1.19325	1.28772	1.24982	0.965751	1.19609	1.32409	1.21794	1.84022	1.47679
95	5.17655	4.90971	3.08717	6.13695	5.65329	2.13091	7.36416	4.09663	6.14015	1.10085						0.927926	1.17186	1.36172	1.24575	0.993805	1.21542	1.35244	1.27257	2.11188	1.4266
99	4.65683	4.28205	2.73334	5.04403	5.65329	2.13091	7.16549	4.09663	4.62066	1.13279						0.908226	1.2115	1.36862	1.30138	1.00328	1.18016	1.52695	1.32307	2.10321	1.40565
103	6.05658	4.28205	3.19108	4.94435	5.65329	2.13091	6.93075	4.10395	3.59718	1.21929						0.873745	1.16847	1.38776	1.3523	0.998768	1.17015	1.50233	1.38005	1.8799	1.39403
107	6.71589	4.18608	3.08717	4.47613	5.65329	2.13091	6.93075	3.37524	3.06407	0.9851						0.976712	1.20015	1.35494	1.27019	1.03682	1.16872	1.60816	1.36239	1.8464	1.36639
111	7.34499	4.18608	3.08717	2.37217	5.65329	2.13091	5.7018	3.2892	4.27546	1.17179						1.03463	1.19105	1.33195	1.16916	1.00079	1.17124	1.7024	1.39713	1.97585	1.50479
115	5.0391	3.85142	3.08717	2.19984	5.65329	2.13091	4.99669	4.00512	3.01241	1.17179						1.05133	1.18316	1.35838	1.20912	1.05551	1.1602	1.67338	1.40887	2.15092	1.52157
119	4.0638	3.70756	3.08717	2.97125	5.65329	2.25866	5.06361	3.52106	2.74252	1.17179						0.980549	1.12328	1.37891	1.23748	1.03677	1.19392	1.69553	1.41299	2.18127	1.63757
123	5.24353	3.70756	3.08717	2.67136	4.23263	2.25866	5.92409	2.30177	2.65725	1.17179						0.962066	1.12057	1.3043	1.18703	1.0692	1.19861	1.54058	1.38308	2.17052	1.5764
127	5.4626	3.70756	3.08717	2.38543	5.2689	2.08469	3.7631	3.25929	2.65725	1.2519						0.997814	1.05519	1.29742	1.14222	1.05811	1.19402	1.54292	1.39293	1.99527	1.61644
131	3.38005	3.70756	3.0141	2.60978	5.404	2.08469	1.7135	2.59152	2.65725	0.879162						0.980964	1.02887	1.27465	1.13044	1.09409	1.1798	1.51641	1.43171	1.93026	1.50611
135	4.00695	3.70756	3.06304	1.96927	4.0951	2.08469	1.33836	2.50846	2.65725	1.17179						0.904966	1.15432	1.27988	1.1365	1.10065	1.19182	1.49601	1.30076	1.90578	1.60637
139	3.64046	3.32508	3.06304	2.12017	3.52912	1.86972	1.17413	2.2363	1.94937	1.17179						0.944228	1.16484	1.28598	1.11991	1.10084	1.19686	1.48295	1.25928	1.74717	1.58326
143	4.91472	3.13915	3.06304	2.28625	2.9104	1.8582	0.696488	2.0458	1.94937	1.21133						0.964548	1.10587	1.23287	1.09553	1.05471	1.18675	1.36806	1.33793	1.90358	1.48193
147	4.00695	3.13915	3.06304	2.28625	3.24868	1.8582	0.696488	2.46453	1.94937	1.08255						1.02926	1.15264	1.22191	1.05733	1.07118	1.18693	1.40097	1.28949	1.58921	1.50703
151	3.2509	2.76087	3.06304	2.28625	3.27336	1.8582	0.696488	2.2912	1.88651	1.00426						1.02258	1.10421	1.21006	1.06442	1.07248	1.17472	1.36653	1.3436	1.77655	1.52988
155	3.25051	2.76087	3.06304	2.28625	2.98425	1.8582	0.696488	2.46453	2.0661	0.863526						0.961466	1.19382	1.2003	1.07736	1.04257	1.18758	1.27741	1.36036	1.81294	1.4391
159	2.88714	2.76087	3.06304	2.42213	2.92038	1.8582	0.696488	2.87207	2.0661	0.323317						0.933259	1.25775	1.13759	1.06699	1.05162	1.17495	1.33982	1.36773	1.60723	1.42897
163	3.42183	2.76087	3.06304	2.34294	2.83277	1.8582	1.10376	2.87207	2.0661	0.767947						0.966343	1.2056	1.19653	1.10328	1.03577	1.18588	1.25945	1.42919	1.70916	1.48224
167	3.17395	2.76087	2.68257	2.34294	2.83277	1.8582	0.588501	2.28667	2.06022	0.356976						0.981846	1.1777	1.20739	1.09076	1.04545	1.2237	1.23386	1.4456	1.68938	1.4166
171	4.09314	2.76087	2.68257	2.34294	2.62292	0.720565	0.588501	2.25046	2.06022	0.645826						0.932931	1.17029	1.25365	1.0648	1.02746	1.20919	1.22014	1.53643	1.64456	1.55758
175	4.61712	2.76087	2.68257	2.34294	2.05802	0.68597	0.588501	2.25046	2.06022	0.765109						0.915633	1.22083	1.17402	1.06647	1.03702	1.18434	1.2524	1.46538	1.7234	1.45639
179	3.69141	2.76087	2.68257	1.1337	2.05802	0.653928	0.963417	2.25046	2.06022	0.526048						0.988651	1.16409	1.1301	1.10146	1.05549	1.1819	1.31446	1.48996	1.70826	1.47792
183	4.08188	2.76087	2.68257	1.1337	2.05802	0.653928	0.503811	2.25046	2.06022	0.829995						0.911751	1.16189	1.17793	1.09255	1.0607	1.17703	1.33386	1.44568	1.73552	1.50713
187	4.3148	2.76087	2.68257	1.1337	2.05802	0.653928	0.503811	2.27626	2.06022	0.829995						0.904108	1.14051	1.0556	1.09002	1.04832	1.1244	1.30979	1.39376	1.72236	1.43031
191	4.3148	2.76087	2.68257	1.1337	2.05802	0.653928	0.794327	2.20721	2.31889	0.477565						0.932035	1.16597	0.98187	1.09382	1.02769	1.17347	1.25313	1.4263	1.47891	1.49348
195	4.17465	2.76087	2.68257	0.811095	2.05802	0.653928	1.80931	2.14128	2.31889	0.416207						0.930633	1.07609	1.12256	1.09054	1.03168	1.18267	1.33024	1.44963	1.48604	1.48873
199	3.77924	2.77487	2.68257	0.620058	2.05802	0.653928	1.22022	2.16775	2.35578	0.267509						0.994707	1.22977	1.08824	1.07562	1.00246	1.22114	1.32894	1.45172	1.52914	1.47854
203	3.17752	3.22564	2.68257	0.620058	2.05802	0.653928	1.0379	2.16775	2.35578	0.267509						0.975515	1.33282	1.04142	1.05506	1.06073	1.19216	1.37062	1.48065	1.59357	1.38741
207	3.17752	1.47509	2.68257	0.620058	3.32397	0.653928	1.0379	2.16775	2.39687	0.802503						0.920758	1.3511	1.07311	1.06053	1.0505	1.174	1.41992	1.44806	1.49878	1.321
211	3.87334	1.47509	2.68257	0.649194	2.68363	0.653928	0.951699	2.15429	2.69	0.802503						0.972425	1.2944	1.08891	1.06136	1.05437	1.19646	1.40808	1.43004	1.52451	1.31252
215	3.18828	1.70204	2.68257	1.51707	2.68363	0.653928	0.72705	2.05919	2.59909	0.802503						1.02517	1.36268	1.1211	1.04471	1.06573	1.19352	1.41432	1.41853	1.4307	1.30638
219	3.14311	1.70204	2.68257	1.51707	2.68363	0.653928	0.643515	2.05919	2.59909	0.831097						0.996975	1.38947	1.08583	1.07107	1.05718	1.13331	1.4409	1.56068	1.39327	1.26709
223	2.87721	1.70204	2.68257	1.51707	2.68363	0.653928	0.52648	2.05919	2.59909	0.831097						0.960276	1.26434	1.07389	1.05723	1.02919	1.12196	1.4537	1.61484	1.37747	1.23132
227	2.45947	2.53671	2.68257	1.32079	2.68363	0.653928	0.52648	2.05919	2.59909	0.863526						1.00683	1.2848	1.1526	1.05581	1.06608	1.10988	1.458	1.61139	1.46148	1.26983
231	2.52144	2.4883	1.81509	1.21614	2.68363	0.653928	0.52648	2.05919	2.5433	0.863526						0.943573	1.292	1.13169	1.05848	1.07461	1.12266	1.42001	1.65453	1.46344	1.28403
235	2.19165	2.28274	1.93188	1.21614	2.68363	0.653928	0.889518	2.05919	2.35074	0.863526						1.00312	1.26691	1.12162	1.06867	1.0733	1.15652	1.40996	1.7555	1.46183	1.28493
239	2.41735	1.86263	2.22565	1.21614	2.2496	0.653928	1.07571	2.05919	1.85629	0.863526						0.959681	1.23678	1.16388	1.07302	1.06361	1.16788	1.30672	1.72553	1.60821	1.26754
243	2.41735	1.86263	2.22565	1.21614	2.2496	0.653928	1.55423	2.05919	1.85629	0.963775						1.01023	1.11061	1.22587	1.00745	1.04065	1.14546	1.39802	1.62697	1.62244	1.36835
247	2.20202	1.86263	2.22565	1.21614	2.14273	0.653928	0.49255	2.05919	1.85629	0.982773						0.940033	1.08952	1.2392	0.978471	1.07191	1.1617	1.23954	1.51612	1.48476	1.24972
251	2.41735	1.86263	2.22565	1.21614	2.14273	0.653928	0.0535107	1.63721	1.85629	1.11203						0.969133	1.30487	1.2555	1.01494	1.10512	1.18334	1.19357	1.50219	1.56247	1.35078
255	2.43848	1.86263	2.42506	1.21614	2.14273	0.653928	0.703846	1.32404	1.85629	1.11203						1.02278	1.0468	1.24417	1.01411	1.06027	1.17384	1.2315	1.49058	1.65286	1.21469
259	1.98646	1.86263	2.42506	1.21614	2.14273	0.653928	0.809744	1.32404	1.85629	1.11203						1.04003	1.20855	1.19042	1.01732	1.06332	1.16937	1.20231	1.36147	1.61661	1.13696
263	2.1917	1.86263	2.42506	1.53962	2.14273	0.653928	1.12869	1.32404	1.85629	1.80855						0.961968	1.26337	1.27623	1.04009	1.03053	1.15781	1.2476	1.34208	1.53266	1.12563
267	2.4155	1.86263	2.42506	1.30882	2.14273	0.653928	0.389193	1.22055	1.85629	2.23076						1.00623	1.2865	1.22111	1.05462	1.05053	1.17302	1.17839	1.26896	1.71009	1.1279
271	2.28605	1.86263	2.42506	1.29908	2.14273	0.796055	0.766452	1.391	1.85629	2.23076						1.04691	1.30507	1.25146	1.07163	1.07514	1.14002	1.23046	1.39372	1.66526	1.21502
275	1.3581	1.86263	2.42506	1.29908	2.14273	0.897845	0.909501	1.391	1.93481	2.23076						1.01894	1.34499	1.23637	1.12798	1.06891	1.17489	1.19334	1.38601	1.76011	1.21483
279	1.90123	1.86263	2.42506	0.639868	2.14273	0.897845	0.909501	1.391	1.93481	1.77688						1.02084	1.35838	1.21434	1.1341	1.07581	1.18685	1.27197	1.38003	1.75554	1.28463
283	1.98646	1.86263	2.42506	0.639868	2.14273	0.897845	0.909501	1.391	2.01595	1.02637						0.995493	1.37716	1.22077	1.11015	1.07087	1.1546	1.23126	1.28757	1.6392	1.33687
287	1.24397	1.86263	2.42506	0.639868	2.14273	0.897845	0.625837	1.391	2.01595	1.02637						0.982457	1.3647	1.26069	1.11731	1.07058	1.18092	1.19698	1.37419	1.7895	1.37593
291	1.43173	1.86263	2.3556	0.588513	2.14273	0.897845	0.625837	1.391	2.01595	1.02637						0.937985	1.35735	1.25355	1.10396	1.08985	1.1784	1.25312	1.30676	1.79585	1.36619
295	2.05435	1.86263	2.3556	1.32066	2.14273	0.897845	0.830268	1.391	2.01595	1.02637						1.0283	1.31462	1.29705	1.10811	1.07121	1.18666	1.28882	1.31747	1.47459	1.38272
299	1.91025	1.86263	2.3556	1.28186	2.14273	0.897845	0.830268	1.40769	2.01595	1.02637						1.01034	1.23189	1.27585	1.12843	1.02849	1.18561	1.18336	1.24234	1.57766	1.48443
303	1.81516	1.86263	2.3556	1.11599	2.14273	0.818774	0.830268	1.25314	2.15888	1.09627						1.00186	1.23441	1.3282	1.13592	1.08588	1.19523	1.20273	1.32431	1.48202	1.49245
307	1.92511	1.86263	2.3556	1.11599	2.14273	0.418671	0.830268	1.20303	2.23461	1.09627						0.994636	1.2446	1.35294	1.11894	1.07151	1.17045	1.21508	1.26935	1.65019	1.52756
311	2.10448	1.86263	2.3556	1.11599	2.14273	0.418671	0.802501	1.15322	2.23461	1.13339						0.993207	1.30868	1.27582	1.13364	1.07629	1.13303	1.22243	1.29232	1.57397	1.50431
315	2.45947	1.86263	2.3556	0.776036	2.14273	0.418671	0.652174	1.28863	2.23461	0.191718						1.04887	1.30273	1.3111	1.12961	1.08521	1.14486	1.31761	1.26503	1.37443	1.53556
319	2.14951	1.86263	2.3556	0.776036	2.14273	0.418671	0.652174	0.75691	2.23461	0.191718						1.02784	1.31656	1.28962	1.14274	1.0728	1.14411	1.3165	1.33552	1.56395	1.59757
323	1.81516	1.86263	2.3556	0.776036	2.14273	0.418671	0.652174	0.75691	2.23461	0.191718						1.01221	1.3057	1.23663	1.13486	1.09287	1.15112	1.27096	1.27157	1.43889	1.55369
327	1.72147	1.86263	2.3556	0.776036	2.14273	0.418671	0.652174	0.75691	2.23461	0.191718						1.00969	1.27315	1.18414	1.1621	1.03243	1.15588	1.31473	1.21206	1.38732	1.42457
331	1.68796	1.86263	1.58988	0.776036	2.14273	0.418671	1.23412	0.969165	2.23461	0.191718						0.96622	1.24239	1.10614	1.13053	1.03601	1.16181	1.27265	1.20189	1.36301	1.4512
335	2.27103	1.86263	1.58988	0.776036	0.770995	0.418671	0.863922	0.969165	2.23461	0.576912						1.01027	1.24658	1.07638	1.07624	1.06752	1.15565	1.28197	1.14298	1.49585	1.34959
339	2.34289	1.86263	1.8923	0.776036	1.30154	0.418671	0.863922	0.969165	2.23461	0.576912						1.04562	1.24976	1.11879	1.0154	1.05505	1.1222	1.32627	1.15948	1.73727	1.28247
343	2.58196	1.86263	1.8923	0.776036	1.30154	0.418671	0.863922	0.969165	2.23461	0.576912						1.06097	1.21193	1.14006	1.03097	1.05903	1.16663	1.36164	1.17483	1.39419	1.22684
347	2.20207	1.86263	1.8923	0.986963	1.30154	0.418671	0.913833	1.01577	2.23461	1.59051						1.00338	1.26176	1.14281	1.03912	1.04551	1.17393	1.44723	1.23244	1.36803	1.28405
351	1.86488	1.86263	1.8923	0.986963	1.18195	0.418671	0.964129	1.01577	2.23461	1.59051						1.0388	1.24103	1.18747	1.08072	1.04287	1.14753	1.42605	1.28777	1.29096	1.15077
355	1.52842	1.86263	2.20503	0.776036	1.18195	0.418671	1.039	1.01577	3.03235	1.59051						0.980674	1.19267	1.20462	1.09207	1.0602	1.14838	1.3838	1.28507	1.53767	1.02668
359	1.59244	1.86263	2.20503	0.776036	1.18195	0.418671	1.039	1.01577	2.61923	1.59051						0.996556	1.23171	1.18854	1.06429	1.05099	1.16366	1.44552	1.30678	1.44857	1.01752
363	2.43848	1.86263	2.20503	0.776036	1.89635	0.418671	0.809744	1.01577	2.46832	1.32753						0.969908	1.23858	1.14554	1.09197	1.05691	1.22064	1.51479	1.14963	1.47863	1.13339
367	2.6967	1.86263	2.20503	0.776036	1.89635	0.418671	0.809744	1.01577	2.46832	1.32753						1.04299	1.20047	1.16413	1.06676	1.02627	1.18172	1.44203	1.10746	1.45575	1.1418
371	2.00653	1.94678	2.20503	0.714431	1.89635	0.418671	0.809744	1.39528	2.46832	1.32753						1.05547	1.15579	1.16473	1.07508	1.04518	1.19275	1.37973	1.15029	1.30637	1.12026
375	2.00653	1.88408	2.20503	0.831998	1.89635	0.418671	0.481501	1.39528	2.46832	1.32753						1.01411	1.15929	1.1381	1.07624	1.07529	1.17178	1.49979	1.1888	1.3302	1.21678
379	1.82466	1.88408	2.20503	0.831998	1.89635	0.418671	0.481501	1.39528	2.46832	1.26138						1.05076	1.15055	1.14766	1.08313	1.06714	1.18961	1.44532	1.26975	1.41597	1.30643
383	1.78994	1.88408	2.20503	0.831998	1.89635	0.418671	0.389193	1.39528	2.46832	1.26138						1.08861	1.16864	1.16703	1.06876	1.07434	1.19616	1.39003	1.21968	1.49348	1.21883
387	1.78994	1.88408	2.20503	0.831998	1.92891	0.389193	0.389193	1.39528	2.46832	1.26138						1.03975	1.18481	1.18587	1.09674	1.07176	1.16953	1.30543	1.24589	1.42889	1.21201
391	1.78994	1.88408	2.20503	0.831998	1.92891	0.389193	0.389193	1.39528	2.46832	1.26138						1.10354	1.19264	1.13971	1.12133	1.0635	1.13753	1.35737	1.19248	1.62601	1.17011
395	1.78994	1.88408	4.01562	0.538214	1.92891	0.389193	0.389193	1.45599	2.46832	0.963775						1.0906	1.21806	1.19634	1.12665	1.06209	1.14192	1.37159	1.22899	1.57404	1.12614
399	1.78994	1.88408	4.01562	0.538214	1.92891	0.389193	0.389193	1.0547	2.46832	0.963775						1.04923	1.23174	1.22834	1.14036	1.06835	1.14236	1.32159	1.21698	1.29004	1.21806
403	2.54849	1.88408	2.72718	0.54833	1.92891	0.389193	1.73548	0.575421	2.46832	0.963775						1.06211	1.17376	1.21288	1.12101	1.09812	1.18732	1.32224	1.18364	1.29587	1.21236
407	2.40076	1.88408	2.72718	1.37144	1.92891	0.389193	1.61194	0.575421	2.46832	0.963775						1.08126	1.19467	1.17768	1.09196	1.07457	1.18366	1.29066	1.17209	1.3696	1.26308
411	2.06275	1.88408	2.72718	1.77317	3.29647	0.389193	0.876813	0.546019	2.46832	0.963775						1.04902	1.16191	1.14404	1.07939	1.0617	1.16875	1.26871	1.22378	1.54175	1.29758
415	2.06275	1.88408	2.72718	1.77317	2.85536	0.389193	0.765556	0.756305	2.46832	0.963775						1.01002	1.17249	1.14803	1.10295	1.09171	1.2021	1.27554	1.19453	1.60344	1.36813
419	2.10385	1.88408	2.72718	1.45552	2.85536	0.389193	1.12848	1.57882	2.46832	0.963775						1.03515	1.13117	1.16202	1.08664	1.09195	1.16731	1.31185	1.19004	1.5202	1.36376
423	2.14951	1.88408	2.72718	1.45552	2.85536	0.287711	1.13476	1.57882	2.46832	0.963775						1.03	1.09526	1.1788	1.11149	1.12126	1.18076	1.27698	1.23772	1.50537	1.31431
427	2.14951	1.88408	2.72718	1.45552	2.85536	0.192306	0.801644	1.42708	2.46832	1.12386						0.965506	1.07933	1.25927	1.08747	1.12136	1.1572	1.29453	1.21962	1.53888	1.36611
431	1.84357	1.797	2.72718	1.45552	2.85536	0.192306	0.578098	1.36357	2.46832	1.1477						0.910545	1.04874	1.22181	1.05275	1.11803	1.17752	1.35145	1.18502	1.72696	1.19238
435	2.72416	1.797	2.72718	1.39503	2.85536	0.192306	0.578098	1.39495	2.46832	1.20112						0.931378	1.03329	1.19361	1.05453	1.11742	1.19143	1.37985	1.25814	1.63741	1.25916
439	2.72416	1.797	2.72718	1.30013	2.85536	0.192306	0.643515	1.39495	2.46832	1.1477						0.932799	1.16226	1.20223	1.08391	1.11483	1.15945	1.43275	1.26503	1.96352	1.22021
443	1.75455	1.797	1.81509	1.30013	2.85536	0.192306	0.643515	1.39495	2.46832	1.1021						0.938881	1.17425	1.18851	1.06955	1.10079	1.1648	1.38892	1.2368	1.89267	1.19997
447	2.38876	1.797	1.81509	1.30013	2.85536	0.192306	0.643515	1.39495	2.46832	1.1021						0.927571	1.20124	1.19104	1.07309	1.07506	1.16728	1.37572	1.25503	2.06903	1.21239
451	2.38876	1.797	1.81509	1.30013	2.85536	0.192306	0.643515	1.63062	2.46832	1.1021						0.981805	1.15339	1.16895	1.0647	1.11307	1.18003	1.38985	1.24183	1.83146	1.21336
455	2.38876	1.43874	1.81509	1.30013	2.85536	0.192306	0.643515	1.55853	2.46832	1.1021						1.00497	1.23372	1.13838	1.04665	1.1262	1.21218	1.34353	1.14768	1.82768	1.43724
459	2.38876	1.27528	1.81509	1.30013	2.85536	0.192306	0.643515	1.42804	2.46832	1.1021						1.01323	1.17083	1.12404	1.08985	1.13245	1.17815	1.21282	1.156	1.81335	1.44297
463	2.34289	1.27528	1.81509	1.30013	2.85536	0.192306	1.22135	1.498	2.46832	1.23496						0.98802	1.23113	1.06504	1.10194	1.10527	1.20293	1.30984	1.20989	1.62456	1.41508
467	2.34289	1.18703	1.81509	1.15164	2.85536	0.192306	1.57246	1.498	2.46832	1.24861						0.978039	1.17881	1.0457	1.12732	1.11839	1.18666	1.24169	1.17289	1.74465	1.36172
471	2.34289	1.25272	1.81509	1.15164	2.85536	0.192306	0.869865	1.39495	2.46832	1.27114						0.936266	1.12474	1.04299	1.10141	1.11621	1.18135	1.23673	1.19668	1.6096	1.31336
475	1.48264	1.25272	1.81509	1.15164	2.68363	0.192306	0.869865	1.39495	2.46832	1.27114						0.886765	1.04171	1.03715	1.10486	1.0733	1.1777	1.22715	1.19423	1.61933	1.26082
479	1.43173	1.29426	1.89502	1.15164	2.68363	0.192306	1.62608	1.39495	2.46832	1.02234						0.925464	1.02313	1.05042	1.09248	1.08457	1.15478	1.27984	1.21588	1.56157	1.1771
483	1.62598	1.55438	1.89502	1.15164	2.68363	0.192306	0.895802	1.39495	2.46832	1.02234						1.00068	1.01885	1.01557	1.02105	1.08508	1.12934	1.33475	1.25152	1.70858	1.0831
487	1.96339	1.55438	2.33589	1.15164	2.68363	1.2305	0.430801	1.39495	2.46832	0.831097						1.0054	1.07828	1.0385	1.02246	1.08385	1.12073	1.2872	1.2896	1.677	1.09111
491	1.81907	1.62637	2.33589	1.15164	2.68363	1.2305	0.963417	1.39495	2.46832	0.831097						0.9781	1.05491	1.03727	1.06839	1.10547	1.1289	1.26944	1.26604	1.70136	1.14042
495	1.81907	1.62637	2.33589	1.15164	2.68363	1.2305	0.963417	0.337693	2.46832	0.831097						0.962025	1.07119	1.05313	1.0935	1.08759	1.12528	1.25168	1.26424	1.73144	1.16014
499	1.60522	1.56343	2.95866	1.15164	2.68363	0.644937	0.963417	0.337693	2.46832	0.809888						0.995104	1.01801	1.09744	1.10486	1.10106	1.1318	1.25381	1.2812	1.63652	1.10983
503	0.753126	1.60496	2.95866	1.15164	2.68363	0.493479	0.538733	0.337693	2.46832	0.809888						1.04694	0.987795	1.15975	1.09654	1.08254	1.14684	1.19788	1.3019	1.74351	1.29516

## Sheet: B-Dylrb2
Time (s)	Centrosome-Distance from region															Dylrb2-GFP (ΔF/F)
0	6.62912	9.18625	9.43987	7.73926	6.21622	10.4089	8.14941	6.00833	8.43396	5.93448	4.92237					0.987788	0.922287	0.917727	0.848057	0.883023	0.941691	0.981824	0.940444	0.964932	0.874746	0.917622
3	6.69014	8.85365	9.79708	8.09513	6.87217	19.9495	8.04475	5.36816	8.39058	6.44135	5.07361					0.994372	0.980926	0.987461	0.953473	1.02691	1.07433	1.03548	1.03398	1.02728	0.964039	0.97226
7	6.67811	8.61506	10.3609	8.25528	6.97879	10.796	7.99405	5.99403	7.81236	6.62359	4.67153					1.00225	1.01206	0.985978	1.02046	1.03879	1.01534	1.04331	1.0145	1.02748	1.05833	0.987649
11	6.67811	8.58511	10.7503	6.63293	7.19205	11.1312	7.99405	5.45912	7.55534	6.725	4.61516					1.00966	1.01449	0.940622	1.02369	1.01444	1.03069	1.05316	0.94953	0.9777	1.09354	1.04727
15	6.61957	8.59377	10.956	7.16793	7.40535	10.0844	7.99188	5.13818	7.60446	6.77059	4.54137					1.01438	0.931935	1.00197	1.08295	1.04253	1.0501	1.00492	0.944866	0.995447	1.07721	1.00624
19	6.06628	8.27404	10.2432	7.38193	7.07085	10.5991	7.94517	5.13818	7.63036	6.47352	4.58058					0.981619	1.01068	1.07335	1.03057	1.0011	1.03854	1.0351	0.990129	1.05007	1.14732	1.00619
23	5.49685	9.15879	8.695	8.49602	7.13071	11.0227	7.80649	4.6568	8.64647	6.69776	4.86268					1.00311	1.03927	1.08796	1.00772	1.02155	0.9873	0.955242	1.07141	0.968398	0.965865	1.01072
27	5.69907	8.99941	7.12961	8.81346	7.18408	12.1891	7.24896	4.38186	8.99121	6.60136	5.24241					1.03274	1.03867	1.06117	1.02664	0.985961	0.972884	0.963473	1.02368	1.0167	0.894836	1.01957
31	5.85392	8.67834	6.18382	6.84777	6.24379	11.6449	7.24896	4.29606	9.04279	6.63402	5.55766					0.974083	1.04969	0.943766	1.00644	0.985697	0.889119	0.927491	1.03146	0.972003	0.924113	1.03247
35	6.13377	8.67863	5.96525	6.84714	6.35013	11.4326	7.22146	4.67239	8.87597	6.78417	5.87658					0.973875	0.904818	1.02402	0.975843	0.989575	0.97038	0.979305	1.0217	0.990607	0.896915	1.02669
39	6.45309	9.12686	5.26394	6.64069	6.4565	11.7793	7.14073	4.62218	8.78503	6.4736	6.02566					1.00318	0.992822	1.00707	1.02151	1.02997	0.931088	1.05678	1.02559	0.997459	1.05965	1.08698
43	6.17659	8.77457	5.88524	6.42695	6.56289	11.1142	7.0384	4.54318	9.37837	6.776	6.05669					0.961647	0.990095	1.02299	0.989707	1.01763	0.997645	1.01432	1.02061	0.98756	1.02363	1.09827
47	6.14569	8.61506	6.3184	6.20493	6.58183	11.6586	6.84935	5.04366	9.18779	7.01504	6.05669					0.994121	0.954828	0.937419	0.971379	0.997975	0.961503	1.06877	1.12926	0.919278	1.05448	1.08314
51	6.11511	7.70804	6.80026	6.291	6.57509	12.4014	6.89266	4.86718	8.77018	6.59252	6.45652					0.986213	1.0538	0.876504	1.01256	1.02675	0.948195	1.012	1.1576	1.01796	1.02307	1.07818
55	6.0549	7.85883	6.79606	6.5803	6.24379	11.4195	7.03508	4.77837	8.33973	6.68475	6.85903					0.952241	1.00535	0.917727	0.953506	1.01447	1.00044	0.93327	1.133	0.904876	1.03628	1.1244
59	6.0549	8.12813	6.50761	6.81206	5.96221	11.5258	7.28065	4.36581	8.66692	6.93438	6.97714					0.950863	1.08598	0.928127	0.997969	0.945575	0.951547	0.993428	1.15563	0.971365	1.07867	1.01644
63	6.29232	7.60578	6.36008	7.0107	6.01122	11.6321	7.85756	3.99925	8.03926	6.86039	7.12185					0.964251	1.13515	0.927988	0.967737	1.00265	0.957043	0.988323	1.17844	0.943718	1.03925	1.00754
67	6.56065	7.12842	5.59818	6.73655	5.74241	11.3133	8.31426	2.75873	8.28888	7.05551	6.8479					1.04153	1.13839	0.895267	0.938521	1.02027	0.978064	0.998173	1.22418	0.976425	1.17333	0.9906
71	6.43442	6.522	5.24233	6.57167	5.74241	11.5918	8.10345	2.3556	8.42518	7.27693	6.89475					1.05988	1.11699	0.91751	0.996109	1.00975	1.39785	0.950632	1.27452	0.973397	0.996351	0.890889
75	6.43442	6.35834	5.6002	6.7078	5.74241	11.6449	7.33068	1.86733	9.01207	7.18967	7.03588					1.05389	1.23823	0.867389	0.975299	1.00803	1.07518	0.972154	1.30225	0.898442	0.995479	0.899435
79	6.26855	6.8899	5.21688	6.86029	5.74241	11.3264	7.21415	1.29386	8.95918	6.88406	6.91778					1.12028	1.24518	1.03436	0.921203	0.99646	1.09997	0.936846	1.33549	0.947064	0.913099	0.944967
83	6.06809	6.83661	5.31147	7.2341	5.79524	11.0081	7.31362	0.671293	9.1764	6.98621	6.7367					1.1515	1.35616	1.03572	0.936455	0.988128	1.14558	0.963855	1.27489	0.955729	0.964095	0.94634
87	6.0466	6.70722	5.36189	7.44774	6.00669	10.9021	7.20794	0.727994	8.9498	6.93957	6.65468					1.13898	1.3609	1.03525	0.960519	1.04532	1.24303	0.940309	1.33841	0.94571	1.02743	0.9469
91	5.96631	6.53158	5.36189	7.60798	6.05957	9.93339	7.62556	0.766228	9.14096	7.04873	6.76155					1.15908	1.45753	1.05041	0.983244	1.01809	1.34763	0.946606	1.35906	0.916748	1.02004	0.982028
95	5.79103	6.74547	5.45549	6.95722	6.05957	9.91955	7.84951	0.756756	8.99257	7.36976	6.75376					1.18978	1.48447	1.13899	1.0505	1.03625	1.4407	0.926613	1.42031	0.887786	1.04403	0.963408
99	5.48468	6.58505	5.36189	6.84777	5.81865	9.46965	7.63821	0.604527	8.48806	7.36976	6.76729					1.26132	1.33519	1.15079	1.10996	1.04533	1.51464	0.988053	1.25958	0.893961	1.04072	0.945806
103	5.13494	6.37117	5.42424	6.63379	5.71919	7.98192	7.72093	1.39568	7.87587	7.166	5.9164					1.41872	1.37579	1.27507	1.13905	1.08936	1.58622	0.927243	1.39232	0.943738	1.08337	0.990778
107	5.09042	5.69644	5.5033	6.53995	5.76358	7.76971	7.63364	1.36768	7.66312	7.36121	5.62783					1.23979	1.31544	1.29641	1.195	1.02035	1.62492	0.93381	1.42684	0.910812	1.07693	1.02168
111	4.82715	6.04752	5.5033	7.12729	5.21485	7.0441	7.52939	1.2497	6.58676	7.26892	4.97927					1.29577	1.32638	1.23148	1.20775	0.996368	1.66949	0.90255	1.43537	0.968278	0.97657	1.05205
115	4.40748	5.56533	5.35866	6.84881	4.63742	6.04279	7.74978	0.773391	6.22805	7.34801	4.39133					1.24824	1.39374	1.30635	1.23769	1.00494	1.71719	0.833352	1.56242	1.00519	0.967382	1.13892
119	4.08497	4.98691	5.31147	6.52944	3.95829	5.04755	7.69026	0.359369	6.02498	6.96	4.33227					1.27868	1.44728	1.24049	1.24316	1.01384	1.71461	0.866725	1.56432	1.13175	0.978481	1.21894
123	3.41175	4.06365	5.5517	5.99475	3.6385	4.52754	7.65218	0.325254	5.79069	5.97031	3.29536					1.31005	1.36279	1.26173	1.24928	1.00826	1.69577	0.862745	1.51745	1.11888	1.06898	1.33796
127	2.842	3.08179	5.72452	6.0062	3.15726	2.6074	7.58634	0.575816	5.57294	6.06659	2.79968					1.3478	1.32845	1.30005	1.27865	1.01795	1.65114	0.808996	1.56283	1.1596	1.02655	1.34999
131	2.92435	3.96585	5.70323	6.11293	3.35071	1.93765	7.27715	1.51336	5.05706	6.23293	2.08304					1.40415	1.33896	1.30867	1.3176	1.04546	1.60333	0.873562	1.55601	1.23101	1.00663	1.24395
135	2.88045	5.16485	5.64879	6.43318	3.35071	1.81881	7.18921	1.498	4.57162	5.81616	1.75408					1.30958	1.39691	1.2642	1.32527	1.05439	1.48684	0.939387	1.53923	1.26676	1.06665	1.21739
139	2.60098	5.16485	5.6267	6.64672	3.35071	1.88061	6.9579	1.50174	4.2598	5.42165	1.77993					1.32044	1.40998	1.39734	1.31432	1.05123	1.50281	0.948518	1.45193	1.31176	1.10764	1.27239
143	2.55824	5.24653	5.7115	4.55493	3.15726	1.60846	6.75732	1.59139	3.6456	4.40216	1.45449					1.34786	1.48636	1.47939	1.31415	1.0396	1.36917	0.862115	1.57243	1.2714	1.09205	1.10288
147	2.55824	5.31766	5.76113	3.39947	2.94728	1.65061	6.48854	1.47174	3.1928	4.57298	2.28925					1.32524	1.40545	1.49373	1.36768	1.032	1.40659	0.888697	1.65153	1.31517	1.04131	1.12061
151	2.55824	2.48291	5.60504	3.19108	2.17147	2.76087	5.61441	0.973256	4.93763	5.22478	2.19473					1.34131	1.52977	1.51031	1.30085	1.05428	1.47342	0.937768	1.53996	1.35672	1.07292	0.965087
155	2.47402	2.72265	5.40967	3.32114	1.94343	3.11173	4.96049	0.779266	4.39282	5.63909	2.30718					1.29121	1.55575	1.43965	1.37265	1.03321	1.49025	0.931539	1.54889	1.42554	1.04015	0.928967
159	2.2408	2.39355	5.36611	3.84054	1.94343	1.17754	4.73275	0.86253	4.87258	5.95885	3.12773					1.343	1.58047	1.54351	1.32146	1.07237	1.44703	0.945302	1.57415	1.52055	1.12675	0.946391
163	2.07845	2.31887	5.32434	1.54229	1.97117	2.0435	4.45066	1.35379	4.17634	6.29149	3.32713					1.31082	1.53951	1.53451	1.30288	1.065	1.40676	1.01895	1.51682	1.40231	1.14431	0.91396
167	1.87484	2.15764	5.32434	1.90642	2.67874	1.66105	4.46994	1.40124	3.07088	6.02857	3.77418					1.29844	1.63734	1.55869	1.24894	1.11647	1.32668	1.04625	1.42565	1.34951	1.16594	0.936369
171	1.7954	1.96303	5.31253	3.16633	2.67874	1.75157	4.69762	0.948325	2.40543	4.24748	4.7809					1.25456	1.55111	1.49208	1.25059	1.08295	1.29623	0.960707	1.32711	1.47368	1.14602	0.968597
175	1.70036	1.54407	5.31253	3.94492	2.47856	2.22619	4.69762	0.71402	2.14086	3.82767	5.61594					1.31194	1.55159	1.51913	1.25153	1.06832	1.30911	0.999928	1.40005	1.36	1.13861	0.90727
179	1.33836	2.37685	5.55607	3.73631	2.99736	2.22619	3.56722	0.598341	1.45622	3.45688	6.1917					1.33076	1.5064	1.48702	1.28124	1.0918	1.25855	1.03011	1.31646	1.36215	1.13032	0.892847
183	1.76693	2.50581	5.69421	1.51993	2.58752	1.64707	2.94854	0.524174	1.13813	3.28195	6.44154					1.32247	1.54086	1.56961	1.2638	1.17745	1.29144	1.00816	1.28868	1.38885	1.14743	0.952547
187	1.87897	3.04445	5.69421	2.29704	2.04946	2.04672	2.92069	0.276634	1.65881	3.33768	6.51311					1.35631	1.5201	1.54015	1.22197	1.06221	1.27428	0.964125	1.31826	1.42892	1.11773	0.958346
191	1.86398	2.51953	5.79089	1.99789	1.75144	2.04672	3.53646	0.934583	1.25341	3.31835	6.54663					1.29167	1.53685	1.38562	1.14605	1.093	1.27074	0.916403	1.28376	1.2864	1.09416	0.887175
195	1.47664	1.94846	5.88792	3.16767	2.50492	1.70849	3.85255	1.19649	1.38154	3.51928	6.80868					1.34683	1.55824	1.50322	1.17963	1.0925	1.25188	1.01086	1.31229	1.31636	1.15111	0.9265
199	2.08469	1.54139	5.40023	2.10118	2.65948	1.85999	3.90531	1.10962	1.23187	3.46895	6.73474					1.28952	1.48246	1.44013	1.24811	1.0796	1.31438	1.05341	1.42391	1.29792	1.15442	0.902539
203	2.37012	1.23477	5.21576	1.53096	2.99736	1.39917	3.47439	1.09098	1.68424	3.34811	5.60633					1.32956	1.42832	1.35635	1.28276	1.09005	1.28011	1.07135	1.28033	1.33552	1.17243	0.950792
207	2.37012	1.34284	5.31709	2.28635	3.17894	1.23994	2.59477	1.03364	1.29386	3.40066	4.95514					1.38105	1.4519	1.36235	1.25761	1.11007	1.30992	1.04913	1.35474	1.26529	1.14881	0.919454
211	2.3219	1.12457	5.17057	1.09695	3.17894	1.60482	2.32294	0.576611	1.067	3.55646	4.80737					1.36112	1.3896	1.34052	1.19759	1.03833	1.37164	1.07324	1.30128	1.30959	1.12284	0.932554
215	1.7237	0.96999	5.07336	1.30523	2.75269	1.12767	2.26996	0.418534	0.863723	3.75867	3.97578					1.3133	1.37921	1.36416	1.1727	1.02675	1.31652	1.03958	1.23859	1.32291	1.154	0.920242
219	1.59688	1.39618	5.4644	1.60842	2.0882	1.33647	2.39278	0.338704	1.18292	3.53166	3.65123					1.28155	1.34304	1.23757	1.29127	0.994905	1.39191	1.08181	1.19166	1.3745	1.13644	1.01787
223	1.2497	1.16105	5.76113	1.86763	2.0882	1.54307	2.39278	0.338027	0.893296	3.70511	3.0274					1.19443	1.40599	1.22246	1.25342	1.02051	1.40587	1.15737	1.1644	1.30724	1.0925	1.03092
227	1.55224	0.987188	5.76113	1.19524	2.14766	0.981197	2.48199	0.359337	0.486615	3.77705	2.94546					1.16463	1.31601	1.3147	1.2813	1.01482	1.37568	1.12677	1.18969	1.23348	1.14591	1.07983
231	1.78235	0.766228	5.76113	1.50075	2.24916	0.981197	2.41379	0.857604	0.627207	3.95741	2.5848					1.13089	1.32914	1.20445	1.28013	0.965626	1.33892	1.10612	1.18345	1.22651	1.14515	1.08311
235	1.53346	0.814467	5.50723	1.44739	2.3001	0.975228	2.38344	0.963001	0.43226	4.42741	1.50075					1.06075	1.24784	1.27061	1.23685	0.95645	1.41936	1.13859	1.21789	1.2337	1.18126	1.17606
239	1.45599	0.00107	5.50723	1.39404	2.67447	0.963417	2.14833	0.653928	0.240217	4.29194	1.49789					1.1373	1.25006	1.19026	1.29452	0.915796	1.47745	1.08763	1.20362	1.29391	1.30812	1.10105
243	1.20283	0.374502	5.48144	1.63574	1.94643	0.963417	1.82804	0.386389	0.810663	3.69536	0.8616					1.15707	1.23841	1.27741	1.27101	0.94264	1.42352	1.14752	1.20158	1.32389	1.4107	1.00385
247	1.12869	0.650681	5.50201	1.42652	2.35115	0.764957	1.69148	0.909501	0.728701	3.82767	1.00421					1.17674	1.3609	1.30807	1.21192	0.933692	1.40692	1.11066	1.16438	1.32642	1.4588	1.00561
251	1.1235	0.338704	5.72225	1.53096	2.35115	1.17715	1.69148	1.17667	0.677743	3.66146	1.35244					1.08339	1.32356	1.22442	1.22687	0.94707	1.35414	1.26563	1.15828	1.24517	1.61454	1.06019
255	1.10335	0.23974	5.75117	2.05713	2.52935	1.28293	1.69148	0.963001	0.62483	3.59644	1.6075					1.081	1.39158	1.15048	1.3023	0.971039	1.42815	1.14698	1.09942	1.21583	1.66461	1.06485
259	1.58458	0.546644	5.75117	2.05713	2.56749	1.29293	1.69148	0.85197	0.350335	3.20597	1.13662					1.11032	1.30472	1.14225	1.22161	0.972343	1.3863	1.14129	1.07505	1.22011	1.69335	1.0097
263	1.55511	1.01543	4.43272	0.963595	3.23071	0.764957	1.69148	0.862131	0.220848	3.01455	1.37343					1.16749	1.37492	1.18812	1.22238	0.994169	1.3524	1.15391	1.05857	1.15976	1.75736	0.981697
267	2.13016	0.338704	4.41493	1.29191	2.57194	0.764957	1.66081	1.09098	0.0784902	2.03323	2.07872					1.16811	1.34445	1.18314	1.21242	1.01123	1.432	1.10567	1.04341	1.18729	1.62477	0.864206
271	3.50387	0.338704	4.39771	1.43954	2.58083	0.66072	1.819	0.651032	0.238303	2.18915	2.44603					1.16536	1.3434	1.13072	1.21318	0.993873	1.38164	1.12173	1.02435	1.17832	1.58198	0.786141
275	2.44544	0.339379	4.36505	2.20482	2.91211	0.933357	1.95274	0.69657	0.31993	2.28495	2.97406					1.12618	1.31535	1.1192	1.16892	0.972047	1.33235	1.18553	1.03185	1.22888	1.61553	0.696325
279	2.23507	0.863591	3.65893	1.66005	3.59779	1.21213	2.20378	0.587063	0.238303	2.45784	3.3679					1.15532	1.4504	1.1345	1.19365	0.982198	1.32989	1.10871	1.08009	1.23806	1.65669	0.720515
283	2.13016	0.863591	3.65893	1.66005	3.26245	1.25272	2.17828	0.418534	0.337349	2.72999	3.47995					1.19745	1.34346	1.16736	1.26593	1.00688	1.41367	1.13826	1.11955	1.25515	1.71454	0.863087
287	2.12003	0.627207	3.46824	1.55691	3.28385	1.25272	2.0669	0.338704	0.0506981	2.76072	3.45628					1.25314	1.27143	1.21135	1.22312	1.03266	1.44574	1.06609	1.14041	1.21575	1.74179	0.852174
291	1.98019	0.457481	3.48429	1.72439	3.33701	1.32382	1.93099	0.431199	0.227598	2.25661	3.38262					1.23093	1.33303	1.15131	1.22749	1.02254	1.38334	1.05982	1.10783	1.26505	1.88096	0.837853
295	1.99115	0.535001	3.53525	1.72439	2.88843	1.47904	1.55096	0.719054	0.301886	2.28495	3.23071					1.21302	1.30202	1.08361	1.17903	0.982934	1.46201	1.03308	1.1327	1.25587	2.0319	0.913069
299	1.98233	0.642001	3.84242	1.13672	2.88843	1.38742	1.22027	0.945726	0.23974	2.18241	3.20938					1.18433	1.55785	1.05569	1.19984	1.03162	1.43201	0.982206	1.19034	1.20519	1.95446	0.865528
303	1.79425	0.45472	3.24797	1.28774	2.56749	1.86589	0.963001	1.02133	0.25986	1.51245	3.1735					1.21628	1.31329	1.14848	1.29115	1.06782	1.47106	0.963046	1.16515	1.23079	1.89863	0.945882
307	1.48703	0.532582	3.11486	1.58988	2.56749	1.23524	0.963001	0.956559	0.597958	1.55073	2.39154					1.23328	1.36464	1.10559	1.21487	1.05981	1.47379	1.0526	1.2451	1.18609	1.85727	0.882164
311	0.845829	0.644315	2.8076	1.20981	2.85906	1.12472	0.969045	0.933909	0.545806	1.74248	1.76365					1.24337	1.36186	1.17317	1.17982	1.05374	1.44657	1.01562	1.18926	1.20995	1.86441	0.958041
315	0.766452	0.718257	2.8076	1.53104	3.10239	1.13476	1.07139	1.03818	0.576611	1.78026	1.86763					1.22058	1.31266	1.09721	1.21469	1.05075	1.42639	1.03825	1.29806	1.24473	1.87231	0.967427
319	1.02837	0.81531	2.8076	1.53104	2.67447	1.01438	1.40011	0.417164	0.576611	1.51306	1.45433					1.27335	1.26909	1.04525	1.23823	1.02011	1.46834	1.01999	1.37726	1.18609	1.96297	0.967249
323	0.809744	1.25341	2.70589	1.4346	2.67447	0.951699	1.41629	0.517797	0.720485	1.69407	1.21896					1.24694	1.29174	1.20394	1.24143	1.04259	1.43837	1.07063	1.31069	1.23722	2.00133	1.08469
327	1.53346	1.00614	2.7192	1.33977	2.88843	1.26735	1.42732	0.622995	0.685803	1.76443	1.37444					1.23254	1.33825	1.13782	1.20589	1.01123	1.41381	1.0438	1.17881	1.25244	2.06859	1.01934
331	2.09006	0.772478	2.74992	1.72439	2.46051	2.24697	1.42732	0.835892	0.505286	1.94705	1.87093					1.20193	1.29099	1.10293	1.28828	1.04855	1.44833	1.0682	1.3404	1.22453	2.02574	1.0839
335	1.556	1.50002	2.39164	1.72439	2.514	1.73548	1.30154	0.889518	0.0764208	2.13164	2.10668					1.13414	1.20242	1.08685	1.26515	1.09866	1.34199	1.07628	1.32393	1.24009	2.04842	1.14062
339	1.556	1.44156	2.41841	1.91312	2.67447	1.73548	1.04455	0.815731	0.301886	1.77813	1.32822					1.14353	1.27748	1.1034	1.21434	1.09081	1.32973	1.00292	1.34116	1.15141	2.19101	1.17654
343	1.70036	1.82007	2.77685	1.48557	2.46051	1.34135	0.770698	0.684299	0.643159	1.41629	1.3696					1.15652	1.32476	1.04039	1.1766	1.09115	1.41887	1.06757	1.3551	1.17093	1.9904	1.08436
347	1.17413	1.83261	2.70589	1.48557	2.46051	1.38742	1.03653	0.59767	1.07427	1.24013	1.24727					1.17739	1.2992	1.13112	1.22384	1.1106	1.34814	1.10007	1.33774	1.16065	1.8373	1.15131
351	1.33836	2.03688	2.60461	1.48557	1.71844	1.62995	1.49187	0.652438	1.23408	1.12117	1.47513					1.19718	1.2548	1.15291	1.14958	1.07191	1.32833	1.07185	1.25675	1.13133	1.87613	1.19089
355	1.33836	1.71641	2.55636	1.48557	1.825	1.43998	1.32199	0.794543	1.76767	0.834875	1.27528					1.18405	1.30654	1.15492	1.16841	1.09182	1.32989	1.09724	1.19021	1.15852	1.83817	1.18387
359	0.965079	1.27272	2.59413	1.7702	2.35354	1.43998	0.85493	0.441433	1.84605	0.477562	0.6498					1.21667	1.21533	1.23328	1.2118	1.06476	1.30087	1.04846	1.28612	1.15293	1.78546	1.21462
363	0.817203	0.957994	2.69793	1.43962	2.35354	1.49834	0.85493	0.478998	1.24792	0.801858	0.801644					1.22021	1.28746	1.18343	1.21409	1.10708	1.35443	1.03854	1.22133	1.14034	1.81308	1.26867
367	0.569518	0.728544	2.74992	2.07586	2.35354	1.10252	0.85493	0.874824	1.44442	0.963892	1.53156					1.19614	1.32818	1.11376	1.12498	1.13413	1.36302	1.17667	1.16875	1.21354	1.79557	1.27882
371	0.53038	0.96407	2.74992	2.39164	2.1396	1.2291	0.755545	0.756756	1.61814	0.964129	0.934093					1.22067	1.27062	1.22974	1.11334	1.09996	1.39679	0.997544	1.07232	1.25471	1.81673	1.24466
375	0.389781	0.862928	2.74992	1.77993	2.1396	1.24824	0.622995	0.750833	1.30066	1.13329	1.00887					1.2667	1.27985	1.10945	1.15022	1.07712	1.31607	1.03814	1.10056	1.23776	1.64036	1.32608
379	0.389781	0.749001	2.74992	1.79744	2.1396	0.982829	0.534144	0.64307	1.09014	1.12432	1.13672					1.27075	1.28356	1.15702	1.21779	1.11264	1.417	1.02419	1.17697	1.23308	1.71895	1.36001
383	0.226226	0.428001	2.64171	2.06552	2.1396	1.17257	0.338027	0.44221	1.07427	1.10111	1.06936					1.24429	1.26444	1.22574	1.19597	1.09372	1.4584	1.15535	1.22063	1.22322	1.77118	1.50419
387	0.456102	0.431199	2.48779	1.66005	2.27606	1.02703	0.301886	0.677743	0.967863	0.883538	1.06566					1.21628	1.28452	1.02552	1.22309	1.0428	1.29029	1.04428	1.19739	1.17681	1.86034	1.39097
391	0.456102	0.830268	2.41366	1.66005	1.92567	1.02703	0.384904	0.627207	0.755545	1.23505	1.19498					1.23023	1.34658	1.07604	1.20931	1.07697	1.41473	1.0703	1.39183	1.20043	1.83154	1.32517
395	0.357932	1.01475	2.43894	1.76365	1.92567	1.06124	0.361408	0.32207	0.755545	1.35468	1.412					1.22423	1.26816	1.18917	1.21263	1.07918	1.31569	1.05066	1.2693	1.22081	1.84022	1.52919
399	0.266645	0.969045	2.2332	1.35244	2.10262	0.643515	0.72705	0.120588	0.440134	1.79464	1.27141					1.25865	1.25716	1.06447	1.22338	1.10567	1.39348	1.10934	1.23606	1.16376	1.98371	1.46761
403	0.311039	1.00855	2.17147	1.58966	2.24657	0.643515	0.835012	0.10807	0.440134	1.76495	0.830268					1.26325	1.29624	1.14235	1.26242	1.07323	1.4244	1.13563	1.19107	1.2027	2.07666	1.47216
407	0.66072	1.20283	1.89502	1.00853	2.24657	0.876813	0.956559	0.107005	0.544546	1.22027	0.623362					1.26438	1.31484	1.10093	1.22519	1.07082	1.37432	1.06499	1.20474	1.25658	2.23802	1.46077
411	0.869865	1.01	1.88843	1.77742	1.8561	0.876813	1.40071	0.214003	0.544546	1.4966	0.604527					1.23596	1.40884	1.05717	1.22244	1.08715	1.3576	1.13097	1.26499	1.14681	2.25912	1.47796
415	0.557532	1.07064	1.94343	2.4906	2.78144	0.619256	1.54258	0.386685	0.301886	1.92903	0.42693					1.20211	1.31604	1.13233	1.27122	1.07367	1.47371	1.17276	1.26734	1.17904	2.26198	1.42488
419	0.288505	1.17379	1.93161	1.82741	2.24657	0.745891	1.54258	0.267168	0.301886	1.72546	0.440134					1.14246	1.37258	1.05763	1.27968	1.04372	1.40443	1.1697	1.34733	1.17868	2.25294	1.5469
423	0.343237	0.965079	1.32248	2.26628	2.24657	0.643426	1.49834	0.238783	0.406461	1.50189	0.440134					1.07997	1.2299	1.09043	1.28058	1.0136	1.42618	1.10515	1.38718	1.17842	1.99385	1.52507
427	0.301886	1.01034	1.28405	1.62879	2.35354	0.643426	1.45473	0.338027	0.58743	1.49892	0.492201					1.13077	1.31778	1.04541	1.34498	1.0099	1.46579	1.09791	1.35264	1.17802	1.97132	1.57279
431	0.168847	1.34165	1.44739	1.62879	2.3584	0.643515	0.919827	0.321002	0.64093	1.163	0.669414					1.13101	1.38118	1.14864	1.50689	1.00903	1.50625	1.11838	1.39567	1.1392	1.82499	1.58665
435	0.505626	1.76657	1.55412	1.58966	2.38255	0.567908	1.34019	0.321002	0.2891	1.39141	0.765032					1.09854	1.28281	1.15119	1.27186	1.07678	1.45791	1.15609	1.33161	1.12203	1.87256	1.34407
439	0.599105	0.757361	1.6075	1.86763	2.48827	0.60915	1.25204	0.358412	0.107005	1.37169	0.477562					1.13401	1.25438	1.18207	1.28688	1.08687	1.56727	1.19853	1.17484	1.14671	1.80203	1.41936
443	0.603337	0.576611	1.49693	1.07427	2.57194	0.696652	1.20188	0.417164	0.118674	1.54436	0.543751					1.18689	1.14222	1.08082	1.23819	1.06558	1.46371	1.154	1.14999	1.13675	1.8539	1.53685
447	0.49719	0.53607	1.55412	1.55412	2.03826	0.742322	0.956559	0.338704	0.303399	1.58458	0.622995					1.04176	1.15618	1.06937	1.24147	1.08414	1.55359	1.16884	1.11356	1.15177	1.75343	1.48244
451	0.545806	0.53607	1.62608	1.9279	2.0916	0.468295	1.06936	0.338704	0.23974	1.25947	0.21293					1.07082	1.22384	1.07062	1.2522	1.11427	1.43263	1.21494	1.14075	1.12329	1.72803	1.49083
455	0.579285	0.32207	1.76752	0.755545	2.46516	0.643159	1.05849	0.152079	0.214003	1.0914	0.266645					1.06668	1.39608	1.17796	1.29439	1.04618	1.37138	1.15121	1.07413	1.17167	1.66942	1.34162
459	0.983062	0.535001	1.88061	1.34071	2.03263	0.536604	0.862131	1.09224	0.23974	1.16875	0.430801					1.01886	1.27211	1.03125	1.28667	1.06935	1.37384	1.12598	1.06856	1.11014	1.6761	1.40817
463	0.647417	0.623362	1.67386	1.50075	2.06615	0.536604	0.919827	1.86966	0.120588	1.61206	0.118674					1.06187	1.31409	1.06437	1.26734	1.14588	1.25757	1.11435	1.11703	1.21714	1.67931	1.42483
467	0.505626	0.385201	1.58966	1.50551	1.96102	0.536604	0.861733	1.34035	0.431199	1.18195	0.389781					1.04463	1.3526	1.00397	1.28718	1.02893	1.27615	1.1603	1.08912	1.20499	1.65292	1.50732
471	0.461096	0.214003	1.60842	1.91312	1.96102	0.4834	0.861733	0.823723	0.440914	1.18195	0.545806					1.07759	1.33911	0.975637	1.33317	1.06081	1.22981	1.19747	1.06151	1.17153	1.65118	1.55852
475	0.343237	0.343237	1.60967	2.28452	1.96102	0.589861	0.477562	0.718735	0.440914	1.34186	0.288505					1.08563	1.27262	0.956004	1.28807	1.07025	1.32222	1.17916	1.10997	1.20519	1.57262	1.21602
479	0.598341	0.545806	1.53104	0.985679	1.93161	0.643159	0.536604	0.232118	0.385201	1.53223	0.067376					1.09069	1.2533	1.05599	1.28343	1.08742	1.25665	1.10407	1.10576	1.19531	1.59308	1.33137
483	0.703846	0.479476	1.48934	1.62879	2.03826	0.219548	0.6498	0.428001	0.267502	1.74298	0.493479					1.11079	1.33108	1.02198	1.27739	1.09083	1.30914	1.1712	1.07017	1.26527	1.62292	1.3944
487	1.01543	0.537776	1.50555	1.62879	2.14494	0.271748	0.3419	0.442692	0.238783	2.08134	0.268143					1.05913	1.33765	1.02803	1.23035	1.05387	1.25474	1.13126	1.09858	1.15119	1.6974	1.47107
491	1.22064	0.6615	1.55691	1.62879	2.14494	0.324372	0.814467	0.750833	0.238783	2.07778	0.220848					1.08941	1.42562	1.00622	1.27247	1.0502	1.3376	1.23361	1.11118	1.19476	1.66284	1.29869
495	0.577206	0.338704	1.45433	1.45433	1.99011	0.377243	0.72705	0.60915	0.432393	2.05066	0.238783					1.08076	1.45675	1.04161	1.28003	0.989339	1.32397	1.19081	1.20011	1.23688	1.63685	1.22047
499	0.418671	0.537776	1.33977	1.50555	1.99011	0.589861	0.534359	0.777943	0.505626	1.99115	0.118674					1.03077	1.47551	1.00988	1.17824	1.04727	1.29044	1.14865	1.17437	1.13058	1.54489	1.27844
503	0.258003	0.441433	1.53104	1.88363	1.99011	0.324372	0.534359	0.684466	0.535856	1.14919	0.389781					1.00906	1.49511	1.08687	1.11227	1.00761	1.26847	1.16594	1.14634	1.11126	1.59358	1.13065

## Sheet: B-Dy1t1b
Time (s)	Centrosome-Distance from region															Dylt1b-GFP (ΔF/F)
0	8.83648	8.94795	4.06828	4.71943	8.80692	3.77821	5.38032	5.56817	6.25979	6.94213						0.827571	0.836606	0.976061	0.98006	0.985855	1.06486	0.958539	0.880676	2.04825	0.85326
3	7.08613	8.94795	4.06828	5.07336	8.71073	4.50123	5.02301	5.63059	6.25979	6.00004						0.957132	0.971825	1.08229	1.05859	1.05001	1.05289	0.955936	0.910396	1.6498	1.0458
7	7.02037	8.94795	4.16435	4.88834	10.0249	4.6545	5.35842	5.63059	6.21021	7.42293						1.016	1.06499	1.02264	1.0507	0.983719	1.01712	0.993927	0.869019	1.32682	1.09435
11	6.82937	8.04887	4.16435	4.88834	8.90748	4.98564	5.35842	6.14421	6.06275	6.42857						1.04163	1.01507	0.972843	0.993366	0.97755	1.07227	0.994699	0.935264	1.01853	1.08439
15	5.23043	8.46944	3.89586	4.88834	8.6821	4.887	5.35842	6.14421	5.85126	5.22764						0.991425	0.920864	1.04173	0.946806	1.03821	1.04369	0.96874	1.17543	0.81476	1.11674
19	5.00122	8.18274	4.03448	4.88834	7.55577	4.87567	5.35842	6.14421	5.92808	4.27157						1.02062	0.943803	0.866033	0.950698	1.01344	0.931598	0.979489	1.10273	0.731367	1.04958
23	5.78674	8.36283	4.03448	4.88834	7.94565	4.87928	5.59746	7.82799	5.87368	6.09954						1.03686	0.977122	0.939168	1.03049	0.992715	0.911446	1.026	1.03196	0.60938	0.85891
27	5.93486	8.60364	4.03448	4.61112	8.4545	4.887	5.64558	7.82799	5.37376	4.86644						1.06474	1.10811	1.03377	0.979866	1.00917	0.902064	1.12317	1.13713	0.562159	0.895563
31	5.90599	8.30308	3.50601	4.28027	8.04661	4.4405	5.69379	7.82799	5.37376	5.02397						1.04401	1.16161	1.06547	1.00943	0.94933	1.00405	0.999498	0.957398	0.238929	1.0014
35	5.60149	8.33855	3.99599	4.32682	8.66444	4.65566	5.74209	7.82799	5.37376	6.80493						1.05567	1.11541	1.01736	1.04516	1.02254	1.04016	1.04177	0.942167	0.0633646	0.815034
39	4.83562	8.47144	4.59572	4.32682	9.14456	3.3723	5.74209	8.51495	5.32341	5.88757						1.08827	1.02636	1.03476	0.969389	0.92375	1.06091	1.01982	1.00663	0.708413	1.37793
43	4.57134	8.5344	4.64651	4.80443	8.66245	2.58557	5.74209	8.51495	5.32341	5.82302						1.00702	1.09896	1.08025	0.954045	0.904532	1.04494	0.976682	0.842638	0.152408	1.10248
47	5.31395	8.50756	4.13402	4.75051	9.04704	3.19891	5.74209	8.51495	5.63996	5.02397						1.06776	1.07084	1.15885	0.872544	0.924124	1.04984	1.09124	0.836321	0.0857138	1.12264
51	5.5086	7.82817	2.99707	4.60491	8.58746	2.55026	5.74209	8.51495	6.14065	5.73918						0.983258	1.19711	1.08777	0.856972	0.961585	1.03808	1.00902	0.73894	-0.318892	0.816897
55	5.08713	8.46556	4.93327	4.60491	8.80095	3.09663	5.8369	10.3065	6.14065	5.68576						1.08435	1.04482	1.03716	1.06183	1.08235	0.940873	0.925151	0.704738	-0.547277	0.673907
59	2.67718	8.56606	4.24462	4.63094	8.32987	3.17311	5.47224	9.37071	6.14065	4.45034						1.15809	1.0072	1.1054	1.02368	1.07899	0.991594	0.901745	0.697679	-0.52629	0.870272
63	2.46337	8.1432	4.5631	4.64452	7.98239	2.69973	4.97113	9.02506	6.03435	3.40482						1.30865	1.04631	1.20022	1.25087	1.15276	0.973962	0.953174	0.714121	-0.455761	1.24736
67	2.39211	8.25991	4.54293	2.91947	8.04265	3.27894	5.39099	8.19394	5.07899	2.78932						1.38146	1.02469	1.3587	1.39771	1.26999	1.03854	1.05342	0.734019	-0.321767	1.48329
71	2.42177	7.74307	3.89136	2.74056	7.00061	3.4775	5.47737	8.27906	4.81858	2.84821						1.47315	1.00949	1.39315	1.5899	1.64912	1.16479	1.26141	0.822203	-0.0923227	1.81099
75	2.65714	8.59261	3.09709	3.04234	6.19275	2.6246	4.94246	8.18072	4.81858	2.16569						1.5808	1.18371	1.41838	1.70725	1.85477	1.31743	1.37428	0.819557	-0.386696	2.06504
79	2.43969	6.79472	2.91174	3.04234	3.5162	2.26705	5.26291	8.91591	4.19321	1.4346						1.53699	1.22961	1.31087	1.85047	1.76404	1.5615	1.56845	0.874623	-0.223996	2.88293
83	2.41379	7.61787	3.14798	2.85407	4.70767	1.74167	2.18267	8.9478	4.35395	2.42515						1.67182	1.40668	1.30819	2.05382	1.99346	1.60098	1.70689	1.0227	-0.265213	3.67238
87	2.14653	8.1887	2.84407	2.54237	5.09312	1.74364	1.88785	9.51956	4.38268	2.52466						1.62961	1.44532	1.31604	1.99152	2.04307	1.53522	1.61786	1.1801	0.0663412	3.8133
91	1.64749	7.28289	2.40553	2.54237	5.25223	2.27226	2.25522	9.94561	4.23786	2.46086						1.63687	1.6649	1.42309	1.85083	2.13398	1.50102	1.79062	1.32434	0.366869	4.13492
95	1.39059	5.13709	2.40553	2.5038	3.38338	1.92151	2.45921	9.46229	4.21314	1.81509						1.53887	1.69994	1.45715	1.88824	2.05176	1.54979	1.90837	1.43443	1.17492	4.90804
99	1.35312	3.53754	2.92791	2.5038	3.68461	1.46074	1.63514	8.45286	4.82447	2.19354						1.71094	1.60981	1.42823	1.69526	2.06751	1.51444	1.80674	1.49958	1.67543	4.99702
103	1.39503	3.53259	2.39365	2.5038	2.78186	1.68989	1.63514	8.53311	3.47948	1.90424						1.78163	1.87951	1.49117	1.94808	1.98244	1.6224	1.74778	1.55601	1.85357	5.10654
107	1.76443	2.782	2.31085	2.5038	3.35922	1.56663	1.85175	7.36943	2.82109	1.3696						1.68563	1.81173	1.55671	1.94447	2.2742	1.46267	1.83117	1.68591	2.81554	5.37725
111	2.02984	2.461	2.27087	0.985447	3.95181	2.15477	1.48492	5.37463	2.25486	1.62935						1.53844	1.7145	1.62725	2.15565	2.21729	1.38503	1.92625	2.01623	3.34153	4.48156
115	1.50189	4.1319	2.06826	0.985447	3.98018	1.71364	1.40187	4.21022	2.5254	1.67057						1.42335	1.72758	1.64324	1.89429	2.2406	1.52046	1.73902	2.06884	3.24426	4.52279
119	1.50189	4.84451	2.46421	0.107005	3.07485	1.40529	1.51272	3.74768	2.7093	2.10118						1.38903	1.89189	1.56655	1.92593	2.40533	1.63023	1.8234	2.37764	3.15199	5.45242
123	1.50189	4.39216	2.15429	0.107005	2.30964	1.55883	1.78556	3.59786	2.7093	1.84003						1.48417	1.7874	1.62165	1.70252	1.76126	1.33442	1.77344	2.32723	3.96085	5.08539
127	1.50189	4.28529	2.01978	0.777943	3.07485	1.705	1.74974	3.27009	2.34662	1.52008						1.52948	1.71086	1.66445	1.76878	2.05699	1.49252	1.78259	2.48372	3.19033	4.32727
131	1.50189	2.996	1.77942	0.337349	3.62329	1.62862	1.72024	2.90183	2.09089	1.74111						1.48828	1.47946	1.60695	1.63291	2.1157	1.60583	1.81304	2.45531	2.52076	3.78435
135	1.498	2.033	1.70352	0.31993	4.06131	1.16934	1.72024	2.69	1.79636	1.88408						1.41021	1.36027	1.42389	1.54751	2.17141	1.79006	1.82872	2.75521	2.85605	3.4844
139	1.498	1.71941	1.06	0.31993	3.94836	1.44173	1.72024	2.61658	1.79636	0.377243						1.36437	1.46515	1.54071	1.54823	1.90768	1.69431	1.54277	2.68698	2.82311	3.45797
143	1.498	2.75071	0.921071	0.31993	5.67828	1.48044	1.60311	1.94937	1.79636	0.6615						1.38678	1.63041	1.45072	1.69002	1.87292	1.76107	1.51724	2.6612	2.94928	2.20306
147	1.498	4.53978	0.921071	0.985447	5.87276	1.34203	1.43743	1.71484	1.33921	0.477562						1.43914	1.49239	1.48834	2.02075	1.8378	1.86645	1.46551	2.60905	2.88481	2.18096
151	1.11681	3.05692	1.01	0.985447	4.95858	1.34203	1.23208	2.0859	1.79636	0.337349						1.32822	1.39147	1.45231	2.22588	2.02259	1.75661	1.52494	2.88625	2.87134	1.84945
155	0.968809	1.93797	1.01	0.975228	5.39711	1.34203	1.03027	2.00759	1.79636	1.74111						1.34071	1.25661	1.31766	2.03246	1.72983	1.63489	1.44444	2.79909	3.13756	2.02894
159	0.968809	1.92903	2.05933	1.01408	5.41224	1.606	1.09883	2.00759	1.79636	1.43508						1.24861	1.28672	1.36284	2.09622	1.74786	1.78467	1.35323	3.24002	2.82169	2.95853
163	0.968809	2.6771	0.921071	1.01408	5.06248	1.23487	1.64624	1.85629	1.79636	1.15679						1.2986	1.24181	1.3309	2.30244	2.02625	1.98054	1.43291	3.31064	3.32886	3.57782
167	0.968809	2.6771	1.01	0.453207	6.59252	1.35502	1.39802	1.40676	1.79636	0.834875						1.27822	1.24768	1.26637	2.3682	2.00439	1.75865	1.38597	2.83815	4.23519	4.08713
171	0.968809	2.07734	1.63385	0.384904	6.7004	1.5515	0.973117	1.40676	1.27797	0.716821						1.41871	1.14075	1.334	2.21027	1.96177	1.7139	1.47635	2.79163	3.26429	4.41256
175	1.39503	2.15057	1.45599	0.384904	6.32602	1.5515	0.96128	1.40676	1.27797	0.716821						1.39147	1.16751	1.21144	2.16092	1.92065	1.59994	1.51673	2.80541	3.59877	4.28457
179	1.39503	2.78402	1.54377	0.384904	5.18871	1.16758	1.0738	1.2612	1.27797	0.453207						1.30259	1.17305	1.11784	2.35227	1.65515	1.53962	1.68742	2.40602	2.78128	4.35891
183	1.40011	3.14664	1.54377	0.384904	5.11761	1.45442	1.12187	1.04143	1.27797	0.813904						1.38304	1.23402	1.05095	2.17616	1.67562	1.73185	1.51823	2.4977	1.76412	5.29866
187	1.42732	3.06379	1.67208	0.384904	4.2134	1.50566	1.78556	1.04143	1.27797	0.337349						1.28703	1.27466	1.10561	2.21405	1.92482	1.8791	1.54737	2.51827	1.69632	5.12351
191	1.4072	3.02846	1.74256	0.384904	4.13118	1.4105	0.962708	1.19774	1.27797	0.7173						1.43274	1.36887	1.16347	2.16802	2.06112	1.61243	1.57158	2.59004	1.21916	4.95327
195	1.51306	2.82638	1.74256	0.384904	3.97578	1.27087	0.909002	0.571132	1.27797	0.7173						1.52136	1.40841	1.17007	2.29244	1.84747	1.60618	1.48636	2.69011	0.772131	5.23749
199	1.50174	2.57214	1.59146	0.384904	3.79913	1.16758	1.10044	0.571132	1.03121	0.7173						1.43788	1.35714	1.16305	2.38621	1.93738	1.53822	1.45278	2.48802	0.714719	5.33774
203	1.50174	2.14262	1.45622	0.913833	3.79913	1.243	1.65926	0.571132	0.753043	0.770698						1.35429	1.40472	1.15554	2.57536	2.00268	1.30908	1.50663	2.14769	0.836857	5.05395
207	1.39503	2.3924	1.3711	0.913833	3.65008	1.42806	1.41334	0.571132	1.33921	1.1007						1.45086	1.53166	1.09507	2.18341	1.91648	1.37165	1.34956	2.27627	0.343309	4.40296
211	1.39503	2.5235	1.3711	0.913833	4.09774	1.23487	0.854467	0.571132	1.33921	1.1007						1.4117	1.43996	1.15731	2.22074	1.60969	1.41718	1.44341	2.56414	-0.0496928	4.30351
215	1.34169	2.675	1.3711	0.913833	4.33918	1.24842	0.867762	0.270075	0.579881	1.1007						1.48323	1.48249	1.1439	2.18305	1.84634	1.57071	1.54154	2.53968	0.345025	4.13896
219	0.778678	2.07734	1.60586	0.913833	3.71228	1.8725	0.867762	0.270075	0.579881	1.05285						1.48837	1.40109	1.335	2.19823	1.70499	1.67187	1.4779	2.58478	0.364448	3.407
223	0.98626	2.03576	1.44033	0.453207	3.73838	1.1431	1.51143	0.270075	0.579881	1.05285						1.42011	1.48139	1.34993	2.02307	1.77743	1.56509	1.29447	2.60477	0.728946	3.53829
227	1.19611	2.09734	1.44033	0.453207	4.2472	1.1431	1.29081	0.270075	0.579881	1.05285						1.36829	1.54608	1.30233	2.08143	1.64746	1.75619	1.30058	2.27399	0.288319	3.54131
231	1.19611	2.68346	1.15342	0.453207	3.84261	1.24952	1.34391	0.4541	0.79735	1.05285						1.53097	1.45687	1.29622	2.06701	1.8472	1.75842	1.34246	2.68978	0.79902	3.59947
235	1.19611	2.50746	1.46222	0.453207	3.58999	1.24952	1.39704	0.264939	1.33955	1.05285						1.7497	1.50367	1.20172	2.04015	1.54129	1.85606	1.31214	2.91392	1.08683	4.11143
239	1.19611	3.11916	1.6342	0.453207	3.39166	1.01651	1.43743	0.264939	1.23718	1.05285						1.76766	1.49709	1.16551	1.95011	1.59236	1.69735	1.4575	2.9565	1.31386	3.54371
243	1.19611	3.39832	1.6342	1.30523	3.39166	1.24952	1.23208	0.264939	1.01853	1.05285						1.65609	1.38853	1.09589	2.10294	1.52551	1.73835	1.47571	3.13976	0.9539	3.41521
247	1.19611	3.11916	1.48742	1.42366	3.22042	1.48044	1.23208	0.264939	0.646358	0.95608						1.5643	1.44515	1.09568	1.98886	1.75786	1.81149	1.5872	2.94715	0.847754	3.4124
251	1.498	2.9104	1.45622	1.45449	3.0561	1.24952	1.20389	0.566301	0.646358	0.95608						1.49395	1.30421	1.07902	2.09482	1.65384	1.74007	1.77324	2.56772	0.497786	3.35178
255	2.1641	2.60527	1.52158	1.45449	3.09152	1.24952	1.20389	0.566301	0.646358	0.95608						1.44499	1.33784	1.01754	1.86235	1.70589	1.9552	1.74435	2.39613	0.350524	2.9754
259	2.07778	2.70657	1.3711	0.985795	3.09152	1.24952	0.973117	0.566301	1.51597	0.95608						1.44478	1.43408	0.990123	1.74984	1.63496	2.01917	1.63333	2.5895	0.487545	3.89325
263	1.51336	2.70885	1.22083	0.985795	2.84276	1.77881	0.555483	0.566301	1.77997	0.95608						1.41791	1.29127	0.916039	1.99753	1.64597	1.94849	1.96014	2.16492	0.982303	4.00741
267	1.50189	3.08795	1.6342	0.985795	2.728	1.56663	0.658645	1.40952	1.1128	0.95608						1.32793	1.34748	0.896627	1.5959	1.47744	1.77194	1.86984	2.35938	0.979176	4.4631
271	1.50189	3.08795	1.6342	0.985795	2.49305	1.24952	0.710652	0.740475	1.07858	0.95608						1.39044	1.36674	0.914773	1.42512	1.61459	1.50528	1.81136	2.381	0.745443	3.99431
275	1.50189	2.2056	1.22102	1.24691	2.40664	1.2305	1.0788	0.740475	0.745095	0.95608						1.458	1.13536	0.989621	1.33976	1.72054	1.66159	1.93215	2.64927	0.529619	4.10493
279	1.49899	2.62292	1.4286	1.19534	2.32195	1.3375	0.973117	0.740475	0.745095	0.95608						1.43785	1.18441	0.954454	1.22552	1.67947	1.599	2.03754	2.57364	0.261076	4.08126
283	1.53178	2.64677	1.23621	0.95608	2.38998	1.3375	1.29081	0.740475	0.745095	0.95608						1.38731	1.17912	0.913494	1.27904	1.5823	1.64439	2.05893	2.72254	0.371763	3.52482
287	1.28836	2.95924	1.0764	0.95608	2.46079	1.3375	1.29081	0.740475	1.13566	0.684299						1.33371	1.21354	0.927487	1.35592	1.86358	1.72045	2.18857	3.01309	0.0918687	3.73882
291	0.755848	3.4254	0.987536	0.95608	2.93209	1.3375	1.29081	0.740475	1.13566	0.684299						1.2955	1.23148	0.962907	1.57297	1.77757	1.47686	2.19975	3.04923	0.176119	2.89344
295	0.684299	2.49776	1.25341	0.95608	2.76112	1.68989	0.973117	0.740475	1.13566	0.684299						1.40733	1.22614	0.923344	1.73501	1.62463	1.41041	1.82407	3.0292	0.316975	2.61746
299	0.684299	2.17234	1.22102	0.95608	2.76315	1.45375	0.96128	0.740475	1.57552	0.684299						1.29491	1.21235	0.947766	1.844	1.61989	1.32209	2.05596	2.8849	0.486636	2.81753
303	0.684299	3.20597	1.4286	0.384904	2.76315	1.4445	0.96128	1.01977	1.57552	0.862131						1.37065	1.14812	0.985942	1.78342	1.76261	1.40729	1.92741	2.52041	1.68638	3.64941
307	1.22064	3.11916	1.4286	0.384904	2.79192	1.4598	0.96128	1.01977	1.61144	0.862131						1.28894	1.20709	0.889283	1.80719	1.91433	1.47445	2.06394	2.91845	2.01914	4.66501
311	1.39454	2.72751	1.55897	0.384904	2.76112	1.62566	1.0147	1.01977	1.61144	0.862131						1.28503	1.16949	0.953875	1.71867	1.8898	1.64459	2.05602	2.75446	1.78667	4.65702
315	1.39454	2.835	1.55897	0.384904	2.66469	1.00381	1.13062	1.01977	1.61144	0.862131						1.28122	1.16695	0.994568	1.60105	2.07113	1.53862	2.09186	2.88852	1.96198	4.6891
319	1.39454	2.76072	1.59168	0.384904	2.63174	1.27087	1.19314	0.875512	0.898866	0.67639						1.24441	1.25352	0.993674	1.39104	1.92389	1.58025	2.05013	2.68569	2.49352	4.8883
323	2.05457	2.44424	1.63076	0.384904	2.46553	1.30176	0.854467	0.875512	1.23718	0.638984						1.34062	1.10291	1.00852	1.48798	1.85629	1.80298	2.08035	2.85141	3.51684	4.40202
327	1.81509	2.74225	1.56077	0.384904	2.46553	1.38643	0.534474	0.875512	0.697476	0.907169						1.27644	1.05986	1.06055	1.51468	1.91702	1.85791	1.91479	3.00933	3.34193	3.48848
331	1.81509	2.44424	1.45638	0.623362	2.46553	1.38643	0.534474	0.875512	0.697476	0.770995						1.18956	1.04148	1.0267	1.75313	1.83564	1.86408	1.98819	3.28675	3.86908	3.6342
335	1.81509	2.72777	1.49134	0.623362	2.54113	1.48221	0.534474	1.09554	0.697476	0.770995						1.22357	1.04525	1.03089	1.63283	1.93423	1.81958	1.93428	2.7083	4.65251	4.31779
339	1.8185	2.83277	1.63076	0.623362	2.54113	1.87751	0.555483	1.09554	0.697476	0.770995						1.20358	1.00974	1.15253	1.85791	2.07069	1.74004	1.95622	2.98409	3.70325	3.13257
343	1.75428	2.3924	1.86966	0.578098	2.46553	1.57944	0.429747	1.09554	0.646358	0.642001						1.32048	1.0122	1.18032	1.96333	2.14479	1.83322	1.79938	2.80161	3.5291	3.1722
347	1.81509	3.2956	2.01132	0.575816	2.46553	1.60183	0.356021	1.09554	0.646358	0.836382						1.23404	1.09315	1.2427	2.25807	2.06474	1.85012	1.89197	2.76978	3.73044	2.81277
351	1.82145	2.87063	2.01132	0.385201	2.45851	1.67745	0.4541	0.96128	0.646358	0.546644						1.35561	1.25983	1.20749	2.06935	1.74284	2.03632	2.08177	3.04333	3.41019	2.72384
355	1.82145	2.82444	1.00049	0.385201	2.23917	1.67745	0.4541	0.96128	0.646358	0.987188						1.22288	1.05384	1.10748	2.28234	1.89077	1.90804	2.07623	3.01534	3.40994	2.89446
359	2.6809	2.751	1.72625	0.385201	2.23917	1.53928	0.692538	0.96128	0.646358	0.921071						1.25013	1.22706	1.22232	2.23871	1.70113	1.86951	1.90351	2.81906	2.77064	2.03325
363	2.6809	2.82423	1.32455	0.385201	2.3339	1.53928	0.595279	0.96128	0.745095	0.957516						1.2487	1.16632	1.10509	2.0396	1.98378	1.75853	2.19988	2.76284	2.15097	1.6714
367	2.9104	3.86464	1.07107	0.303399	2.48178	1.53928	0.595279	1.25108	0.745095	0.957516						1.31638	1.10414	1.15939	2.10115	1.88262	1.64122	2.19923	2.99059	1.25831	1.46313
371	4.11621	3.2606	1.07241	0.303399	2.46553	1.43934	0.595279	1.25108	0.745095	1.05426						1.23699	1.13919	1.17456	2.28822	1.73282	1.45312	2.13461	2.68744	1.61237	1.93103
375	3.99702	3.5561	0.96999	0.303399	2.46553	1.68867	0.868553	1.25108	0.432397	1.1439						1.16606	1.32082	1.12901	2.25801	1.98589	1.45805	2.03973	2.25614	1.58301	2.1928
379	5.27012	3.48294	0.96999	0.303399	2.46553	1.40334	0.595279	1.25108	0.432397	1.51306						1.19459	1.26785	1.18919	2.19647	1.8413	1.59211	1.98992	2.39292	1.22088	2.31246
383	5.46637	4.12962	0.546644	0.301886	2.84891	1.43934	0.595279	0.717386	0.432397	1.62935						1.29387	1.18232	1.17243	2.20279	2.09334	1.68384	1.84191	2.37077	1.63159	2.43877
387	5.20721	5.00132	0.651911	0.301886	3.29245	1.43934	0.650424	0.717386	0.432397	1.62935						1.35663	1.13014	1.09703	1.94586	1.86737	1.75768	1.77916	2.44686	1.53967	2.67851
391	4.97667	6.76667	0.757664	0.301886	3.29245	1.43934	0.650424	0.717386	0.432397	1.62935						1.31975	1.22699	1.14512	2.04872	1.64023	1.58632	1.83719	2.64604	0.598887	2.69265
395	4.83408	7.2707	0.757664	1.43874	3.29245	1.43934	0.650424	0.717386	0.493714	1.62935						1.28809	1.11258	1.10233	2.21171	1.61287	1.60409	1.88891	2.59093	1.80811	2.68383
399	5.43126	7.1366	0.96999	1.43874	3.29245	1.48221	0.595279	0.429747	0.493714	1.58739						1.20472	1.15644	1.19013	1.98444	1.47838	1.65418	1.89055	2.85695	2.104	2.50611
403	6.12926	6.30169	0.863723	1.43874	3.19016	1.48221	0.650424	0.429747	0.493714	1.48557						1.12513	1.18463	1.22459	2.0806	1.33872	1.5404	1.84936	2.51267	0.588999	2.43287
407	6.22661	6.62745	0.863723	0.535643	3.19016	1.48221	0.566301	0.429747	0.493714	1.48557						1.09474	1.16854	1.32416	1.97101	1.60144	1.51719	1.83641	2.96392	1.04199	2.36224
411	6.37926	7.61754	0.96999	0.535643	1.72197	1.48221	0.429747	0.429747	0.493714	1.48557						1.10584	1.31729	1.29002	1.86425	1.53387	1.46776	2.03211	2.89549	0.249423	2.91352
415	5.21811	6.82734	1.18292	0.23974	1.25272	1.48221	0.384023	0.429747	0.493714	1.48557						1.1512	1.25568	1.42463	2.05653	1.50362	1.41278	1.98915	2.7614	-0.197056	3.19163
419	5.41416	4.98723	1.09224	0.23974	2.12995	1.48221	0.340571	0.429747	1.45995	1.48557						1.1348	1.21638	1.40392	1.88618	1.47973	1.28812	1.98215	2.33834	0.000958542	3.5254
423	5.48563	4.72918	1.0764	0.23974	2.46079	1.27249	0.376039	0.429747	1.3375	1.48557						1.12284	1.33601	1.31629	1.90807	1.61159	1.15681	1.77626	2.37682	0.262893	3.34276
427	5.37522	4.85727	1.28507	0.23974	2.5761	1.27249	0.493952	0.429747	1.03923	1.48557						1.11533	1.34027	1.38636	1.88493	1.42201	1.2069	1.84875	2.19831	0.562059	4.13231
431	4.74957	5.33004	1.28507	0.453207	2.76112	1.24952	0.625112	0.931397	0.327539	0.985795						1.20038	1.14966	1.38261	1.86504	1.72914	1.32023	1.91726	2.4486	1.10283	4.0325
435	4.30715	5.84633	1.4286	0.453207	2.76112	1.23543	0.525618	0.931397	0.171213	0.985795						1.13337	1.14581	1.41537	1.83646	1.84622	1.26109	1.73802	2.5134	0.794227	4.00131
439	4.38647	5.09617	1.32455	0.453207	2.54775	1.23543	0.340571	0.931397	0.121547	0.985795						1.08328	1.1991	1.34903	1.54951	1.64166	1.41378	1.65993	2.38803	0.554794	3.68699
443	5.34822	5.09617	1.29386	0.453207	2.54775	1.23543	0.340571	0.931397	0.727052	0.985795						1.10385	1.16279	1.38267	1.48747	1.54798	1.45731	1.4045	2.59777	0.382761	3.39607
447	5.4531	5.02948	1.35447	0.453207	2.68544	1.23543	0.374514	0.931397	0.727052	0.985795						1.1743	1.26772	1.39384	1.38451	1.78675	1.44558	1.45859	2.25403	1.18864	3.79602
451	5.3354	6.7549	1.45638	0.453207	2.60981	1.23543	0.39038	0.525618	1.68887	0.834875						1.0941	1.29568	1.19409	1.31539	1.84752	1.49171	1.37014	2.20286	0.595153	3.94526
455	4.67423	6.12487	1.63076	0.240217	2.60981	1.23543	0.39038	0.525618	1.79406	0.834875						1.1888	1.25818	1.02974	1.23163	1.74121	1.3416	1.45479	2.2434	0.89891	3.93189
459	3.53754	4.93202	1.6342	0.240217	2.65561	1.23543	0.432932	0.525618	0.388903	0.834875						1.27329	1.27379	0.990037	1.06664	1.73477	1.28504	1.5801	2.08484	1.17623	3.0765
463	2.95035	4.26072	1.7237	0.240217	2.71736	1.20112	0.571132	0.525618	0.388903	1.05285						1.27885	1.22925	0.998146	1.06272	1.70068	1.35815	1.55585	1.77153	1.50693	2.30617
467	2.51871	4.16699	1.9738	0.240217	2.78186	1.22107	0.429747	0.525618	0.267509	1.05285						1.35439	1.20756	0.964498	1.11511	1.69159	1.28969	1.46852	1.79845	1.67659	2.68185
471	2.71818	5.92341	2.05624	1.81661	3.04138	1.3485	0.429747	0.525618	0.343908	1.05285						1.30602	1.21944	0.978498	1.22644	1.57499	1.36629	1.50689	1.9029	2.08629	2.47426
475	2.97362	5.18552	1.92986	1.74262	3.01677	1.49712	0.429747	0.492559	0.343908	1.05285						1.35834	1.33141	0.895368	1.3206	1.41917	1.46724	1.51906	1.8676	1.71639	3.22292
479	4.21035	4.41146	2.16748	0.871706	3.10283	1.27087	0.555483	0.492559	0.908495	0.861733						1.46053	1.20592	0.879721	1.45654	1.41946	1.35141	1.63769	1.8272	1.98902	3.43206
483	3.09625	4.67354	2.05913	0.44221	3.10283	1.27087	0.322262	0.492559	0.117719	0.861733						1.43466	1.38056	0.800578	1.61167	1.37309	1.47737	1.68097	1.77353	2.41694	3.08418
487	1.92677	3.55646	2.05913	0.44221	2.95353	0.909506	0.116767	0.792312	0.117719	0.861733						1.31105	1.15623	0.862549	1.51475	1.46017	1.29559	1.80516	1.83133	1.26805	2.44117
491	1.07298	6.23247	2.05913	0.44221	2.12127	0.909506	0.116767	0.692538	0.117719	0.861733						1.19797	1.17202	0.922519	1.53987	1.39011	1.28339	1.83492	1.83393	1.11488	1.99339
495	1.70192	4.87256	2.05913	0.339379	1.93188	0.909506	0.116767	0.692538	0.117719	0.861733						1.15999	1.36453	0.961173	1.55953	1.38319	1.22877	1.58645	1.61868	1.0772	2.05852
499	4.64572	5.00925	2.44565	0.240217	2.46553	0.909506	0.116767	0.692538	0.117719	0.861733						1.32552	1.40015	1.01045	1.59108	1.41381	1.45927	1.7483	1.79803	0.383265	1.67564
503	4.85775	3.68925	2.34767	1.22083	2.20085	0.910889	0.116767	0.692538	0.872496	0.861733						1.28886	1.5001	1.06173	1.42073	1.73022	1.43176	1.79937	1.68165	0.49259	1.83929

## Sheet: B-Dylt3
Time (s)	Centrosome-Distance from region															Dylt3-GFP (ΔF/F)
0	4.56062	9.61165	10.6158	6.59201	5.82393	6.12421	5.04137	5.52866	5.69305	7.06919	9.33207	7.43812	7.21267	5.85876	7.04058	0.878448	0.910267	1.02298	0.90874	0.932795	0.990057	0.930136	0.996958	0.982571	0.886664	0.970792	1.05617	1.02006	1.20703	0.970841
3	4.40345	11.0664	11.7384	7.3195	6.05552	5.72225	3.96258	5.52866	5.69305	7.16983	9.16921	7.35373	7.71499	5.91999	7.04058	0.982539	1.04641	1.05651	0.971214	0.867146	1.06604	1.1112	1.04718	1.15326	0.974803	1.05277	1.07346	0.982747	0.990387	0.987851
7	5.56806	9.56494	10.5052	7.3195	5.55269	6.58646	4.5375	5.49256	5.69305	7.16983	9.3766	7.35373	7.13042	5.91999	5.91106	1.00548	0.98089	1.09539	1.06665	0.989545	0.99715	1.04438	1.09123	0.947692	0.975273	1.02782	1.02981	1.0778	0.973384	0.959578
11	5.34562	9.56494	10.69	7.34528	5.27073	6.9696	3.86891	5.61098	5.69305	7.1262	9.3766	7.35373	7.13042	5.81559	5.91106	1.01001	1.03482	0.963476	0.953013	1.06541	0.947159	1.03052	0.990431	1.01167	1.04281	0.9899	1.03225	1.02545	0.982023	1.03589
15	5.4264	9.56494	11.296	7.34528	5.87131	5.82239	3.86891	5.96705	5.69305	7.06278	9.03336	7.35373	7.13042	5.81559	5.62807	1.03123	0.97589	0.952173	1.05878	1.09546	0.992214	1.01645	0.992607	1.00877	1.10905	0.991111	0.96986	0.985159	1.06402	1.01278
19	5.69336	9.83193	10.763	6.63772	5.8725	5.82239	4.44095	5.96705	5.69305	7.06278	8.93205	7.35373	7.22531	5.81559	5.62807	1.02046	0.986218	1.01331	1.08173	1.14404	0.955955	0.909496	0.982636	0.990522	1.01344	0.956085	0.97237	0.917048	0.932524	1.02897
23	5.48348	10.1582	10.7439	6.81914	5.75572	5.82239	4.41928	7.63107	5.69305	7.06278	8.93205	7.35373	7.22531	5.81559	5.81144	1.01757	1.04204	0.988887	0.945962	0.923823	0.992838	1.02552	0.964325	1.02874	1.00748	0.939193	0.905654	0.955325	0.922789	1.05073
27	4.39793	9.9366	10.7439	6.9305	5.64723	6.31131	3.94688	7.63107	5.69305	7.01029	7.17518	7.35373	7.22531	5.76342	5.81144	1.01703	1.00363	0.900705	1.06287	1.01362	1.09764	0.977774	0.968676	0.961246	0.966072	1.01816	1.0004	1.0018	0.983394	0.960517
31	4.30221	9.86665	11.3017	6.9305	5.58507	6.46253	3.89686	7.79072	5.94022	5.57313	7.2318	7.35373	7.17682	5.71127	5.81144	1.03724	1.01984	1.00656	0.951045	0.968173	0.960948	0.954528	0.965956	0.915524	1.02441	1.05416	0.960031	1.03461	0.944453	0.992837
35	3.97688	9.86665	10.7651	7.08577	5.60437	6.23813	3.89686	7.79072	5.94022	6.20696	7.98465	7.01018	5.45499	5.71127	5.81144	1.00587	1.04541	0.989873	0.962851	0.986992	1.04249	0.908245	1.10266	0.98239	1.02729	1.17356	1.0227	1.0039	0.869039	0.969316
39	4.406	10.0072	11.1147	7.08577	5.60437	6.23813	3.89686	7.82956	5.94022	6.20696	7.98465	7.01018	5.94209	5.71127	5.81144	0.950547	0.98732	0.978533	1.06697	1.02303	1.10933	1.02906	1.09758	1.06787	1.00167	1.03213	1.02528	1.02963	1.1626	0.975944
43	5.2896	9.70513	11.1147	6.81572	5.56742	6.23813	3.89686	7.82956	5.94022	6.07035	7.81585	7.01018	5.90052	5.71127	5.98222	1.05378	0.938782	1.0831	1.16765	1.02944	1.02535	1.09629	1.13964	1.05025	0.934341	1.00103	1.04425	1.15797	1.1552	0.964506
47	6.57	9.55411	11.5342	7.15795	5.47759	6.19854	3.89686	7.73022	5.94022	5.78188	7.81585	6.98906	6.98108	5.67154	6.54848	0.924563	0.906532	1.06793	1.03024	0.975394	0.991079	1.10182	1.08072	0.993414	0.998275	0.979032	0.965956	1.06823	1.04715	1.02962
51	6.48845	9.84212	10.641	7.76793	5.45075	6.26099	3.32073	6.12827	5.94022	6.53058	8.01828	7.24309	6.7747	7.16047	6.24135	1.02483	0.914655	1.03649	0.87119	0.960222	0.984383	1.09306	1.02433	0.909379	0.83904	0.867222	0.995864	1.04555	1.0392	0.994362
55	5.75806	9.84212	11.263	7.76793	5.46264	6.26099	3.32073	4.60713	5.86552	6.55829	8.323	6.56221	6.7747	7.1077	5.94162	0.955931	0.926882	0.947546	0.914971	0.965692	0.852738	1.24734	0.809315	0.968294	0.934393	0.97918	0.949086	1.02255	1.04016	0.858981
59	5.4264	9.84212	11.3093	7.76793	6.56255	6.26099	3.32073	3.86548	5.0975	5.94662	8.39285	6.56221	6.83696	6.23374	6.01533	0.8772	0.922391	0.953652	0.982036	1.11056	1.0001	1.54244	0.894343	0.913355	0.82205	0.908095	0.959403	0.916163	0.917715	0.906963
63	4.70894	9.84212	11.5128	6.9305	6.91699	6.26099	3.32073	3.2199	4.94496	5.94662	6.97455	6.56221	6.83696	7.02241	6.34239	0.956009	0.927984	1.01915	1.10764	1.10093	1.07455	1.91552	0.95109	0.905404	0.980971	0.930864	0.979551	0.981621	0.971602	0.848892
67	5.76343	9.20943	11.8122	6.81914	9.6007	6.05654	3.07206	1.90592	4.94496	6.79486	7.34156	6.56221	6.83696	7.02241	7.45265	1.00743	0.908246	0.988963	1.14503	1.05439	1.06496	2.02945	0.900145	1.07573	0.789952	0.891793	0.90649	1.03108	1.17988	0.878396
71	6.32587	9.25115	11.4719	6.47095	8.06364	6.05654	2.69774	1.6342	4.94496	6.91508	7.34156	6.56221	6.83696	6.90235	7.12575	0.955385	0.971603	0.97785	1.34179	1.03149	1.10672	2.53564	1.01418	1.15552	0.946364	0.906382	0.941835	1.21667	1.00204	0.829124
75	6.64975	9.71776	11.4719	4.72818	8.05374	6.22525	2.21898	1.40842	4.83148	6.58261	7.34156	6.56221	5.3842	5.06435	7.62421	0.990186	0.991953	0.999886	1.53069	1.11486	1.18333	2.44454	0.798437	1.3516	0.875268	0.950622	0.94302	1.4748	1.2579	0.84807
79	5.41165	9.63193	11.4064	4.02698	8.23968	6.3337	2.25168	1.89707	3.59139	5.671	7.34156	6.56221	4.50225	4.53559	8.32736	1.05924	1.06166	0.994387	1.77731	1.11705	1.19655	2.9796	0.94692	1.41051	0.891474	0.964354	0.934446	1.72377	1.32947	0.811586
83	5.41061	9.293	11.0873	3.45723	8.32113	6.3337	2.25168	1.50135	2.90981	5.96293	7.34156	6.56221	3.0274	5.19136	6.44182	1.20398	1.05539	0.992111	2.01294	1.14484	1.09719	2.48019	1.10193	1.30561	1.04146	1.04873	0.931448	1.95038	1.64731	0.919398
87	5.23005	9.293	11.0873	3.02566	8.28763	6.3337	2.25168	1.09224	2.50825	6.11385	7.34156	6.56221	3.0274	4.26524	7.1371	1.29582	1.10132	0.963779	2.13805	1.02872	1.10627	2.63186	1.06948	1.48497	1.26781	1.02826	0.939465	1.89256	1.73054	0.922917
91	4.82311	9.293	11.4402	2.08282	7.84055	5.71745	2.2593	0.772478	2.45049	5.68697	7.34156	6.47525	2.58706	2.83641	7.86309	1.39679	1.22068	1.02116	2.31202	1.0123	1.112	2.60392	0.992063	1.80457	1.51346	1.04164	0.940232	1.64279	1.77729	0.932948
95	5.31053	9.293	10.7184	2.08282	7.87539	5.52267	1.93998	1.31813	1.89203	5.69122	7.34156	6.32587	2.77487	1.49072	7.86309	1.40194	1.38379	1.06034	2.35154	0.877869	1.27122	2.8984	0.836328	1.60795	1.6417	1.04616	0.890526	1.69707	2.105	0.94421
99	4.73698	8.94716	10.2473	2.08282	8.16809	5.52267	1.28614	2.69996	1.11881	5.70123	7.8664	6.32587	2.73334	1.13823	7.27711	1.53475	1.51865	1.10453	2.32973	0.96562	1.06978	2.93228	0.930603	1.53187	1.85556	1.04279	0.86515	1.87543	2.14668	0.874584
103	4.84814	8.97925	10.5356	2.08282	8.41979	4.68898	1.30382	2.99386	0.460847	5.60067	8.62891	6.17651	2.31387	0.982654	8.50059	1.44072	1.62679	1.08951	2.45566	1.10363	1.06292	3.122	0.964143	1.4153	1.92049	1.04297	0.898194	1.89079	2.65566	0.993717
107	3.56005	8.81902	10.6189	2.32185	8.20774	5.68237	1.51533	3.02948	0.597958	5.60067	8.52682	6.09721	2.11774	0.882605	8.00723	1.51743	1.62761	1.09979	2.344	1.58294	1.08141	3.13086	0.997502	1.4922	2.25757	0.925903	0.888016	1.9162	2.21113	1.01337
111	2.4948	5.61741	8.94925	2.32185	8.20774	5.58456	1.46238	1.8923	0.597958	5.49439	8.09781	5.94603	2.11774	1.61935	7.69446	1.62261	1.56625	1.10639	2.28366	1.92642	0.974623	3.52874	1.10048	1.40943	2.42255	0.962198	1.08503	1.97305	2.48673	1.19972
115	2.0041	5.80201	7.42736	2.27694	5.06188	5.1235	1.34922	1.82145	1.91739	5.60067	8.03912	5.86751	2.11774	0.986724	7.45647	1.53857	1.61228	1.10669	2.36827	2.19544	1.00475	3.16599	1.40252	1.57271	2.5305	1.00304	1.06223	2.05234	2.49372	1.48791
119	2.20038	4.36804	6.64387	2.28452	2.90875	5.43732	1.12691	1.82145	0.964129	5.70698	8.05459	5.70739	2.11774	1.039	7.37854	1.5495	1.65026	1.13225	2.84116	1.98806	1.09708	2.91133	1.20146	1.50611	2.54117	1.00936	1.33293	1.9942	2.49797	1.58053
123	3.06362	5.04934	4.88648	2.21586	1.09465	5.94209	1.12564	1.82145	0.964129	4.61204	8.05459	3.90326	2.11774	1.19649	4.80728	1.52991	1.66743	1.20219	2.56733	1.77872	1.05361	2.38179	1.46126	1.59774	2.55941	1.01902	1.46413	1.99581	2.20263	1.57173
127	2.37562	4.42553	3.82029	1.27069	0.536293	6.2877	2.35614	1.82145	0.964129	4.5053	7.47752	2.89381	2.11774	1.19649	4.48575	1.59772	1.77836	1.26367	2.09705	1.9564	1.1204	2.30923	1.50024	1.54967	2.60411	1.13408	1.54326	2.08507	2.00737	1.78507
131	1.06275	3.74693	3.65008	1.27069	0.536293	6.22525	2.35614	1.82145	0.964129	4.5053	7.47752	3.78999	2.04345	1.19649	3.57551	1.6571	1.78588	1.35682	1.95095	2.10353	1.1886	2.38001	1.65435	1.62177	2.68305	1.02174	1.5084	2.06891	1.98544	1.80149
135	0.326483	2.49785	3.0561	1.27069	0.157294	5.69421	2.35614	1.82145	0.964129	4.93232	7.54457	3.11311	2.04345	1.19649	2.45357	1.72225	1.65728	1.43302	1.77534	2.09718	1.22906	2.15152	1.73158	1.68783	2.79455	1.03656	1.64211	2.04108	1.91263	2.12023
139	0.326483	1.35616	2.89448	1.32822	0.157294	5.69421	1.9123	1.82145	0.964129	4.58121	7.48056	3.30921	2.04345	1.48509	1.61194	1.54575	1.65302	1.4461	1.96161	1.79877	1.32581	2.22761	1.67211	1.78388	2.68101	0.970025	1.61722	1.68018	2.0991	1.95242
143	2.04862	1.05633	3.28002	1.17754	0.165798	5.34897	1.93111	1.30189	0.964129	2.70936	7.55365	2.0981	2.12308	1.87377	1.61194	1.48778	1.58786	1.59448	1.90619	1.93948	1.52481	2.34155	1.79249	1.67988	2.43797	1.02806	1.5984	1.83603	2.55762	1.81985
147	3.25078	1.55294	2.92489	1.07027	0.76429	5.2681	1.66408	1.177	0.964129	2.07517	7.55365	3.15878	1.58995	1.36491	1.28405	1.49901	1.56017	1.60085	1.78173	1.79418	1.57667	2.48008	1.89438	1.71195	2.37388	1.03272	1.48895	1.81206	2.20825	1.77967
151	0.891318	1.8419	2.70659	1.72197	0.270712	2.18133	1.6107	1.177	0.964129	1.92909	7.55365	3.44983	1.58995	1.18195	1.41147	1.67372	1.63528	1.66476	1.9803	2.22607	1.68913	2.08105	1.60576	1.76012	2.41257	1.05638	1.68861	1.92641	2.22991	1.81598
155	0.812271	2.11108	2.46079	1.60496	0.120155	0.96193	1.45059	1.177	0.964129	1.71548	7.65676	2.91953	1.58995	1.18195	1.31497	1.57486	1.71723	1.67378	2.00556	2.42878	1.70831	2.22928	1.55481	1.74927	2.20278	1.09179	1.70862	1.82823	2.47165	1.75726
159	1.12472	1.89442	2.23153	1.41147	0.120155	2.08817	1.72745	0.963001	0.964129	1.55533	8.01896	3.548	0.919827	1.18195	1.31497	1.601	1.61005	1.57142	1.88274	2.06524	1.64096	1.88904	1.78397	1.78234	2.1481	1.16993	1.89908	1.87253	2.81471	1.67174
163	1.58031	1.06076	2.15591	1.41147	1.03542	2.40881	2.04636	0.909501	0.964129	1.34195	7.81069	3.45342	1.00887	1.07544	1.31497	1.63135	1.52363	1.57328	1.89848	2.08085	1.95657	1.89915	1.62316	1.80168	1.96863	1.28401	2.06841	1.82043	2.61781	1.4452
167	1.28836	1.60607	2.15591	1.50938	0.805284	3.24485	2.27193	0.856001	1.14919	1.97345	6.15029	3.70735	1.06936	1.07544	1.31497	1.67637	1.60283	1.5688	1.958	2.28516	2.15755	2.20166	1.64401	1.68927	2.08061	1.31272	1.8295	1.92094	2.41118	1.34402
171	0.493015	1.22112	1.26201	1.50938	0.647337	3.16273	1.79655	0.856001	0.910004	1.80523	6.51564	2.39601	1.06936	1.07544	0.975228	1.71	1.45452	1.48498	1.91882	2.31105	2.49472	1.9764	1.78669	1.7228	2.04867	1.40882	1.75414	2.04382	2.67842	1.23134
175	0.389193	1.26369	1.20169	1.81872	0.647337	0.440134	1.34391	0.856001	0.766452	1.31201	6.77721	3.10189	1.06936	1.07544	1.70849	1.87995	1.60501	1.47652	1.69958	2.212	2.08832	1.91312	1.7731	1.54723	2.02128	1.56156	1.78628	2.00884	2.48317	1.23427
179	0.947721	1.30707	1.74627	1.28405	0.96775	1.24691	1.50395	0.856001	0.766452	1.19668	6.77721	2.18259	1.06936	1.07544	1.94643	1.72592	1.49654	1.51775	1.62284	2.21761	1.94766	1.78824	1.57566	1.57316	1.91463	1.66457	1.75616	2.02894	2.67252	1.35346
183	1.19342	1.30707	2.05844	1.37031	0.912836	0.623362	1.50395	0.856001	0.766452	1.24934	6.41115	2.49434	1.06936	1.07544	1.94643	1.95197	1.50228	1.50671	1.58693	2.2182	1.89585	1.65659	1.65942	1.49166	1.97653	1.72334	1.6571	2.09778	2.66073	1.30906
187	1.20188	1.48102	1.06566	1.31052	0.912836	0.861733	1.45059	0.856001	0.766452	1.66164	5.7342	1.82023	1.06936	1.07544	1.94643	2.00355	1.44178	1.48278	1.83158	2.3066	1.96423	1.85423	1.68517	1.58536	1.97862	1.86164	1.53182	2.1761	2.44957	1.23058
191	0.604527	1.60607	1.53178	1.31052	0.912836	0.575219	1.63888	0.856001	0.766452	1.55853	5.63046	1.82023	1.06936	1.07544	1.94643	1.96937	1.44158	1.43768	1.80403	2.17334	1.91355	2.09241	1.67936	1.58545	1.87239	1.95824	1.577	2.37722	3.23908	1.46345
195	0.324372	1.60607	1.70204	1.31052	1.05849	0.625196	1.3301	0.856001	0.766452	0.686473	3.78196	2.87404	1.06936	1.07544	1.94643	1.81464	1.25157	1.44281	1.68319	2.16312	1.45626	2.08064	1.74354	1.4378	1.93622	1.91474	1.47947	2.02235	2.35743	1.22976
199	0.684466	1.60607	2.02156	1.31052	1.97699	1.21933	1.30382	0.856001	0.766452	0.686473	3.2665	2.21226	1.06936	1.07544	1.94643	1.65218	1.32572	1.46947	2.01113	1.91009	1.39872	2.0354	1.75225	1.55888	1.95055	2.02708	1.45911	1.66619	2.59121	1.0156
203	0.598341	1.60607	1.32382	1.31052	1.44391	1.24727	0.936421	0.856001	0.766452	0.772777	2.646	1.8853	1.82804	1.07544	2.9993	1.84366	1.39024	1.33395	2.19773	1.71912	1.55352	2.51469	1.66885	1.52075	2.44236	2.10708	1.29598	1.42302	1.98571	0.943565
207	0.193493	0.772485	1.097	1.31052	1.0252	1.24727	0.652967	0.856001	0.766452	0.863725	1.75056	1.79827	1.82804	0.969045	3.13915	1.77313	1.46401	1.48198	1.98244	1.69228	1.47357	2.2149	1.81044	1.54651	2.48398	2.0065	1.26119	1.66547	2.09677	0.94116
211	0.160504	0.81742	1.71217	1.31052	1.27506	1.23113	0.971053	0.267502	0.766452	0.957996	1.39945	2.59335	1.82804	0.45472	3.81405	1.64415	1.28616	1.47125	1.77419	1.76989	1.23757	2.31028	1.69206	1.62196	2.47655	2.15472	1.11354	1.64609	2.15518	1.01495
215	0.0535107	1.2525	0.801644	1.31052	1.40769	1.66377	1.29058	0.214003	0.766452	0.957996	0.862795	2.49434	1.86825	2.34967	3.81405	1.56237	1.37105	1.40397	1.84781	1.5666	1.19382	2.1634	1.83383	1.59774	2.38737	1.91941	1.17656	1.5664	1.93196	1.06252
219	0.0535107	1.2525	0.801644	1.31052	1.74604	1.66377	1.29058	0.214003	0.766452	1.00609	0.651032	1.77249	1.86825	0.651911	3.81405	1.42223	1.36701	1.30877	1.6722	1.62488	1.13135	2.18665	1.71671	1.50919	2.28951	1.65807	1.23889	1.58754	1.93251	0.958699
223	1.94555	0.862004	1.72479	1.31052	2.15997	1.66377	1.23728	0.214003	0.670866	1.0547	1.28836	2.69298	1.86825	0.677743	3.81405	1.32243	1.35509	1.34397	1.65039	1.5817	1.09044	2.53314	1.73865	1.47322	2.09049	1.71421	1.14617	1.3496	1.93882	1.00386
227	1.37231	0.968223	1.0379	1.31052	2.03705	1.66377	1.18398	0.214003	0.430269	1.0547	1.28836	3.09641	1.86825	0.696488	4.07676	1.32095	1.36473	1.47262	2.01113	1.73028	1.11313	2.82324	1.83891	1.59205	2.04062	1.75352	1.28099	1.3812	2.18713	0.910658
231	1.12574	0.968223	1.02703	1.31052	1.66274	5.20579	1.30382	0.214003	0.430269	1.0547	1.23505	2.79315	1.8185	0.68597	4.07676	1.28233	1.36026	1.49359	1.91734	2.0672	1.00084	2.88777	1.66268	1.41892	2.12186	1.79649	1.34318	1.75537	3.09031	1.29874
235	1.33964	0.968223	1.29346	1.31052	0.194993	5.13747	1.30382	0.214003	1.37523	1.44679	0.968809	2.29846	1.60436	0.68597	4.12767	1.32352	1.19231	1.57388	1.95309	1.94269	0.991987	2.53815	1.78742	1.4538	1.8002	1.66924	1.03783	1.62534	2.31067	0.961983
239	0.871969	0.490347	0.453207	1.31052	0.882092	5.69839	1.25108	0.214003	1.37523	1.01057	0.968809	2.29846	1.60436	0.68597	4.06849	1.28037	1.12061	1.55063	1.98473	1.85647	0.951756	2.43109	1.98975	1.6422	2.01265	1.8319	1.0043	1.65043	2.03631	0.972483
243	1.60418	0.862137	0.597958	1.31052	0.859211	5.35855	1.40948	0.214003	1.37523	1.01057	0.756454	3.71635	1.60436	0.68597	3.13042	1.2927	1.24928	1.50004	2.14165	1.9192	0.89314	2.51699	1.83238	1.69352	1.66736	1.68164	1.05352	1.53399	2.86078	1.34161
247	1.67669	0.912083	1.18176	2.02156	0.433594	5.19284	1.40948	0.214003	0.863922	1.01057	0.756454	2.44544	1.52008	0.68597	2.46553	1.2643	1.3326	1.656	2.49698	2.10222	0.914645	2.58276	1.68571	1.65467	1.70187	1.67671	0.987359	1.44754	2.60657	0.962394
251	1.5971	0.812644	0.598341	1.66105	0.433594	4.71179	1.50395	0.214003	0.863922	1.15857	0.67639	2.44544	1.1007	0.68597	2.53644	1.26617	1.16688	1.63335	2.5729	2.13621	1.03732	2.75674	1.48012	1.53584	1.8083	1.68557	1.01741	1.53873	2.6196	0.961983
255	0.653928	0.812644	0.221624	1.66105	0.57003	2.95843	1.45059	0.214003	1.50627	1.15857	0.67639	1.60974	1.1007	0.68597	2.728	1.39032	1.2306	1.62763	2.42762	2.36598	1.03017	2.40837	1.63078	1.54199	1.68582	1.66611	0.860897	1.41964	2.61576	1.04299
259	0.493943	0.812644	0.268357	1.66105	0.795414	3.27252	1.39417	0.214003	1.50627	1.3889	0.623402	4.45127	1.1007	0.720565	2.728	1.36855	1.25675	1.51748	2.3258	2.49363	1.13657	2.35229	1.4977	1.49184	1.80135	1.69097	0.927195	1.26581	2.30313	1.0607
263	1.40129	0.812644	0.21507	1.61655	0.419093	3.42464	2.34825	0.214003	1.50627	2.37511	0.477562	3.88596	1.1007	0.757361	2.728	1.27078	1.25628	1.54202	2.58537	2.48232	1.01832	2.42181	1.41576	1.4491	1.88233	1.726	0.921618	1.30256	2.21113	1.10047
267	1.23616	0.812644	0.343237	1.36319	0.419093	2.41299	1.89339	0.214003	1.50627	0.957996	1.32378	3.85883	1.18326	0.757361	2.54113	1.28272	1.17711	1.35049	2.26496	2.69101	1.10326	2.57004	1.46906	1.19781	2.0816	1.72107	0.891781	1.39769	2.15971	0.975357
271	1.60963	0.812644	0.105589	1.32382	0.530282	2.51744	1.59268	0.214003	2.5232	1.0547	1.32378	4.28381	1.51215	0.757361	2.39515	1.30113	1.23511	1.38493	2.60488	2.15145	1.07574	2.60538	1.68825	1.3366	1.94302	1.90771	0.890805	1.56125	2.31396	0.893061
275	1.31262	0.531791	0.695501	1.32382	0.893056	3.35881	1.39298	0.303399	2.10513	1.0547	1.32378	4.44648	1.50075	0.757361	2.35422	1.34381	1.34176	1.34795	2.60209	2.08595	1.05299	2.26191	1.586	1.40347	1.93873	1.88822	0.851277	1.53125	2.42489	1.04751
279	1.29505	0.673344	0.535001	1.24824	1.04148	3.66203	1.89269	0.303399	2.01055	1.0547	1.32378	4.15776	1.50075	0.757361	2.96158	1.49784	1.36056	1.38208	2.49207	1.98412	1.03925	2.45413	1.6286	1.28012	2.16854	1.72951	0.896103	1.93236	2.34152	1.05906
283	1.23273	0.673344	0.240217	1.24824	1.72559	3.65107	1.64317	0.303399	1.96161	0.804213	1.18804	4.08164	1.50075	0.757361	2.96158	1.59546	1.37428	1.29428	2.283	2.17501	1.06263	2.62321	1.586	1.21371	2.09436	1.81427	0.893384	1.74009	2.46959	1.15203
287	0.681701	0.714428	0.321002	1.24824	0.986613	3.71599	0.948085	0.303399	1.91739	0.987885	1.18195	3.9501	1.50075	0.757361	2.9104	1.53865	1.40704	1.37336	2.13526	2.45767	1.03818	2.6255	1.64909	1.10772	2.19682	1.84528	0.863756	1.67174	2.39445	1.16611
291	0.49255	0.714428	0.588501	0.895802	0.880663	4.55493	0.728939	0.303399	1.91739	0.953864	1.18195	2.0981	1.28293	0.720485	1.49834	1.5051	1.37744	1.39547	2.29612	2.61617	1.14105	2.99482	1.5675	1.06615	2.02248	1.97552	0.844445	1.70648	2.2801	1.22782
295	0.567908	0.714428	0.374502	0.895802	0.880663	4.25884	0.686473	0.303399	1.77804	0.891576	1.18195	3.74615	0.53393	0.677067	1.49834	1.48668	1.31827	1.44762	2.22446	2.5355	1.07415	2.89517	1.8273	1.02865	1.87563	1.6216	0.835731	1.87631	2.13969	1.19526
299	0.379059	0.33498	0.703521	0.895802	1.02509	4.2034	0.837342	0.240217	1.77804	1.2387	1.18195	3.85332	0.53393	0.969045	1.49834	1.42683	1.36252	1.45581	2.50043	2.44578	1.18838	2.9157	1.33852	1.01844	1.63166	1.38032	0.800455	1.81769	2.22964	1.2914
303	0.796342	0.33498	0.703521	0.895802	0.880663	2.70797	0.922191	0.240217	1.77804	1.60871	1.18195	3.87813	0.53393	0.969045	1.45473	1.6109	1.3199	1.43268	2.46239	2.50917	1.39776	2.62008	1.43189	1.00299	1.57525	1.32459	0.851556	1.78239	2.08388	1.28882
307	0.379059	0.152864	0.389193	0.895802	0.880663	3.02536	0.922191	0.240217	1.77804	0.857806	1.18195	4.19646	0.684299	0.856511	1.18683	1.60443	1.37095	1.45085	2.83133	2.57963	1.58688	3.08582	1.38711	1.05133	1.66057	1.26189	0.84556	1.72135	2.30697	1.29217
311	0.118674	0.103796	0.192306	0.895802	1.36969	0.95608	1.15916	0.240217	1.77804	0.856003	1.18195	4.46472	0.684299	0.919578	1.18683	1.63861	1.36756	1.41182	2.47895	2.64127	1.69668	3.13232	1.34016	1.03245	1.59052	1.45391	0.863965	1.83192	2.15477	1.0895
315	0.118674	0.103796	0.338027	0.895802	1.36969	1.45433	1.07171	0.478998	1.77804	0.856003	0.575816	3.98743	0.684299	0.919578	1.18683	1.75104	1.3158	1.38937	2.49207	2.43097	1.79036	2.80344	1.53378	0.988805	1.58236	1.46387	0.873167	2.03545	2.11871	1.19221
319	0.0764208	0.236879	0.0749076	0.895802	1.31832	0.575219	0.988117	0.32207	1.77804	0.695503	0.575816	4.09947	0.684299	1.0534	2.03308	1.66599	1.43976	1.37784	2.66161	2.343	1.86929	3.18214	1.52272	1.06145	1.66966	1.55176	0.945112	2.05387	2.25583	1.23732
323	0.219548	0.236879	0.143336	0.933357	1.05707	0.575219	2.06008	0.32207	1.77804	0.651211	0.575816	4.16321	0.755848	1.21933	1.36621	1.69151	1.4356	1.27001	2.62898	2.44775	1.98046	3.01901	1.44132	1.11495	1.72529	1.56767	0.857342	2.2028	2.12296	1.2023
327	0.219548	0.239761	0.52648	0.933357	0.796691	0.684299	1.56	0.32207	1.81935	0.651211	1.05285	5.03918	0.684466	1.15679	1.36621	1.51212	1.44033	1.27535	2.4309	2.62267	1.87718	2.87474	1.74826	1.18669	1.50452	1.36608	0.885646	2.11699	2.09239	1.25826
331	0.219548	0.239761	1.51431	0.884613	0.597679	0.684299	1.63174	0.32207	1.81935	0.651211	0.384904	5.27021	1.66377	1.00887	1.65061	1.62152	1.43639	1.27736	2.22446	2.75739	1.77692	2.6821	1.60866	1.18001	1.50264	1.37359	0.854693	1.98576	2.02177	1.10816
335	0.219548	0.239761	1.31052	1.64898	0.503935	0.684299	1.5827	0.32207	1.77804	0.651211	0.384904	5.65285	1.39421	1.00887	1.65061	1.63268	1.4545	1.28499	1.87831	2.62143	1.90845	2.52043	1.47957	1.16311	1.61226	1.2883	0.849255	2.24815	1.98077	1.18729
339	0.219548	0.440926	2.06615	0.830268	0.325973	0.755848	1.45459	0.32207	1.1435	0.325786	0.384904	5.53229	1.39421	1.00887	1.57246	1.72108	1.47817	1.3024	2.09492	2.51923	1.82294	2.17633	1.48737	1.18245	1.92451	1.19704	0.832663	2.12407	2.67951	1.35253
343	0.219548	0.440926	1.54307	0.778678	0.325973	0.755848	1.07747	0.32207	1.1435	0.107021	0.384904	4.99666	1.13662	0.770995	1.57246	1.57462	1.38214	1.37078	2.31547	2.62544	2.10149	2.12567	1.47486	1.23287	2.0023	1.31437	0.864523	2.24493	2.21483	1.26524
347	0.219548	0.440926	0.49255	0.727365	0.325973	0.755848	1.07747	0.32207	1.21987	0.107021	0.384904	5.03918	1.05849	0.770995	1.17257	1.4838	1.5053	1.41269	2.06492	2.3999	2.07709	2.41525	1.40724	1.20422	2.03241	1.30227	0.797388	2.28675	2.14504	1.3456
351	0.219548	0.440926	0.417027	0.727365	0.119198	0.755848	1.07747	0.32207	1.27141	0.107021	0.384904	4.80652	1.05849	0.814467	1.17257	1.52141	1.41931	1.38284	2.36613	3.13896	2.34849	2.68023	1.21542	1.16808	1.94668	1.33853	0.79941	2.22974	1.57614	1.52592
355	0.219548	0.440926	0.324372	0.816082	0.433594	0.755848	1.24091	0.32207	0.915898	0.214011	0.384904	4.03221	1.05849	0.862795	1.17257	1.49792	1.35852	1.43018	2.59094	2.312	1.9846	2.33509	1.28812	1.24353	1.73454	1.3898	0.785397	2.05298	1.69379	1.55178
359	0.219548	0.440926	0.324372	0.816082	0.433594	0.861733	1.29058	1.10215	0.915898	0.214011	0.384904	3.44658	1.05849	0.862795	0.287711	1.55511	1.42047	1.42839	2.56208	2.60275	1.90799	2.28912	1.4783	1.21452	1.52068	1.30348	0.881951	2.15897	1.60919	1.47541
363	0.324372	0.440926	0.417027	0.816082	0.494995	0.861733	1.50395	1.10215	1.1789	0.214011	0.384904	4.35924	1.05849	0.862795	0.357932	1.46484	1.43131	1.5044	2.22299	2.33359	1.96536	2.49186	1.52635	1.24335	1.48654	1.25312	0.890805	1.7618	1.97227	1.52879
367	0.324372	0.53608	0.417027	0.816082	0.494995	0.861733	1.50395	1.10215	1.62791	0.214011	0.417027	4.02452	1.05849	0.862795	0.357932	1.49121	1.43635	1.4887	2.44779	2.45993	2.18989	2.15413	1.31042	1.42434	1.48403	1.3344	0.857342	1.68276	1.94553	1.47318
371	0.324372	0.778832	0.72705	0.816082	0.494995	0.861733	1.62925	1.10215	1.2497	0.214011	0.384904	3.57045	1.05849	0.862795	0.357932	1.4518	1.51273	1.54138	2.1879	2.38808	2.21855	2.3624	1.45347	1.47955	1.57551	1.1686	0.861943	1.69972	1.7943	1.63942
375	0.337349	0.778832	0.430269	0.816082	0.433594	0.861733	1.5341	1.10215	1.2497	0.214011	0.384904	3.67163	1.05849	0.862795	0.456102	1.48153	1.52949	1.5396	2.45878	2.38939	2.126	2.5739	1.29012	1.70012	1.82911	1.13033	0.924895	1.71363	2.10006	1.61719
379	0.727365	0.778832	0.266645	0.816082	0.441445	0.861733	1.5341	0.921071	1.1789	0.214011	0.221624	3.66214	1.05849	0.862795	0.430269	1.59904	1.46709	1.54449	2.51863	2.3387	1.96519	2.242	1.2312	1.55075	1.56197	1.1238	0.881951	1.75537	2.2088	1.54222
383	0.727365	1.35397	0.493015	0.816082	0.327025	0.861733	1.5341	0.470777	1.1789	0.214011	0.778678	3.25518	1.05849	0.862795	0.430269	1.43128	1.43041	1.44034	2.22889	2.16947	1.94658	2.57442	1.2631	1.65891	1.53092	1.17566	0.890944	1.61344	2.49112	1.46638
387	0.727365	1.4068	0.703521	0.816082	0.270289	1.35244	1.4574	0.303399	0.984342	0.107021	0.919827	3.64364	1.05849	0.862795	1.74823	1.37541	1.39316	1.34431	2.46944	1.806	1.93739	2.49958	1.39781	1.57533	1.74876	1.15457	0.888713	1.5475	2.27955	1.65291
391	0.3419	0.861207	0.192306	0.816082	1.0002	1.2514	1.18398	0.303399	0.599105	0.00214	0.66072	3.41379	1.05849	0.862795	1.74823	1.37924	1.29198	1.26367	2.42467	2.27889	1.51788	2.57838	1.37732	1.5962	1.96382	1.15699	0.96519	1.6095	2.51731	1.44937
395	0.3419	1.1805	0.588501	0.643159	0.629584	1.2514	1.18398	0.240217	0.599105	0.00214	0.755545	3.14039	0.604527	0.862795	0.981197	1.48348	1.33844	1.29273	2.35712	2.38108	1.3935	2.74089	1.26727	1.50729	1.95253	1.19506	1.03358	1.70994	2.53102	1.21345
399	0.3419	0.861207	0.478041	0.643159	0.601498	2.16288	1.18398	0.21507	0.599105	0.674698	0.755545	3.0366	0.604527	0.545806	0.503811	1.56635	1.23191	1.22609	2.34498	2.36882	1.34833	2.4756	1.37079	1.47675	1.96905	1.24468	1.11305	1.59309	2.37635	1.22764
403	0.3419	0.861207	1.12848	0.643159	0.601498	2.16288	1.18398	0.21507	0.599105	0.543497	0.702625	3.02888	0.604527	0.545806	0.861733	1.58516	1.20107	1.21987	2.41467	2.30077	1.33352	2.30976	1.50985	1.36479	2.07831	1.29875	1.36075	1.82975	2.78125	1.39687
407	0.3419	1.28766	0.614654	0.643159	0.601498	2.16288	1.13071	0.240217	0.599105	0.31886	0.31993	2.64744	0.604527	0.545806	0.324372	1.33008	1.16761	1.21406	2.46977	2.06728	1.19399	2.37762	1.34287	1.31139	1.89153	1.31405	1.25401	1.75465	2.29477	1.20248
411	0.3419	1.32326	0.26643	0.643159	0.601117	2.32173	0.96514	0.303399	0.359846	0.336334	0.37343	2.69298	0.604527	0.545806	1.35434	1.3545	1.0725	1.18448	2.73622	1.77434	1.22549	2.58412	1.44495	1.40835	1.77359	1.43587	1.19678	1.79445	2.34879	1.16529
415	0.219548	1.39125	0.669841	0.643159	0.601117	2.69313	0.91164	0.303399	0.359846	0.336334	0.604527	2.59335	0.604527	0.545806	0.964129	1.31736	1.13843	1.23561	2.719	2.41879	1.32586	2.96407	1.3853	1.36127	1.90454	1.37113	1.42941	1.79694	1.95033	1.20975
419	0.219548	2.16669	0.669841	0.643159	0.601117	2.69313	0.85814	0.303399	0.359846	0.336334	0.604527	2.25567	0.862795	0.545806	0.378455	1.32087	1.17939	1.20071	2.30186	1.87821	1.13793	2.66876	1.33671	1.22067	1.72053	1.50471	1.38431	1.77306	2.21003	1.11273
423	0.219548	1.63006	0.575816	0.66072	0.601117	2.78915	0.85814	0.303399	0.359846	0.336334	0.604527	2.25567	0.862795	0.545806	0.788976	1.23044	1.25963	1.27494	2.20347	1.97165	1.1659	2.42234	1.54122	1.40112	1.74411	1.41617	1.55337	1.66161	2.18055	1.12781
427	0.219548	1.59074	0.52648	0.66072	0.392283	2.78915	0.85814	0.303399	0.359846	0.336334	0.604527	1.82023	0.862795	0.545806	1.31052	1.21569	1.25763	1.30627	2.15854	2.00863	1.07574	2.80469	1.49915	1.3179	1.81698	1.53531	1.66045	1.92979	2.14751	1.23709
431	0.219548	1.63637	0.430801	0.66072	0.729651	2.78915	1.18398	0.718257	0.221624	0.336334	0.604527	1.86687	0.862795	0.545806	1.01796	1.16083	1.29419	1.36923	2.50715	2.88059	1.68051	3.15181	1.48791	1.36678	1.66815	1.51534	1.67808	2.07751	2.28051	1.16089
435	0.219548	1.0746	0.430801	0.66072	1.10548	2.78915	1.18398	0.718257	0.221624	0.31886	0.604527	2.25567	0.652438	0.67639	0.431863	1.14125	1.36013	1.43249	2.07967	2.26014	1.12397	2.37928	1.30263	1.26883	1.54802	1.71847	1.66707	1.98849	2.05893	1.13889
439	0.219548	1.0746	0.493479	0.66072	0.796996	2.78915	1.22205	0.718257	0.221624	0.31886	0.684299	2.15426	0.338027	0.67639	0.431863	1.23426	1.29663	1.44504	1.89078	2.02286	1.1246	2.34707	1.26274	1.50955	1.46876	1.73406	1.72946	2.27364	1.45384	1.0549
443	0.219548	1.0746	0.0764208	0.66072	0.937219	2.78299	1.22205	0.718257	0.221624	0.31886	0.338027	2.15426	0.338027	0.67639	0.431863	1.15077	1.32158	1.48877	1.78862	1.81336	1.09628	2.02841	1.26455	1.45072	1.17267	1.70925	1.81584	2.13814	1.68981	1.02005
447	0.266645	1.0746	0.0535107	0.66072	1.0417	2.78299	1.79636	1.37573	0.221624	0.31886	0.338027	2.15426	0.338027	0.67639	0.326483	1.21319	1.36328	1.58538	1.9462	1.73779	1.11915	1.83035	1.3833	1.49608	1.25966	1.778	1.75219	1.87985	1.67638	1.18588
451	0.266645	1.0746	0.0535107	0.66072	1.41038	2.78299	1.82089	0.685803	0.221624	0.31886	0.389193	2.15426	0.338027	0.67639	0.326483	1.21624	1.29851	1.57005	2.0495	1.59752	1.08607	2.02216	1.33707	1.48063	1.22861	1.78583	1.78028	1.66917	1.70819	1.14687
455	0.669414	0.715389	0.0535107	0.66072	1.48264	2.78299	1.6107	0.772182	0.118674	0.31886	0.535643	2.15426	0.338027	0.67639	0.221624	1.23278	1.30586	1.56228	1.96342	1.75056	1.08584	2.02247	1.11933	1.41331	1.22552	1.62122	1.91971	1.7618	2.03466	1.26143
459	1.07571	0.715389	0.0535107	0.66072	1.17125	2.78299	1.63174	0.772182	0.118674	0.31886	0.535643	2.15426	0.338027	0.67639	0.120588	1.18198	1.2484	1.44914	1.96014	1.52837	1.0144	2.18675	1.20527	1.34256	1.54352	1.51283	2.06451	1.64014	2.18274	1.32994
463	0.889518	1.28766	0.0535107	0.66072	0.866905	2.78299	1.71748	0.772182	0.118674	0.31886	0.535643	2.62399	0.338027	0.67639	0.559581	1.17511	1.31688	1.48479	1.85683	1.59534	0.998058	2.13588	1.1681	1.35295	1.63558	1.34426	1.99535	1.66547	2.16657	1.73703
467	0.163934	1.50098	0.221624	0.66072	0.866905	2.39154	1.60714	0.863193	0.118674	0.336334	0.535643	2.52164	0.338027	0.67639	0.559581	1.09084	1.33999	1.44144	1.9357	1.76077	1.04447	2.53617	1.1235	1.30651	1.56652	1.39007	2.18588	1.56286	2.19454	1.60094
471	0.192306	1.1805	0.221624	0.66072	1.17125	2.39154	1.5341	1.07	0.118674	0.384015	0.91521	2.52164	0.338027	0.67639	0.559581	1.14936	1.30468	1.45642	2.25168	1.55704	1.15972	2.8271	1.10084	1.20793	1.52779	1.4924	1.8256	1.32523	2.2561	1.59226
475	0.190451	1.07396	0.221624	0.66072	1.48264	2.39154	1.42964	1.07	0.118674	0.384015	1.11414	2.52164	0.338027	0.67639	0.559581	1.16122	1.24287	1.40419	2.35138	2.0365	1.12749	2.80427	1.33345	1.40916	1.67233	1.57668	1.93233	1.29878	2.50757	1.67397
479	0.727837	0.686978	0.221624	0.66072	1.20488	2.39154	1.27375	1.07	0.597958	0.384015	0.987304	2.52164	0.338027	0.67639	0.559581	1.26391	1.24218	1.4686	2.04835	2.07479	1.14956	3.17954	1.25041	1.45217	1.54274	1.49877	1.87384	1.27883	2.2258	1.71538
483	0.407085	1.15471	0.268357	0.66072	1.30549	2.39154	0.916212	1.07	0.52648	0.384015	1.31688	2.52164	0.338027	0.67639	0.538733	1.2895	1.38581	1.35019	1.97096	2.30777	1.06405	2.93572	1.33599	1.38124	1.52961	1.41824	2.01229	1.39608	2.1545	1.58927
487	0.456102	0.76892	0.268357	0.66072	0.911832	2.39154	0.916212	0.768186	0.52648	0.384015	1.34165	2.52164	0.338027	0.67639	0.538733	1.42309	1.46664	1.31836	1.95259	2.46372	1.149	3.05476	1.26999	1.44051	1.77437	1.31579	2.26187	1.55924	2.21935	1.4899
491	0.598341	0.640938	0.268357	0.66072	0.911832	2.39154	0.916212	1.07544	0.52648	0.384015	1.24874	2.52164	0.338027	0.7173	0.493479	1.44369	1.45525	1.32603	1.87093	2.62887	1.11688	3.29076	1.3688	1.36922	1.65937	1.49821	2.34873	1.77869	2.00285	1.6288
495	0.598341	0.543924	0.268357	0.66072	0.911832	2.39154	0.916212	1.07544	0.52648	0.384015	1.15827	2.52164	0.338027	0.7173	0.374502	1.40904	1.32386	1.34958	1.88274	2.48269	1.08005	2.75372	1.39074	1.34582	1.54446	1.49833	2.45909	2.22025	3.02313	1.92056
499	0.288505	0.574033	0.120588	0.66072	0.911832	2.39154	0.936421	1.18195	0.802501	0.452452	0.836519	2.52164	0.338027	0.7173	0.374502	1.54442	1.30715	1.35773	1.92144	2.58495	1.04635	3.08249	1.51873	1.49925	1.77725	1.57346	2.16071	1.74194	1.99284	1.41417
503	0.160504	0.438321	0.120588	0.66072	0.911832	2.39154	0.98858	1.18195	0.588501	0.452452	0.92132	2.52164	0.338027	0.7173	0.324372	1.82275	1.54929	1.79132	1.86356	2.51683	1.09549	2.92394	1.44132	1.57045	1.86162	1.46083	2.10236	1.66048	2.00545	1.58663

## Sheet: B-Dyll1
Time (s)	Centrosome-Distance from region															Dyll1-GFP (ΔF/F)
0	6.63852	8.35799	9.09393	8.26954	9.40909	5.04627	7.54007	7.06113	9.70566	11.4639	10.4224					1.02233	0.928611	1.03318	0.882789	0.950982	0.965508	0.944343	0.924107	0.965693	0.88012	0.940839	0.941571
3	6.63852	7.39193	8.77358	8.14891	9.29199	5.2845	7.66427	6.74014	9.67552	11.3892	9.76996					1.08902	1.02572	1.00584	0.945228	0.991538	0.958366	0.996654	0.982349	1.02273	0.999961	1.03844	1.05023
7	6.63852	7.17655	8.14851	8.12361	9.11422	5.2845	7.73062	6.09816	9.58694	12.1575	10.1762					1.04458	1.05037	1.01406	1.02218	1.05122	0.976936	1.00232	1.0033	1.00505	0.983051	1.015	1.03124
11	7.22099	7.14055	7.30165	8.34116	8.63576	4.33227	7.84726	6.25866	10.3053	11.9222	9.98758					1.04722	1.03167	1.0303	1.03981	1.01198	0.997674	1.02022	1.00376	1.04903	1.02784	1.00585	1.05461
15	6.5709	6.93888	7.10054	8.76156	9.22782	4.95618	7.51866	6.63315	9.41095	11.6909	10.253					0.888757	1.05204	1.06515	1.04419	1.01023	1.00989	1.01614	1.02059	0.983087	1.05027	1.00536	1.01352
19	6.87909	6.93888	6.0224	8.39115	8.96198	5.1629	7.571	6.5279	10.5257	11.6977	10.6771					0.89068	1.02217	1.01231	1.01101	0.999484	0.983389	1.05289	1.01101	1.01666	0.998144	0.99589	1.03703
23	7.09219	6.85274	6.35816	8.81416	8.92635	5.19383	7.571	6.42094	10.8977	11.6933	11.0084					0.973511	0.967978	0.957925	1.0094	1.00591	1.02393	1.03523	1.02559	0.977194	1.02798	0.970492	0.939453
27	6.54209	6.99728	6.38445	8.46724	9.03645	5.1038	7.41302	6.42094	11.2259	11.0851	10.3627					1.02273	1.01591	0.943647	1.0026	0.98966	1.03876	0.96023	1.01251	0.992096	1.01505	1.00169	0.950044
31	6.87909	6.73453	6.9454	8.62648	8.74902	4.54	7.40585	6.42094	10.9361	10.7832	10.2179					1.02117	0.905534	0.937587	1.0428	0.989003	1.04555	0.971974	1.01678	0.988462	1.01757	1.02644	0.98231
35	6.54996	6.63783	7.19444	8.67957	8.85811	4.35462	7.40585	6.10004	10.6959	10.4423	10.6136					0.990678	0.845493	0.882214	1.01262	0.974087	1.00757	0.983464	0.997249	0.974183	1.03469	1.00304	0.983934
39	6.54996	6.4382	7.14154	8.72492	9.69378	4.01293	7.95587	5.77792	10.6184	9.80758	10.8714					0.920599	0.824086	0.775862	0.979213	0.985772	1.09358	0.976605	0.979832	0.941653	0.959292	0.978688	0.950256
43	6.3367	6.29977	7.19444	8.70852	9.01891	4.35462	8.09074	6.00262	10.1862	9.66409	11.0157					0.866489	0.849043	0.714126	1.02737	0.999484	1.08654	0.923395	0.997057	0.927893	0.924213	0.989321	0.945737
47	6.90235	6.39983	7.24735	8.70852	8.85811	4.40559	7.9968	6.0062	10.2144	9.41942	10.7293					0.849987	0.869718	0.626712	1.05156	1.01395	1.14683	0.87802	0.947928	0.924129	0.981513	0.976527	0.953715
51	6.37183	6.32784	7.61702	8.96262	9.47771	2.88007	8.08652	6.48304	9.85376	9.31721	11.2166					0.930725	0.858441	0.617357	1.06815	0.987556	1.15988	0.914034	0.961323	0.925141	0.956567	0.986342	0.972002
55	6.67721	6.16194	7.48378	9.08294	9.22782	4.16658	7.99256	6.12626	10.0334	9.45385	11.5417					0.956876	0.915245	0.7228	1.01481	1.03063	1.0758	0.87165	0.951261	0.898037	0.949928	0.987789	0.999537
59	6.35226	6.71674	7.23233	8.87819	9.66892	4.35591	8.3382	6.03117	9.79549	9.65235	11.5762					0.95423	0.895301	0.823925	1.00663	1.00405	1.01531	0.840638	0.973584	0.912965	0.92016	0.979173	0.899139
63	6.74971	6.50012	7.33839	8.74582	9.14618	3.97533	7.766	5.71243	9.67552	10.0023	10.8101					0.949662	0.904177	0.887176	0.960665	1.00082	1.08003	0.873897	0.985434	0.912576	0.941543	0.897001	0.914601
67	6.39985	5.00998	7.53769	8.21602	8.85811	3.73637	7.87793	5.71243	10.2144	10.0023	11.0944					1.01034	0.954507	0.961183	1.00364	0.920438	1.09082	0.900238	0.980257	0.904372	0.958733	0.873098	0.945666
71	5.61525	4.85315	7.63277	8.21602	8.59853	3.73637	7.97987	5.70039	10.1807	10.0023	11.3977					1.00059	1.01726	0.961902	1.03462	0.919198	1.04284	0.924333	0.969798	0.927737	0.969564	0.872289	0.940512
75	4.7502	5.07579	8.32159	8.70852	8.62495	3.84394	8.04469	5.69034	9.99455	11.2897	11.4389					1.01061	1.02395	0.939556	0.984973	0.931521	1.10634	0.971114	0.982321	0.962734	0.968306	0.912242	0.966706
79	4.69838	5.14522	8.60163	8.84805	8.44027	3.65583	7.82463	5.68228	10.3414	11.3579	11.5073					1.00434	1.01371	1.02868	0.975411	0.963267	1.13279	0.997631	0.992426	0.929113	0.952723	0.935479	0.969531
83	4.81753	5.58593	8.47628	8.87661	7.90433	3.93335	7.84726	5.58373	10.2598	10.8928	11.5073					1.0197	1.07031	0.999019	1.00744	0.939692	1.14441	1.03302	1.01696	0.932618	0.932109	1.00352	0.991206
87	5.21696	5.36554	8.05881	8.96639	8.32364	4.04418	7.92075	5.58373	9.77476	11.5568	11.304					1.01249	1.08211	1.02288	1.01815	0.957275	1.19609	1.0246	1.00541	0.931502	0.904857	0.994595	0.974473
91	4.85895	5.26215	8.1805	8.798	8.68249	4.2319	7.38575	5.58373	10.0111	11.9202	11.3375					1.00385	1.08514	0.990536	1.0011	0.948859	1.17023	1.02362	0.967245	0.952349	0.928336	1.01015	0.936206
95	4.89155	5.01219	8.3511	8.74582	8.68249	3.93335	7.75772	5.58373	10.287	11.8098	11.7402					1.03759	1.12732	1.04042	1.03186	0.971514	1.28056	1.01213	0.929199	0.981322	0.937979	0.984828	0.929569
99	4.87396	4.99731	7.70962	8.64178	9.15933	4.08221	7.65674	5.58373	10.287	10.6606	11.4948					1.00861	1.13975	1.0122	1.05813	0.989942	1.20441	1.01915	0.945807	0.979972	0.876765	0.972662	0.947361
103	4.82676	4.67412	6.64672	8.4785	8.87426	4.33217	6.93906	5.37056	9.85376	9.81339	11.2629					1.03984	1.13223	1.05693	0.997184	0.96725	1.26657	1.0356	0.958629	0.987553	0.888645	0.970168	0.935641
107	4.29309	4.41198	5.54027	8.4785	9.21602	3.54136	7.58758	5.37056	10.067	9.13304	11.2629					1.06807	1.14831	0.979855	1.00582	0.952222	1.28825	1.02298	0.957678	1.00492	0.916247	1.00965	0.9636
111	2.14374	4.57134	4.8377	8.5345	8.70753	2.26875	7.571	5.264	10.067	8.39882	11.2629					1.06057	1.1598	1.01621	0.999949	0.945591	1.30613	1.03562	0.977669	1.01346	0.924213	1.01155	0.963035
115	1.51427	4.43917	4.10001	8.58613	8.74902	1.74078	7.22833	5.264	9.88567	7.88111	11.1736					1.05505	1.15698	1.06583	1.01377	0.947338	1.31293	1.03234	0.992845	0.99368	0.958943	1.01051	0.986828
119	1.19735	4.43917	4.34399	7.67922	8.5021	1.56513	7.34474	5.15746	9.79549	7.55419	10.9375					1.07431	1.16805	1.08386	1.06089	0.940444	1.30667	1.04494	1.02952	1.02346	0.949649	1.02062	0.983863
123	1.28507	1.53246	3.58627	7.54007	8.03295	1.11609	7.13427	4.62506	9.73805	6.89076	11.0313					1.07541	1.12931	1.04674	1.06942	0.936424	1.33465	1.05027	1.02421	1.00458	0.962995	1.01955	1.00603
127	1.22102	1.37523	3.11857	7.20798	7.9969	1.21896	6.89358	4.62506	10.0111	6.3303	11.0313					1.06123	1.15416	1.10609	1.02115	0.943656	1.30431	1.08611	0.986938	1.00048	0.953562	1.02309	0.987746
131	0.718735	1.03287	2.88007	6.97087	7.80469	1.19524	7.05867	4.31921	10.039	5.4463	11.1669					1.06365	1.18559	1.10768	1.09303	0.989735	1.24224	1.13112	0.941254	1.00931	0.94294	1.02407	0.986758
135	0.651911	0.856001	2.44138	6.94727	7.98654	1.58331	6.70844	4.31921	10.5437	4.70894	10.635					1.09159	1.16126	1.12984	1.09891	0.981338	1.26258	1.10419	0.952197	0.999054	0.939377	1.02885	1.00483
139	0.96999	1.18195	1.74105	6.89023	7.32099	1.09014	6.12682	3.89564	10.9292	5.44007	10.7085					1.07421	1.12033	1.07784	1.06124	1.00493	1.32549	1.11251	1.00037	1.00207	0.933367	1.04486	1.01253
143	1.09224	1.45567	1.66459	7.0341	7.22336	1.51215	5.55448	3.67027	10.4619	5.44007	10.8598					1.05592	1.06269	1.04314	1.11515	0.961145	1.40267	1.13088	1.02682	1.00866	0.933507	1.022	1.06047
147	0.479476	1.22464	1.84028	6.93906	7.28984	1.58331	5.27538	3.28344	10.5257	4.79567	10.8598					1.07208	1.18987	1.04189	1.11711	0.989829	1.30071	1.11595	1.02878	1.02133	0.874949	1.04348	1.04183
151	1.07107	0.650681	1.90442	6.98653	6.94555	1.39917	5.00132	2.99736	10.4334	4.62306	11.0084					1.01677	1.16377	1.04432	1.07114	1.00771	1.34445	1.12658	1.02543	1.03384	0.852098	1.04547	1.05602
155	1.49907	1.43508	1.51993	6.60927	5.9666	1.21896	5.74297	3.10058	10.3414	2.46692	10.4032					1.03955	1.14539	0.993452	1.04165	1.0089	1.39292	1.11552	1.01235	1.04675	0.892837	1.06726	1.05065
159	1.40842	0.968809	1.64724	6.36423	4.62088	1.17593	6.08461	3.30775	9.97618	1.7233	10.1813					1.04879	1.07751	1.06598	1.08946	0.968452	1.35292	1.12615	1.02854	1.04646	0.916247	1.04359	1.04698
163	1.17807	1.01475	0.755848	6.46065	3.43876	1.32248	6.55799	2.70435	10.7112	1.54076	9.04139					1.0669	1.05475	1.07428	1.09534	0.989115	1.37268	1.14011	1.01073	1.04259	0.905485	1.06082	1.02361
167	0.817554	1.05339	0.834875	6.17245	2.43746	1.18079	6.69983	2.96089	11.1291	0.803356	8.07212					1.04205	1.12753	1.09386	1.09142	0.987988	1.39272	1.13168	0.993206	1.02273	0.915827	1.02668	0.997278
171	0.91521	1.09098	1.15649	3.99324	1.75019	1.23408	6.79485	3.16273	11.0345	1.48406	7.54887					1.08124	1.05548	1.14684	1.11227	1.01286	1.36775	1.15748	0.996348	1.03428	0.969424	1.04904	0.97885
175	0.865313	1.15203	1.53104	4.41949	1.26328	1.18079	6.65445	3.26424	11.3664	2.15708	7.8346					1.07789	1.01873	1.15275	1.09683	1.03602	1.34445	1.14667	1.0238	1.07219	0.962297	1.0715	1.01768
179	0.718735	1.40106	1.33977	4.9703	1.32538	1.18079	6.55739	2.6074	10.9622	1.79827	7.98224					1.06611	1.07052	1.13241	1.11492	1.00615	1.44972	1.13493	1.02649	1.04244	0.942451	1.04393	1.04232
183	0.96999	1.64787	0.985679	5.05934	1.1456	0.755545	5.9332	2.7531	11.5797	2.3087	7.38791					1.05903	1.12356	1.09969	1.08808	1.00886	1.43622	1.10954	1.03666	1.07818	1.00206	1.06274	1.05835
187	0.546644	0.907169	0.985795	5.98218	1.23616	0.787483	5.17693	2.41605	12.0179	2.0981	6.77095					1.05474	1.1551	1.13567	1.13831	0.999278	1.35278	1.13954	1.03923	1.05363	0.95482	1.05453	1.09259
191	2.10325	0.919827	0.985795	5.68155	1.22083	0.919578	5.17693	1.87164	12.2795	1.8853	5.37168					1.05794	1.14476	1.12067	1.1299	1.03037	1.32416	1.16402	1.04814	1.08987	0.941892	1.06099	1.07911
195	0.53607	0.755848	0.985795	5.27538	1.13566	0.575219	5.26461	2.04345	11.9412	1.8853	4.42555					1.07918	1.15635	1.1309	1.08865	1.04864	1.4175	1.15558	1.05341	1.07229	0.892558	1.05211	1.06414
199	0.757664	1.1007	1.21914	5.06418	0.818603	0.777943	3.48498	2.12127	11.4616	1.82663	3.66898					1.06751	1.16982	1.12117	1.18082	1.04701	1.36312	1.15652	1.036	1.10874	0.892977	1.03822	1.08716
203	0.339379	1.1007	0.770995	4.12036	0.120588	1.24792	3.4689	1.97313	11.6559	2.03432	3.66898					1.05436	1.15719	1.1123	1.09902	1.04431	1.37465	1.13719	1.02275	1.08683	0.909049	1.04448	1.07395
207	0.815871	1.19534	0.604527	4.40246	0.432393	1.38993	3.36843	1.88408	11.0796	2.03432	4.38819					1.05887	1.18622	1.10352	1.16042	1.02779	1.35519	1.13092	0.999248	1.09485	0.919391	1.03269	1.15126
211	1.22102	1.19534	0.861733	4.45286	0.367249	1.38993	3.64584	1.88408	10.4197	2.31607	4.42681					1.0588	1.23028	1.10071	1.17736	1.06025	1.40056	1.12244	0.983853	1.09849	0.930153	1.01498	1.05242
215	1.09224	0.919578	0.755848	3.39709	0.114969	1.28293	3.88451	1.56187	9.45151	2.15262	4.58431					1.06704	1.17546	1.142	1.06584	1.03101	1.36504	1.14915	0.974591	1.06131	0.984658	1.02497	1.08567
219	1.01611	0.911477	0.876617	3.54188	0.193493	1.18079	4.28263	1.56187	9.60385	1.87897	4.89699					1.06171	1.18935	1.17677	1.13312	1.03054	1.40154	1.11494	1.00253	1.0387	1.00932	1.03589	1.11921
223	0.92132	1.1007	1.00853	4.21111	0.432393	1.11609	4.11082	1.18703	9.29775	1.96254	4.72936					1.0513	1.12482	1.16249	1.1648	1.02488	1.38499	1.12027	1.02198	1.05427	0.985287	1.05372	1.05305
227	0.651911	0.834875	0.770698	3.01677	0.326483	1.21896	4.14546	0.765556	9.68789	1.7233	3.29586					1.07275	1.18663	1.11776	1.161	1.01635	1.43666	1.13106	1.01081	1.03646	1.01219	1.06236	1.06647
231	0.677743	0.684466	0.861733	2.38528	0.359846	1.21896	4.48376	1.1439	9.51277	2.21226	3.37647					1.05705	1.1552	1.1837	1.19683	1.00401	1.4077	1.13749	0.994483	1.05734	1.03308	1.05356	1.12507
235	0.10593	0.684466	0.238303	1.93197	0.343237	1.35244	4.65295	1.1439	9.46003	2.41998	3.06556					1.02876	1.16178	1.19377	1.19429	1.01239	1.4174	1.1327	0.994228	1.05116	1.0458	1.03679	1.08087
239	0.238783	0.908556	0.238303	1.93197	0.170197	1.15649	4.13264	0.626568	10.2742	2.41998	2.35888					1.05632	1.16377	1.10696	1.24498	1.02344	1.42317	1.14282	1.00447	1.04838	1.08556	1.03191	1.10255
243	0.45472	1.39421	0.337349	1.62995	0.193493	1.35244	3.77246	0.83082	11.2737	2.30353	2.41874					1.03971	1.22224	1.16055	1.26998	1.01667	1.43164	1.14302	1.01662	1.03275	1.08277	1.03568	1.11935
247	0.05457	1.28774	0.337349	0.95188	0.268357	1.15143	3.77246	0.981197	10.7112	2.30353	2.31469					1.05027	1.15855	1.20563	1.27102	1.00957	1.41011	1.16486	1.02264	1.0232	1.09311	1.04165	1.0897
251	0.430402	1.21933	0.597095	1.38742	0.227739	1.17593	3.92435	1.27528	10.4334	2.36005	1.42366					1.06618	1.14654	1.14393	1.2368	1.02612	1.39051	1.15287	1.02942	1.00386	1.07795	1.04683	1.14569
255	0.386685	1.30154	1.09014	1.54002	0.193493	0.913207	4.04481	1.4035	10.8977	2.25069	1.62637					1.05663	1.12273	1.18279	1.20512	1.01571	1.43129	1.14509	1.00891	1.01902	1.12218	1.06181	1.1286
259	0.624463	1.10111	0.835012	1.54002	0.120588	0.861733	2.62338	1.4035	10.2687	2.01157	1.70204					1.03383	1.16972	1.11344	1.208	1.01767	1.42307	1.15083	1.00313	1.00918	1.19073	1.05759	1.18664
263	0.339379	1.13662	0.7173	1.50627	0.0535107	0.835012	2.93248	1.62637	9.7557	0.910004	2.12127					1.05548	1.15823	1.15355	1.22505	1.00854	1.43834	1.15734	1.00896	1.02429	1.17508	1.06476	1.15056
267	0.505626	1.05849	1.00887	1.6189	0.599105	0.994295	3.03029	1.62637	9.35611	0.864717	1.70533					1.07046	1.1244	1.17612	1.2118	0.967099	1.38135	1.1456	1.00546	1.02302	1.15859	1.04081	1.12373
271	0.756454	1.30523	1.06936	1.87824	0.324372	1.24341	3.11223	1.41179	10.026	0.809744	1.74105					1.05383	1.06812	1.10075	1.24464	0.996291	1.32943	1.15312	0.990696	1.07865	1.16005	1.05258	1.16411
275	0.576611	0.985679	0.985795	1.87824	0.273009	1.40329	3.30271	1.41179	9.59537	1.039	2.23917					1.05309	1.09579	1.13154	1.333	0.993417	1.34534	1.18222	0.994008	1.0064	1.14789	1.04758	1.15056
279	0.576611	1.15649	0.869668	1.40399	0.271251	1.32248	2.50444	0.870128	8.74127	1.039	2.08024					1.04142	1.06457	1.21809	1.27079	1.02186	1.41381	1.14298	0.99966	1.03353	1.18528	1.02619	1.17005
283	0.624463	1.13672	0.623362	1.60917	0.389193	0.881307	2.15612	0.870128	8.11807	1.0663	1.62637					1.0445	1.11041	1.20585	1.32125	1.00893	1.37898	1.17008	0.994398	1.03818	1.14195	1.02756	1.20273
287	0.240217	1.43508	0.684466	1.30154	0.430801	1.06914	2.12127	1.02703	7.7192	1.0663	1.02703					1.01635	1.02363	1.15953	1.255	0.992759	1.36583	1.14718	0.981966	1.03672	1.14077	1.03076	1.15621
291	0.240217	1.32822	0.834875	1.20188	0.507208	1.13672	1.84028	0.964129	7.05033	1.05138	1.62995					1.04376	1.02593	1.13995	1.24706	1.00283	1.39381	1.16422	0.991093	1.0348	1.17941	1.02213	1.17965
295	0.303399	1.06914	0.716821	0.964129	0.389781	1.00421	1.797	0.983179	7.64542	1.7233	1.39949					1.03893	1.04556	1.09321	1.26468	0.997155	1.41218	1.17442	0.980364	1.0301	1.1887	1.011	1.18127
299	0.160504	1.19582	0.384904	0.934093	0.534359	1.15143	1.85333	1.11265	5.92012	1.77249	1.4035					1.04681	1.00202	1.14688	1.28392	0.993999	1.47193	1.18372	0.986562	1.00212	1.21658	1.0193	1.18148
303	0.152079	1.32326	0.430402	0.845572	0.311039	1.03287	1.56187	1.21222	6.68836	2.34535	1.62637					1.05042	1.0299	1.092	1.2466	1.01019	1.40356	1.13706	0.962543	1.00471	1.2351	1.02163	1.16969
307	0.152079	1.19582	0.924429	0.915898	0.456102	0.684299	1.67071	1.62637	6.58158	2.68028	1.41179					1.07513	1.03512	1.14957	1.21457	1.01857	1.42297	1.10845	0.925185	1.05674	1.24111	1.03981	1.16976
311	0.150566	0.919827	1.32809	1.08769	0.389193	0.861733	1.86589	1.29346	6.22411	2.743	1.34969					1.05958	1.02155	1.15601	1.33519	0.997587	1.39144	1.1453	0.888459	1.05874	1.20443	1.01223	1.16016
315	0.00107	1.24727	1.15679	1.1439	0.528867	0.777943	2.03308	1.32079	4.21519	2.29789	1.59538					1.06515	0.996171	1.12283	1.3641	0.982015	1.37972	1.12799	0.850115	1.0713	1.24978	1.05498	1.15261
319	0.238303	1.45504	0.985795	0.934583	0.357932	0.8616	2.11609	0.326483	2.51605	1.91823	1.87164					1.04791	0.98103	1.16283	1.46847	0.96678	1.38484	1.11742	0.866936	1.04641	1.24642	1.0636	1.18057
323	0.337349	1.19582	0.985795	1.0165	0.287711	0.6498	2.51464	1.16816	2.56115	1.77881	1.32822					1.06721	0.986669	1.16593	1.37758	0.981658	1.34214	1.14851	0.915293	1.05355	1.23042	1.08038	1.16242
327	0.777943	1.19582	0.958618	0.964129	0.311407	0.702625	2.63405	1.62665	1.7954	1.87897	1.62835					1.06968	0.995649	1.18033	1.35247	0.979347	1.35593	1.15648	0.949268	1.05243	1.18283	1.03373	1.17421
331	0.534144	1.00887	1.01103	0.669841	0.168167	0.881307	2.21112	1.67867	2.32624	1.63572	1.70204					1.04408	1.00359	1.13491	1.26007	1.00403	1.42425	1.14726	0.970826	1.06863	1.13888	1.04842	1.18713
335	0.777943	1.07523	0.96193	0.674308	0.389781	0.881307	2.24967	1.48314	1.9985	1.46042	1.74607					1.01401	1.02604	1.16593	1.32228	0.988721	1.41405	1.14321	0.989902	1.07865	1.1996	1.03609	1.15409
339	1.27528	0.98626	0.716821	0.809461	0.417027	0.575219	1.8167	1.34135	1.96382	1.12869	2.09679					1.0327	1.03272	1.21343	1.29175	0.991294	1.42129	1.13008	1.00015	1.05191	1.16152	1.0151	1.13601
343	0.338027	1.19611	0.876617	0.804353	0.945786	0.477562	2.06449	1.41293	1.76083	1.23524	2.16391					1.03438	1.01413	1.16514	1.35661	1.01025	1.41381	1.12766	0.998206	1.04573	1.18772	1.02068	1.13481
347	0.650681	1.19582	0.985447	0.783314	0.84503	0.525936	2.03308	1.797	1.89245	1.6415	1.43998					1.04498	1.06175	1.16927	1.38726	0.993718	1.40105	1.1277	1.02015	1.04363	1.15691	1.0101	1.14392
351	0.575816	1.18176	0.21293	0.871115	0.643515	0.536604	1.58739	1.48314	1.9985	1.6415	1.5062					1.0253	1.04358	1.07928	1.31802	0.998282	1.4442	1.13209	1.00738	1.03304	1.17815	1.01064	1.0993
355	0.535001	1.284	0.31993	0.432393	0.503811	0.6498	1.77146	1.77146	1.54514	1.59631	0.870128					1.03344	0.991055	1.15832	1.27344	0.995408	1.42824	1.14075	1.00166	1.02707	1.11421	1.02575	1.11497
359	0.535001	1.19582	0.48043	0.579285	0.597191	0.6498	2.08024	2.01635	2.06826	1.79464	0.870128					1.00948	1.0369	1.1826	1.31019	1.00341	1.38691	1.14693	1.01342	1.04752	1.10827	1.04449	1.18071
363	0.969045	1.58739	0.69443	0.669841	0.794327	0.440134	2.08024	1.77804	1.94555	1.56634	1.18049					0.981276	0.991472	1.13669	1.33	0.977431	1.3945	1.16328	1.0138	1.06697	1.11715	1.05994	1.14773
367	0.576611	1.58995	0.869865	0.0535107	0.694512	0.675712	1.25272	1.77804	1.52275	1.46042	2.00262					0.963709	1.03021	1.13363	1.26987	0.968884	1.35253	1.13721	1.00878	1.0245	1.08088	1.03274	1.15197
371	0.81531	1.55076	0.933296	0.430269	0.946996	0.777943	1.86263	1.77804	1.9985	1.47997	1.62637					0.979106	1.00014	1.18036	1.31917	0.99043	1.33371	1.14267	0.996178	1.04625	1.13238	1.02402	1.14336
375	0.964426	1.36943	1.01408	0.801644	1.31052	0.74793	0.836451	1.77804	1.84887	1.47997	1.3696					0.993685	0.988966	1.18764	1.35074	0.989791	1.39706	1.14292	0.960437	1.0611	1.14419	1.04445	1.12528
379	0.430402	0.919578	1.01408	0.417027	1.33647	0.64093	1.03226	1.77804	2.14238	1.47997	1.8185					0.982703	1.03439	1.19813	1.2656	1.01376	1.32593	1.12387	0.967698	1.03768	1.18248	1.0596	1.1411
383	0.646267	1.15679	1.37444	0.856602	0.975228	0.716821	1.17364	1.38742	1.83101	1.46042	1.48314					0.972901	1.09694	1.20411	1.22194	0.98703	1.38519	1.12299	0.999589	1.06902	1.19513	1.0643	1.11893
387	0.440134	1.10111	1.57246	0.567908	1.08229	0.544546	1.51993	1.38742	2.04874	1.54076	1.48298					0.980933	1.10738	1.10999	1.27724	1.0138	1.32258	1.14534	1.0173	1.0535	1.14552	1.08912	1.0993
391	0.908556	0.956559	1.60846	0.324372	1.45933	0.702625	1.70204	1.49834	1.98914	1.37573	1.80944					0.999757	1.06603	1.12541	1.36468	1.00285	1.39681	1.15339	1.01819	1.03099	1.12323	1.06724	1.10354
395	0.985679	1.01475	1.4346	0.407024	1.80944	0.919578	2.21112	1.12848	2.0274	0.910004	1.78093					0.965745	1.10644	1.12355	1.25339	0.984081	1.39662	1.113	1.00751	1.02979	1.11484	1.08802	1.14435
399	0.963417	1.11681	1.14775	0.324372	1.80931	0.770698	1.96784	1.16816	2.06826	0.910004	1.02703					0.998463	1.16867	1.11143	1.30673	1.00236	1.41317	1.10304	1.00142	1.04441	1.14678	1.10841	1.17435
403	0.150566	1.19611	1.38696	0.357932	1.31497	0.534144	1.72197	1.35434	1.98631	0.728309	0.643515					0.976651	1.09641	1.14241	1.19015	0.993624	1.39883	1.13286	1.03034	1.03807	1.15223	1.08883	1.15176
407	0.719054	1.1435	1.07427	0.718974	0.869865	0.863326	1.63682	0.891318	1.82942	0.817203	1.32382					0.989022	1.13066	1.12715	1.26814	1.02223	1.37386	1.10698	1.02508	1.03618	1.15852	1.06235	1.16948
411	0.604527	0.52648	1.07427	0.160504	0.324372	0.913207	1.55438	0.579285	1.75019	0.766452	1.47509					0.995874	1.11855	1.13681	1.27977	1.03025	1.40144	1.12934	1.02898	1.04641	1.11624	1.05413	1.17435
415	0.913207	0.152079	0.6498	0.830268	0.4834	0.755848	1.41179	1.55511	1.72963	1.35087	1.18703					0.992296	1.05715	1.17688	1.25696	1.0252	1.41533	1.14132	1.03918	1.04656	1.15111	1.07293	1.12323
419	0.534359	0.357932	0.808541	0.994525	0.377243	0.544546	1.62995	1.57421	1.71049	1.58855	0.836451					0.964337	1.09286	1.15438	1.21388	1.01429	1.44706	1.15545	1.06581	1.05181	1.05174	1.06	1.11271
423	0.150566	0.675712	1.31052	0.910381	0.430269	0.58743	1.85333	1.77804	1.88268	1.36445	1.30523					0.998139	1.05339	1.15112	1.26791	0.99152	1.42115	1.12437	1.04044	1.07247	1.10506	1.05426	1.16397
427	0.544546	0.985447	1.35244	0.696981	0.869865	0.85493	1.77822	1.12869	1.93445	1.02223	0.788976					0.963423	1.05402	1.11442	1.35097	0.978164	1.37933	1.11046	1.0132	1.08042	1.14978	1.06722	1.18106
431	0.544546	0.862131	0.64093	0.744785	0.625837	0.96193	1.52064	1.0165	1.96312	1.0663	0.816082					0.99045	1.09641	1.16843	1.30062	0.97668	1.4142	1.10429	1.00346	1.03361	1.16711	1.0886	1.16313
435	0.477562	0.862131	0.869865	0.963892	0.895802	1.28765	1.57246	0.915648	1.75353	0.864717	1.13415					0.975052	1.09078	1.1312	1.29821	0.985865	1.36642	1.07544	1.00501	1.03849	1.19793	1.08338	1.16623
439	0.53393	0.545386	0.755545	0.72705	1.78722	0.861733	1.67464	0.838365	1.067	0.818603	1.21933					0.977717	1.096	1.16908	1.27666	0.957989	1.3841	1.0815	1.03073	1.01216	1.19911	1.08513	1.18028
443	0.53393	0.535001	0.85493	0.945786	1.32822	0.755545	1.88061	0.803356	0.846924	0.744785	1.40186					0.997492	1.09255	1.13067	1.31053	1.00602	1.38568	1.11841	1.03554	1.00349	1.20939	1.08349	1.20288
447	0.544546	0.453207	1.07571	1.07772	1.1021	1.09014	1.62608	0.644937	1.18895	0.703521	1.73943					1.00107	1.13338	1.10185	1.25731	0.982634	1.39967	1.08592	1.01308	0.983737	1.16243	1.09666	1.22095
451	0.650681	0.779266	0.644603	0.933357	1.1021	1.01408	1.80931	0.644937	0.977339	0.626568	0.93495					1.02623	1.12691	1.12764	1.28622	0.999372	1.40105	1.12099	1.04526	1.0002	1.16473	1.08694	1.18014
455	0.766228	0.756454	0.622995	1.1021	1.17237	1.01408	1.63682	1.10376	0.662797	0.588501	0.75955					0.961406	1.18496	1.08712	1.21722	0.988514	1.36327	1.10757	1.06394	1.01536	1.18731	1.07213	1.16899
459	0.964426	0.969045	0.544546	0.609338	1.31497	1.0379	1.47097	1.26328	0.505626	0.481501	1.13415					0.963004	1.15823	1.12113	1.23335	0.971664	1.3448	1.11474	1.06938	1.03615	1.21309	1.09379	1.19257
463	0.863193	0.86253	0.477562	1.08292	1.17754	0.861733	1.27069	1.1295	0.505626	0.267502	0.503811					0.989346	1.10508	1.12245	1.20985	1.02736	1.37622	1.11099	1.06292	1.03005	1.21288	1.09867	1.17732
467	0.682158	0.814467	0.881307	1.12432	1.1021	0.834875	1.57246	1.1295	0.458106	0.267502	1.06914					1.00058	1.16116	1.13935	1.2459	1.02022	1.37282	1.13209	1.05509	0.979011	1.21679	1.09278	1.19433
471	0.493479	0.86253	0.96193	1.05464	0.597191	0.985447	1.13263	0.74417	0.458106	0.481501	1.33664					0.975833	1.13902	1.17366	1.19326	1.01953	1.38804	1.11056	1.01601	1.04397	1.17389	1.0502	1.17774
475	0.160504	0.976108	0.10807	0.378152	0.816082	1.01408	1.59502	0.831577	0.76705	0.578098	1.097					0.99024	1.14633	1.20964	1.23277	1.01431	1.42228	1.15206	1.00773	0.983996	1.21344	1.05689	1.16927
479	1.07	1.07	0.10807	1.00887	1.20169	1.35244	0.998432	0.871969	0.611026	0.643515	1.55886					0.984112	1.14518	1.14351	1.22931	0.981564	1.38302	1.16205	1.03585	1.00718	1.14685	1.031	1.17492
483	0.642001	0.703846	0.0535107	0.407024	0.430801	1.2514	0.764957	0.599105	0.714822	0.909501	0.982596					1.0025	1.15447	1.19631	1.26468	0.997155	1.44996	1.14782	1.01264	1.01595	1.21861	1.03509	1.14279
487	0.662019	0.7173	0.604527	0.490482	0.652174	0.985447	1.08091	1.08303	0.871969	1.0663	1.58966					1.00941	1.04692	1.19127	1.29325	1.01849	1.36051	1.13299	1.0314	1.03473	1.24859	1.04925	1.2045
491	0.55825	1.10215	0.152079	0.846248	0.652174	0.967863	0.913207	0.977339	0.751976	0.938436	1.02133					0.985558	1.03637	1.11333	1.29463	1.01771	1.46873	1.13258	1.04491	1.05581	1.24013	1.04808	1.13467
495	0.576611	0.908682	0.152079	0.846248	0.933357	1.09014	1.07571	1.07241	0.751976	0.934093	0.809461					1.01175	1.06801	1.12219	1.26929	1.00666	1.50681	1.11421	1.03605	1.02637	1.54949	1.0799	1.2194
499	1.19649	1.3711	0.386389	0.481501	0.998432	0.913207	1.3696	0.965553	0.751976	0.909501	1.32079					0.99989	1.03053	1.19718	1.37216	1.02082	1.4111	1.13284	1.05204	1.01923	1.214	1.0667	1.16708
503	1.02073	1.63076	0.359369	0.646886	0.998432	1.00421	2.22475	1.07241	0.620623	0.909501	1.20169					1.00798	1.06843	1.11518	1.30316	0.971213	1.43321	1.09547	1.02993	1.01266	1.22756	1.05281	1.14773

## Sheet: B-Dyll2
Time (s)	Centrosome-Distance from region															Dyll2-GFP (ΔF/F)
0	5.90682	8.15502	5.70244	6.96809	7.56392	1.97011	6.01249	5.04537	5.19483	8.05642	7.0547					0.954474	0.927861	0.917862	0.901847	1.02399	1.00003	0.898674	0.987915	0.925489	1.00356	0.955477
3	5.74318	8.26937	5.70244	7.02149	7.56392	3.72329	5.56828	5.04537	5.24011	8.05642	7.18976					1.02455	0.994291	1.03363	0.965083	1.02007	1.04741	0.998768	1.03348	0.991234	1.04292	1.00152
7	5.32615	8.24163	5.10953	7.1283	7.37074	4.09406	5.9249	5.04537	5.34878	8.05642	7.26189					0.999238	0.988526	1.00111	0.980486	0.98055	1.04801	1.00891	1.01246	1.03201	1.04022	1.00784
11	5.28619	8.24163	5.2564	7.1817	7.27458	4.15977	5.20506	5.04537	4.85904	8.05642	7.26189					1.00722	0.982817	0.986048	1.00117	0.983109	1.02058	1.01561	1.01587	1.02351	1.01516	1.01417
15	5.60688	8.24163	5.2564	7.29042	7.27458	3.24951	4.94244	5.04537	4.97505	7.98149	7.26189					1.00201	1.00108	0.98323	1.05526	1.03566	1.01097	1.00628	0.996445	1.02965	1.00549	1.00244
19	4.95792	8.24163	6.14376	7.67183	7.37158	3.1181	4.23181	4.73637	3.87928	7.83019	7.26189					1.00649	0.997466	1.0476	1.00481	1.02325	0.974992	1.01571	1.01428	1.00386	0.98024	0.986203
23	5.26466	8.24163	6.63487	7.65766	7.37158	2.63907	4.00509	4.73637	4.51692	7.67888	7.26189					1.00585	0.986124	0.995984	1.028	0.995173	0.974709	1.00943	1.00929	0.973325	0.960208	1.00501
27	4.88206	8.34724	6.20701	7.65766	7.37158	3.10654	3.8993	4.73637	4.51692	6.62413	7.26189					0.979842	1.06948	1.02504	1.03227	0.969395	0.952006	1.02726	0.973624	1.0115	0.977742	1.0113
31	4.88206	8.34724	5.88517	7.55152	7.37158	3.16453	3.53693	4.73637	5.19198	6.62413	7.26189					1.02032	1.05235	1.0095	1.03108	0.968808	0.971298	1.01936	0.956634	1.00942	0.974463	1.01604
35	4.78614	8.34724	5.69034	5.06052	7.37158	3.16453	3.96267	3.79312	5.1777	6.62413	7.0547					0.994389	1.02924	1.01898	1.03143	0.958713	0.963379	0.99857	0.903373	0.988476	0.972714	1.01437
39	4.90228	8.34724	5.79696	5.19006	7.37158	4.69748	4.02118	3.79312	5.54287	6.62413	7.01803					0.966193	1.03233	1.0314	1.03473	0.938104	0.943098	1.00004	0.916395	1.01614	0.953616	0.979128
43	4.54371	8.34724	5.92974	4.91015	6.48765	4.69748	3.98991	3.79312	5.01681	5.11833	6.84967					0.993218	1.03098	1.13206	1.06113	0.968668	0.97573	1.03949	0.861807	1.01729	0.971264	1.03413
47	4.54371	8.34724	5.72146	4.85769	5.98982	4.69026	3.76549	3.79312	4.99744	5.11833	6.75295					0.998119	0.990385	1.08632	1.07594	0.98387	0.940629	1.0021	0.897292	1.03993	0.981262	1.04266
51	4.01226	8.34724	5.79696	4.5958	5.84584	4.76884	3.75306	3.79312	5.47934	5.11833	6.81472					1.00614	1.00227	1.09814	1.07965	0.970575	0.92722	1.01712	0.990347	1.03001	0.980041	1.04465
55	4.65853	8.34724	5.80683	4.4386	7.57998	5.06674	4.16165	3.49646	5.66009	5.11833	6.61869					1.05852	1.00203	1.15409	1.10805	0.999352	0.949775	1.01357	1.05428	1.01972	0.967779	1.0439
59	4.40456	8.13465	5.81865	3.94604	7.78201	5.06674	4.2556	3.49646	5.52535	5.00075	6.80352					1.06222	0.979753	1.18873	1.10485	0.918254	0.926472	0.933963	1.07479	0.987893	1.02956	1.01896
63	4.35883	7.81665	5.81865	3.48498	8.06613	4.08555	3.64972	3.49646	5.98727	5.00075	7.16811					1.05324	0.949429	1.2574	1.12163	0.897967	0.976815	0.992197	1.08888	1.03356	1.12453	1.02692
67	4.73912	7.70971	5.81865	3.28195	7.96523	4.08555	3.64972	2.82504	5.59557	5.17943	6.61592					1.05708	0.95222	1.14688	1.14061	0.910002	1.01117	0.974545	1.03846	1.00808	1.20323	1.02455
71	4.73091	7.09723	5.81865	1.74233	7.88446	4.08555	3.16537	2.82504	5.08798	4.51962	6.48307					1.05479	0.944023	1.32467	1.13199	0.924425	1.06941	1.02871	0.962933	0.994008	1.20116	1.02945
75	4.96137	7.52329	5.81865	0.749001	7.85808	3.48078	3.43632	2.82504	5.12889	3.6843	6.31496					1.06792	0.980022	1.3946	1.14547	0.958994	1.08623	1.0029	0.952756	0.969463	1.27071	1.06578
79	4.22386	7.52329	5.81865	2.96674	7.85808	2.78661	3.43632	2.82504	5.24826	3.58986	6.06821					1.03238	1.01071	1.37643	1.17911	0.991524	1.1391	1.03838	0.976914	1.04117	1.27206	1.10228
83	3.36001	7.52329	4.22951	2.10995	7.39651	2.2936	3.32965	2.82504	5.43626	3.30796	6.06821					1.07684	1.04028	1.47384	1.23763	1.00885	1.16168	1.04755	0.976485	1.02498	1.36805	1.12594
87	3.83006	7.52329	4.21323	0.935318	7.39651	2.11547	3.43632	2.82504	4.79183	3.30796	6.31496					1.09739	1.07301	1.26826	1.21438	1.03715	1.1124	1.05298	0.869515	1.07276	1.49974	1.12811
91	3.01695	5.67232	4.4552	2.10344	7.39651	2.15368	3.64972	2.82504	4.60332	2.69183	6.31496					1.11125	1.18752	1.31857	1.18664	1.05861	1.18017	1.22278	0.868155	1.08413	1.45363	1.13004
95	3.63989	6.66112	4.82848	1.84028	7.39651	2.56943	3.53664	2.82504	4.45055	2.69183	6.74012					1.10655	1.16933	1.26406	1.22576	1.08116	1.23202	1.0366	0.82451	1.09678	1.52526	1.12901
99	3.55884	5.86218	4.21323	2.88051	7.39118	2.52185	3.32286	2.82504	3.98227	2.57034	5.58384					1.1039	1.2101	1.31727	1.24263	1.12995	1.22331	1.05757	0.916566	1.12935	1.45491	1.0839
103	4.02154	6.10218	4.39408	2.05769	7.45215	1.72161	3.32286	2.57041	4.21596	2.57034	4.10913					1.11768	1.24024	1.33173	1.20965	1.15372	1.17951	0.999699	0.948466	1.14351	1.5686	1.08597
107	3.23424	5.83478	4.39408	2.63137	7.45215	1.62584	3.32286	2.57041	4.33407	2.38783	4.21493					1.10805	1.26963	1.35844	1.19817	1.17545	1.18562	1.04361	0.860519	1.16274	1.56293	1.14303
111	1.72718	5.51806	4.08214	2.63137	7.23577	1.67099	3.32286	2.57041	4.28389	2.21614	3.87169					1.13003	1.34897	1.42742	1.19757	1.18466	1.21002	1.03846	0.987107	1.20791	1.56733	1.13642
115	2.97368	4.57398	3.54005	2.44424	5.00521	1.67099	2.67774	2.57041	4.03428	1.8654	3.35619					1.07377	1.30787	1.41123	1.20177	1.20947	1.24847	1.05983	0.983849	1.2028	1.62411	1.13194
119	2.40634	2.86119	3.54005	2.44424	3.80589	1.50897	2.8917	2.57041	4.23409	1.77094	2.70691					1.07592	1.33591	1.44846	1.1772	1.23513	1.25008	1.11831	1.03418	1.23276	1.54683	1.13417
123	2.07933	2.38466	3.54005	2.44424	2.85762	1.50897	2.8917	2.57041	4.17983	1.77094	2.30773					1.06745	1.41097	1.60132	1.19016	1.23284	1.20344	1.16358	1.04273	1.22338	1.59206	1.15192
127	1.78325	1.36504	3.43337	2.39515	2.82577	1.50897	2.77577	2.57041	2.2901	1.77094	2.30773					1.09332	1.36842	1.67439	1.15946	1.26347	1.23656	1.16109	1.0131	1.27327	1.58393	1.16925
131	1.84264	2.11749	2.84252	2.34625	3.11133	1.4916	2.70276	2.57041	1.92897	1.77094	2.58613					1.11501	1.42023	1.63804	1.15481	1.22176	1.18114	1.12253	1.09593	1.21458	1.56484	1.16931
135	1.32404	2.11749	2.67447	2.4165	2.93043	1.48634	2.70276	2.91865	1.87149	1.77094	2.48682					1.17416	1.42756	1.68744	1.1923	1.28904	1.17463	1.13021	1.08277	1.1995	1.57113	1.19539
139	1.27249	2.63561	3.43337	2.4418	2.1757	1.48634	2.70276	2.91865	1.96479	1.77094	2.24761					1.13345	1.40528	1.59355	1.17603	1.25011	1.11443	1.14326	1.06038	1.19368	1.5104	1.23349
143	1.22055	3.26455	3.70283	2.4418	1.96531	1.48634	2.70276	2.67295	1.6209	1.77094	2.24761					1.08929	1.46812	1.64094	1.12802	1.30891	1.10112	1.1863	1.02372	1.21197	1.62618	1.27136
147	2.2912	2.68779	1.74823	2.4418	1.34128	1.48634	2.35327	2.67295	1.39314	1.77094	1.81711					1.07961	1.51803	1.62373	1.12245	1.26153	1.10228	1.15522	0.970407	1.20575	1.54878	1.3705
151	2.91245	2.47942	1.645	2.4418	0.863725	1.48634	2.35327	2.67295	1.51578	1.77094	1.81711					1.07911	1.52668	1.72561	1.11309	1.25224	1.11295	1.21144	0.997698	1.17867	1.49714	1.34888
155	2.39964	2.42749	1.94343	2.4418	0.863725	1.48634	2.35327	2.67295	1.51578	1.77094	1.91216					1.07323	1.45997	1.76424	1.1026	1.25977	1.23918	1.16674	1.11911	1.18058	1.55931	1.2727
159	1.54436	2.42749	1.39096	2.4418	0.863725	1.53962	2.35327	2.72434	1.51578	1.65141	2.30286					1.22278	1.48294	1.90799	1.12155	1.33593	1.26214	1.2405	1.08056	1.15903	1.55921	1.42283
163	1.39182	2.59622	1.61194	2.19473	0.863725	1.52782	2.35327	2.99831	0.88365	1.62616	2.04266					1.17937	1.51905	1.87155	1.17339	1.3186	1.36186	1.27176	1.08127	1.20723	1.58809	1.41486
167	2.02372	2.59622	1.61194	2.11774	0.863725	1.4828	2.35327	3.06207	1.19898	1.62616	2.04266					1.13377	1.43638	1.7317	1.22103	1.33248	1.33822	1.28238	1.11719	1.19876	1.58685	1.46233
171	3.30808	2.59622	1.71844	1.97229	0.863725	1.4828	1.8829	3.06207	1.19898	1.62616	2.08216					1.11162	1.49307	1.60347	1.15042	1.29591	1.40474	1.19499	1.06148	1.20874	1.63498	1.40118
175	1.60671	2.59622	2.14494	1.97229	0.863725	1.4828	1.8829	2.92053	1.19898	1.78597	2.2882					1.12395	1.4835	1.74152	1.15911	1.27415	1.396	1.15071	1.0099	1.18298	1.57684	1.39598
179	1.02357	3.67543	1.71177	1.97229	0.863725	1.4828	1.8829	2.92053	1.19898	1.77868	2.2882					1.24753	1.61027	1.79964	1.22583	1.30915	1.36956	1.20352	1.07659	1.15787	1.63217	1.46266
183	0.921694	3.53571	1.24792	1.97229	0.863725	1.4828	1.8829	2.92053	1.19898	1.77868	2.0758					1.1602	1.51019	1.94514	1.19212	1.2514	1.3196	1.40222	1.08888	1.12123	1.62019	1.2446
187	0.891576	3.63946	1.50551	1.97229	0.674698	1.21661	1.69979	2.92053	1.19898	1.77868	1.96239					1.14856	1.35448	1.89226	1.15985	1.26765	1.36634	1.23089	1.08283	1.1025	1.63143	1.25536
191	1.22055	3.74645	1.18683	1.97229	0.574226	1.21661	1.69979	2.92053	1.25551	1.56648	1.96239					1.06707	1.335	1.9856	1.14554	1.2671	1.33477	1.21785	1.0457	1.07688	1.5262	1.27645
195	0.815733	3.74951	1.39096	2.40395	0.574226	1.21661	1.7499	2.92053	1.25551	1.56648	1.91216					1.09454	1.40287	1.71146	1.19262	1.20015	1.3057	1.15994	0.930728	1.08815	1.59697	1.36343
199	0.536287	3.74951	1.39096	2.29689	0.622078	0.95872	1.20003	2.92053	1.25551	1.56648	1.91216					1.07271	1.42156	1.59625	1.19416	1.22919	1.31352	1.14285	0.98073	1.13005	1.63073	1.35163
203	2.82683	3.58916	1.39096	1.86825	0.74217	0.95872	1.2481	2.92053	1.16094	1.46058	1.91216					1.05829	1.35407	1.72859	1.25224	1.19011	1.26179	1.18232	1.05364	1.15547	1.75794	1.36763
207	3.45136	2.90242	1.39096	1.86825	0.770403	0.95872	1.51427	2.92053	1.16094	1.46058	2.05407					1.0491	1.36489	1.76484	1.22092	1.21323	1.22048	1.14174	1.13298	1.156	1.49504	1.35075
211	2.7862	2.89452	1.39917	1.81935	0.770403	0.95872	1.25314	2.92053	1.16094	1.01802	2.34513					1.02684	1.39184	1.76689	1.27293	1.2087	1.24765	1.13895	1.14768	1.13579	1.40454	1.39926
215	0.971053	2.89452	1.39917	1.77071	0.770403	1.39084	1.33729	2.92053	1.16094	1.12676	2.12249					0.999188	1.42454	1.83782	1.34409	1.25395	1.27974	1.11234	1.10879	1.14278	1.47931	1.43855
219	2.42139	2.89452	1.39917	1.48995	0.770403	1.39084	1.33729	2.92053	1.16094	1.12676	2.12249					1.005	1.48653	1.65301	1.29335	1.1663	1.28161	1.08142	1.13582	1.08257	1.51373	1.31478
223	3.24623	2.89452	0.963476	1.48995	0.770403	1.39084	1.33729	2.97113	1.16094	1.12676	2.2886					1.04756	1.51083	1.80389	1.25392	1.21302	1.30657	1.06208	1.16749	1.13893	1.47993	1.22119
227	3.58934	2.89452	1.39096	1.48995	0.770403	1.39084	2.80369	2.97113	1.29218	1.21929	3.11846					1.06873	1.47192	1.92202	1.27805	1.21231	1.26536	1.0325	1.15265	1.12572	1.57341	1.13356
231	2.58772	2.99942	1.39096	1.48995	0.770403	1.39084	3.13212	2.97113	1.29218	1.31401	3.14573					1.06476	1.35211	1.81838	1.28316	1.17281	1.3259	1.02615	1.16553	1.13677	1.61805	1.14828
235	2.01294	2.99942	1.39096	1.48995	0.770403	1.39084	3.13212	2.58613	0.654376	1.31401	3.2528					1.08114	1.39796	1.75995	1.26221	1.1644	1.35602	1.00407	1.15158	1.14779	1.55297	1.18206
239	1.27577	2.99942	1.39096	1.48995	1.07321	1.39084	3.13212	2.4427	0.654376	1.31401	2.9736					1.11715	1.42331	1.69043	1.22517	1.1905	1.28339	0.954771	1.12519	1.17234	1.5345	1.16796
243	0.916212	2.69149	1.39096	1.48995	1.15044	1.39084	3.08095	2.4427	0.211884	1.2697	2.9736					1.1582	1.42704	1.67323	1.23284	1.18176	1.25489	0.973302	1.03124	1.17775	1.51378	1.12609
247	2.00099	2.43746	1.39096	1.76634	1.20026	1.57607	2.71298	2.4427	0.211884	1.2697	2.9736					1.10781	1.47558	1.74736	1.19672	1.17674	1.24416	0.925328	0.909365	1.17738	1.48776	1.15838
251	1.1035	2.32624	1.39096	1.98551	1.11506	1.57607	3.06357	2.4427	0.211884	1.2697	2.9736					1.15356	1.42675	1.66098	1.1442	1.19493	1.25675	0.962763	0.983628	1.14886	1.47211	1.1856
255	0.577011	2.37012	1.39096	1.72824	0.974173	1.57607	3.01313	2.4427	0.211884	1.2697	2.9736					1.26436	1.46369	1.18325	1.15906	1.21404	1.39482	0.990461	0.996662	1.12995	1.46885	1.19588
259	0.577011	2.60933	1.39096	1.72824	0.984402	1.57607	2.60892	2.4427	0.211884	1.2697	2.93695					1.20926	1.46632	1.47744	1.1657	1.30682	1.41081	1.01022	1.00616	1.13953	1.52257	1.08793
263	0.686473	2.60933	1.39096	1.72824	0.984402	1.33695	2.60892	2.4427	0.235432	1.2697	2.87995					1.1983	1.53615	1.66985	1.21579	1.18316	1.27982	1.00376	1.05423	1.08732	1.71139	1.06425
267	0.686473	2.60933	1.49789	1.72824	0.880269	1.33695	2.61514	2.4427	0.235432	2.27105	2.84234					1.09104	1.46344	1.74265	1.28875	1.21007	1.34473	1.05091	1.0428	1.09544	1.72087	1.07956
271	2.67714	2.76286	1.49789	1.72824	0.880269	1.33695	2.46881	2.58382	0.235432	1.88882	2.84234					1.08534	1.48798	1.75241	1.26098	1.2137	1.21189	1.01816	1.08264	1.07207	1.68407	1.08612
275	3.65427	1.2551	1.49789	1.82804	0.880269	1.26772	2.37656	2.58382	0.235432	1.88882	3.01406					1.09546	1.52428	1.78386	1.22036	1.214	1.17053	0.992284	1.04872	1.11254	1.75547	1.08216
279	2.41201	0.858738	1.49789	1.53178	0.776914	1.19209	2.37656	2.58382	0.303422	1.88882	3.47096					1.05098	1.51802	1.77871	1.23391	1.17558	1.19065	0.991818	1.06224	1.09765	1.82599	1.10226
283	1.59268	0.871969	1.49789	1.53178	0.574226	1.19209	2.37656	2.58382	0.480444	1.45929	3.69496					1.09292	1.53587	1.69136	1.17882	1.22569	1.19812	0.973901	1.07165	1.17503	1.83212	1.12471
287	1.19821	1.00049	1.28405	1.53178	0.574226	1.19209	2.37656	2.58382	0.480444	1.1714	3.69496					1.09035	1.4521	1.71337	1.12831	1.23726	1.19033	0.952753	1.04615	1.19362	1.72954	1.17354
291	3.16588	1.00049	1.28405	1.53178	0.574226	1.19209	2.37656	2.58382	0.480444	1.1714	3.49758					1.02091	1.46007	1.68854	1.10115	1.16687	1.1262	1.04334	1.07813	1.21252	1.6677	1.168
295	3.53476	1.00049	1.28405	1.53178	0.574226	1.17759	2.37656	2.58382	0.480444	1.1714	3.27824					1.06123	1.39891	1.70233	1.07299	1.13867	1.13546	1.04089	1.0681	1.17174	1.60494	1.19103
299	2.19825	1.00049	1.28405	1.53178	0.574226	1.17759	2.37656	2.7989	0.480444	1.1714	2.82399					1.06284	1.25606	1.72397	1.08418	1.13606	1.17733	0.97541	1.09344	1.14112	1.36405	1.19321
303	1.71748	1.00049	1.28405	1.55765	0.574226	1.17759	2.37656	2.7989	0.480444	1.1714	3.04145					1.09997	1.26968	1.67545	1.1068	1.12358	1.14246	1.02994	1.0846	1.14423	1.43062	1.1572
307	1.50014	1.03425	1.28405	1.66081	0.574226	1.17759	2.37656	2.65619	0.480444	1.1714	3.08517					1.12381	1.30321	1.64118	1.14758	1.13698	1.22773	0.969863	1.14264	1.11255	1.52171	1.18103
311	1.50014	1.03425	1.28405	1.66081	0.574226	0.858415	2.08406	2.65619	0.480444	1.1714	3.08517					1.10733	1.34002	1.77069	1.19374	1.16018	1.31339	0.957059	1.18642	1.16872	1.71445	1.17536
315	1.44664	1.03425	1.28405	1.66081	0.574226	0.38224	2.08406	2.65619	0.444807	1.1714	3.11846					1.14301	1.36522	1.66042	1.15574	1.1629	1.33888	1.00604	1.21264	1.15777	1.59044	1.16896
319	1.05578	1.03425	1.28405	1.66081	0.574226	0.38224	2.08406	2.65619	0.444807	1.1714	2.88027					1.17213	1.34944	1.48275	1.16529	1.15462	1.48986	1.01323	1.14771	1.13699	1.58603	1.23191
323	0.922975	1.03425	1.28405	1.66081	0.574226	0.38224	2.13051	2.65619	0.443777	1.1714	2.79899					1.20265	1.43921	1.6701	1.20586	1.15601	1.50822	1.04654	1.1575	1.16483	1.5492	1.23157
327	0.677407	1.03425	1.28405	1.66081	0.574226	0.38224	1.82447	2.65619	0.480444	1.1714	3.03986					1.13929	1.41967	1.66859	1.22713	1.13933	1.38119	1.03321	1.12165	1.22718	1.60976	1.27501
331	0.916212	1.44156	1.28405	0.856001	0.574226	0.38224	1.82447	2.65619	0.480444	1.1714	2.87995					1.13758	1.38733	1.70647	1.26742	1.14662	1.37837	1.01143	1.15804	1.20413	1.56764	1.31049
335	0.580473	1.23616	1.28405	0.856001	0.585133	0.38224	1.82447	2.65619	0.480444	1.07475	2.77291					1.16278	1.38644	1.53376	1.20456	1.16482	1.53239	0.960463	1.21724	1.14089	1.58376	1.23144
339	0.386985	1.23616	1.28405	0.856001	0.63986	0.572241	1.82447	2.65619	0.480444	0.980265	2.80724					1.19883	1.43435	1.5911	1.21944	1.16249	1.28997	0.97637	1.20466	1.14151	1.6643	1.19949
343	0.359851	1.23616	1.28405	0.856001	0.63986	0.572241	1.93985	2.65619	0.480444	0.980265	2.88932					1.15183	1.38779	1.61422	1.23613	1.12441	1.33678	1.0196	1.1621	1.13099	1.52248	1.1702
347	0.764061	1.23616	1.28405	0.650681	0.63986	1.68776	2.12039	2.65619	0.389652	0.980265	2.88932					1.10574	1.3777	1.51719	1.1993	1.10464	1.17868	1.08933	1.14598	1.19797	1.46943	1.16485
351	0.384611	1.40129	1.28405	0.650681	0.63986	1.68776	2.1817	2.65619	0.389652	0.980265	2.95785					1.12459	1.41779	1.50409	1.18452	1.09843	1.18074	1.11012	1.15738	1.16754	1.4435	1.25586
355	0.384611	1.40129	1.28405	0.650681	0.63986	1.60429	1.00239	2.65619	0.389652	0.980265	3.5318					1.13482	1.45066	1.58346	1.21503	1.09889	1.18761	1.1076	1.18884	1.18238	1.32781	1.27539
359	0.384611	1.40129	1.28405	2.03697	0.63986	1.60429	1.27622	2.65619	0.389652	0.980265	3.41214					1.13039	1.44619	1.61984	1.23952	1.13344	1.20095	1.08535	1.2304	1.21271	1.39694	1.25481
363	0.384611	1.40129	0.652174	1.15203	0.63986	1.60429	1.46062	2.65619	0.389652	0.980265	2.92053					1.15203	1.42662	1.57616	1.21365	1.1515	1.23096	1.1211	1.17221	1.18716	1.42394	1.29465
367	0.384611	1.40129	0.324372	1.15203	0.63986	1.60429	1.55567	2.00841	0.389652	0.980265	2.5347					1.15316	1.50181	1.57105	1.21713	1.14566	1.29608	1.10636	1.20398	1.11297	1.42912	1.31371
371	2.2593	0.891318	0.324372	1.15203	0.63986	1.39084	1.65218	2.00841	0.389652	0.980265	2.41962					1.13499	1.56952	1.56968	1.24036	1.13633	1.30634	1.04693	1.22859	1.1347	1.60347	1.36192
375	0.90944	0.891318	0.567908	1.15203	0.63986	1.39084	1.89991	2.00841	0.389652	0.980265	2.41962					1.14363	1.52429	1.53916	1.20636	1.12962	1.40589	1.14259	1.23952	1.14901	1.56524	1.40752
379	0.677407	0.891318	0.567908	1.15203	0.63986	1.39084	1.89991	1.45363	1.41021	0.980265	2.41962					1.17781	1.55262	1.47654	1.16757	1.13099	1.46011	1.04804	1.2688	1.15684	1.56211	1.43174
383	1.03923	0.891318	0.597191	1.15203	0.63986	1.33751	1.89991	1.45363	1.19907	0.980265	2.41962					1.20519	1.62706	1.46655	1.19504	1.12029	1.54463	0.928586	1.26137	1.14482	1.4773	1.38466
387	0.976637	0.891318	0.597191	1.15203	0.63986	0.810956	1.89991	2.11446	1.19907	0.980265	2.97191					1.12294	1.72399	1.7361	1.15595	1.10178	1.30215	1.06095	1.29118	1.14656	1.46615	1.44467
391	1.22168	0.891318	0.694512	1.15203	0.63986	0.810956	1.89991	3.04324	1.19907	0.980265	2.61098					1.11426	1.65484	1.57086	1.16425	1.10687	1.29604	1.11929	1.28218	1.10093	1.49839	1.45012
395	1.02357	0.891318	0.694512	1.15203	0.63986	0.810956	1.85487	2.50279	1.19907	0.980265	2.55118					1.05899	1.65751	1.45787	1.202	1.08964	1.37561	1.13832	1.22799	1.14049	1.48272	1.39876
399	0.953864	1.1295	0.503811	1.15203	0.63986	0.810956	1.49755	2.40253	0.911708	0.980265	2.9736					1.09173	1.78952	1.52772	1.14647	1.09377	1.23301	1.13873	1.12578	1.1493	1.19868	1.41151
403	0.921694	1.1295	0.193493	1.15203	0.63986	0.810956	1.41119	2.40253	0.911708	0.980265	2.9736					1.10007	1.77244	1.44083	1.14983	1.10006	1.24029	1.08116	1.05337	1.14377	1.22521	1.40854
407	1.04	1.6385	0.193493	1.48995	0.10486	0.810956	1.41119	2.40253	0.911708	0.980265	2.88963					1.11323	1.80969	1.51122	1.1992	1.09358	1.23952	1.1096	1.07507	1.11432	1.20639	1.30073
411	0.957996	1.6385	0.266645	1.48995	0.10486	0.810956	1.41119	2.40253	0.911708	0.980265	2.97191					1.13886	1.60541	1.47046	1.16688	1.0418	1.29529	1.14454	0.996961	1.13561	1.16316	1.29398
415	0.957996	1.41754	0.266645	1.42732	0.10486	0.810956	1.41119	2.30286	0.721606	0.980265	2.97191					1.16343	1.80158	1.53913	1.16368	1.05687	1.28238	1.15719	0.940796	1.16255	1.20595	1.33615
419	1.07129	1.77945	0.118674	1.42732	0.10486	0.810956	1.41119	2.30286	0.721606	0.980265	3.02717					1.19943	1.60558	1.34384	1.19973	1.07496	1.29762	1.06431	0.931041	1.1963	1.30517	1.26539
423	1.04	1.77945	1.35543	1.42732	0.10486	0.810956	1.4787	2.30286	0.721606	0.980265	2.78118					1.21309	1.52624	1.23757	1.22789	1.10639	1.28752	1.04299	0.961052	1.26237	1.39518	1.20197
427	1.01057	1.77945	1.55076	1.42732	0.10486	0.810956	1.4787	2.30286	0.721606	0.980265	2.77483					1.19476	1.59463	1.21795	1.18592	1.08938	1.39024	1.0672	0.94424	1.25289	1.44586	1.19508
431	0.957996	1.7013	1.29346	1.42732	0.715864	0.810956	1.4787	2.70691	0.721606	0.980265	2.77483					1.16491	1.59632	1.28929	1.20165	1.08617	1.38765	1.02385	0.887993	1.22726	1.3384	1.16927
435	0.957996	1.60696	1.47904	1.42732	1.05773	0.810956	1.4787	2.70691	0.721606	0.980265	2.72749					1.148	1.59983	1.32931	1.17068	1.08056	1.49675	0.96002	0.875563	1.16132	1.28272	1.1744
439	0.957996	1.60696	0.951699	1.42732	1.19419	0.810956	1.87229	3.22388	0.721606	0.980265	2.48113					1.16073	1.59598	1.48452	1.14428	1.10029	1.56484	1.03548	0.941142	1.10613	1.23996	1.23013
443	0.968692	1.60696	0.801644	1.42732	1.19419	0.752368	1.87229	4.43161	0.679777	0.980265	2.50572					1.16265	1.53629	1.53959	1.1069	1.1034	1.30139	1.05789	0.989118	1.08246	1.20209	1.22485
447	1.11773	1.50002	0.895802	1.42732	1.19419	1.86807	2.46857	4.55388	0.679777	0.980265	2.50572					1.16672	1.53032	1.44645	1.11552	1.12238	1.181	1.12263	1.05108	1.04166	1.29258	1.15706
451	0.976637	0.645292	0.856602	1.605	0.966799	1.86807	2.49193	4.87079	0.679777	0.980265	2.31358					1.15249	1.53534	1.55199	1.1662	1.12328	1.2133	1.09294	1.05504	1.04194	1.35418	1.17648
455	0.969165	0.645292	0.430269	1.605	0.74686	0.904904	2.36182	3.50287	0.679777	0.980265	2.31358					1.12049	1.48353	1.60183	1.20848	1.14081	1.22557	1.10237	1.05658	1.02855	1.43664	1.19937
459	0.968692	0.645292	0.536604	1.605	0.74686	1.4519	2.11255	2.77582	1.22365	0.980265	2.12249					1.13554	1.51794	1.61329	1.24649	1.13034	1.24703	1.09041	0.92269	1.03096	1.53631	1.20165
463	0.986958	0.645292	0.536604	1.605	0.74686	1.33884	1.96356	2.95738	1.22365	0.980265	2.0758					1.1082	1.50182	1.72621	1.25458	1.13809	1.25026	1.06283	0.840049	1.0334	1.50124	1.23082
467	0.986958	0.645292	0.536604	0.913833	0.74686	0.983246	2.15838	2.95738	1.22365	0.980265	1.82051					1.07813	1.50589	1.62016	1.22315	1.15247	1.25272	1.04998	0.841783	1.07636	1.61315	1.21999
471	0.986958	1.28618	0.536604	0.913833	0.74686	0.983246	2.14791	2.95738	1.07364	0.980265	2.04266					1.07541	1.58233	1.75357	1.20766	1.12966	1.26382	1.07128	0.935209	1.08437	1.63031	1.22618
475	0.963002	1.28618	0.536604	0.913833	0.74686	0.383436	2.14465	2.95738	1.07364	0.980265	2.05407					1.05881	1.54959	1.86831	1.14737	1.14429	1.32859	1.03095	0.928979	1.08788	1.62823	1.19602
479	0.963002	1.60963	0.536604	0.913833	0.74686	0.383436	2.25509	2.95738	1.07364	0.980265	2.01774					1.04924	1.52114	1.53752	1.10931	1.11646	1.43289	1.05554	1.00264	1.06473	1.50269	1.21344
483	1.15857	1.61407	0.536604	1.01475	0.74686	0.299631	2.25509	2.95738	0.775446	0.980265	1.96321					1.03613	1.46832	1.36339	1.11736	1.10996	1.31638	1.0307	1.07457	1.06483	1.52357	1.19933
487	1.30733	1.50764	0.536604	1.01475	0.74686	0.235439	2.25509	2.95738	0.775446	0.963775	2.05719					1.06959	1.44632	1.41073	1.13738	1.11005	1.2755	1.07699	1.02374	1.06393	1.55105	1.22376
491	1.21208	1.50764	0.536604	1.01475	0.74686	0.878193	2.25509	2.95738	0.775446	0.963775	2.05719					1.0958	1.53977	1.41653	1.16599	1.13343	1.24225	1.01452	1.03842	1.09071	1.49741	1.2786
495	1.25044	1.50764	0.536604	1.01475	0.74686	0.474694	2.26537	2.43791	0.775446	0.963775	2.00944					1.08063	1.57063	1.45282	1.22077	1.14677	1.22141	1.01306	1.02808	1.09266	1.55513	1.2653
499	1.18915	1.50764	0.536604	1.01475	0.74686	0.474694	2.61545	2.43791	0.775446	0.963775	2.03275					1.06973	1.5083	1.49506	1.21003	1.11651	1.29644	1.01772	1.04685	1.11532	1.51357	1.28041
503	1.15857	1.50764	0.536604	1.01475	0.984402	0.474694	2.63737	2.43791	0.775446	0.963775	2.05719					1.07929	1.51875	1.54185	1.25755	1.09392	1.28888	0.988752	1.11879	1.12943	1.33946	1.26584

## Sheet: C-Lis1
Time (s)	Centrosome-Distance from region															GFP-Lis1 (ΔF/F)
0	8.07188	6.98785	11.5177	10.8955	4.40747	11.4573	5.05981	9.80894	3.98743	9.45247	4.22788	13.623	12.7565	6.15893	8.99187	10.9774	8.29267	6.18672	5.75396	4.5063	0.971644	0.973062	0.918987	0.858951	0.945655	0.899738	0.976837	0.951187	0.954403	1.05731	0.95539	0.940644	1.06447	0.972955	0.927709	0.924257	0.907591	0.994714	1.04976	0.983285
3	8.07188	6.48561	11.5177	10.7218	4.57194	12.952	5.05981	9.80894	4.52663	9.45247	4.34529	13.623	12.7565	6.15893	8.99187	10.9774	8.29318	5.52667	5.75396	4.5063	1.02215	1.05005	1.0565	1.02204	1.00679	0.939687	1.01646	1.00126	1.03516	1.0723	0.991813	1.00449	1.07209	1.0577	1.01861	0.994557	1.01475	1.02382	1.091	0.998499
7	8.07188	5.37436	11.5177	10.6786	5.41483	11.9848	5.05981	9.80894	4.52663	9.45247	4.34529	12.7038	12.5776	6.15893	9.52673	10.9774	8.29318	4.95793	5.75396	4.5063	0.997416	1.03446	0.962234	1.07163	0.979399	1.05188	1.00044	1.02923	0.988767	1.02477	0.981953	0.984321	1.06443	1.03379	1.01464	0.976788	1.01324	1.01059	0.972011	1.02406
11	8.07188	5.07512	11.5177	10.5607	5.41483	11.6526	5.20701	9.80894	4.52663	9.45247	5.84403	12.6084	12.5776	6.15893	7.83784	10.9774	8.29318	6.39508	5.45565	4.5063	1.02334	1.00499	1.0146	1.04064	1.05787	1.04748	1.02452	1.02035	1.02276	0.940893	0.986098	1.04614	1.03129	1.04064	1.05433	1.02562	1.03766	0.98244	0.953806	0.98619
15	8.07188	4.62158	11.5177	10.3917	4.94852	11.6393	5.29207	10.4147	4.52663	9.53448	6.17005	12.3418	12.5248	5.35128	7.83784	10.9774	8.29318	5.97986	5.35728	4.36454	0.96587	0.991981	1.00192	1.05663	1.02088	1.01687	1.0207	1.02455	1.02024	0.949934	1.01608	1.06323	0.911761	0.972535	1.01743	1.06642	1.01243	0.982907	1.02502	1.05836
19	8.07188	5.91976	11.0286	10.2736	4.89031	11.6393	5.31257	10.4147	4.52663	9.53448	6.62104	12.2547	11.7516	5.35128	7.9869	10.9774	8.29318	6.05012	4.76229	4.25937	0.951321	1.03788	1.01268	1.02585	1.01502	1.02743	1.03793	1.0045	1.02337	0.931203	1.03421	1.00656	0.938921	1.02829	0.997407	1.02215	1.02097	1.01225	0.976637	1.01109
23	8.07188	5.91811	11.0286	10.1005	4.89031	11.6393	5.29635	10.4147	4.52663	9.53448	5.52701	12.2665	11.1086	5.35128	7.9869	11.0838	8.29318	5.98562	4.60257	4.25937	0.982951	0.995022	1.01752	0.98033	1.00399	1.03515	1.00466	0.993727	0.998882	0.961153	1.02741	0.975068	0.975622	0.958778	0.997296	0.992447	1.0417	0.985947	0.981616	0.984508
27	8.07188	5.6395	10.6355	9.35813	5.52891	11.4268	5.29635	10.4147	4.52663	9.53448	6.63208	12.3821	11.1086	5.35128	7.9869	11.0679	8.29318	6.56065	3.74578	4.25937	1.00853	0.964025	1.02895	0.975167	0.993702	0.975793	0.979258	0.980115	0.969141	1.01952	0.986594	0.999837	0.953903	0.986272	1.00367	0.974048	0.992207	1.01258	0.961399	0.990778
31	8.07188	5.80068	10.6355	9.35813	5.29511	11.4268	5.90862	9.47719	4.61679	9.53448	7.76697	12.1958	11.2285	5.35128	8.04905	10.7048	8.29318	6.09942	3.548	4.25937	1.07678	0.948526	0.986616	0.968752	0.976694	1.00597	0.939204	0.995086	0.987269	1.04292	1.02046	0.979705	0.9875	0.949041	0.968909	1.02372	0.95945	0.99476	0.988757	0.963229
35	8.07188	5.87714	10.6355	9.35813	5.29511	11.4268	5.86779	8.90329	4.55944	9.52251	7.0066	13.1924	11.1755	5.35128	8.43459	10.7048	8.29318	6.09185	4.26469	4.25937	1.03672	0.947766	1.00155	0.995678	0.959342	0.994409	0.939988	0.950068	0.986245	0.998633	0.954936	0.993555	0.980554	0.908705	0.930069	1.03887	0.971287	0.983305	0.986947	0.903086
39	8.07188	5.86565	10.6355	9.35813	5.25658	10.5777	5.95686	9.46617	4.55944	9.52251	6.95321	13.1924	11.4609	5.35128	8.40347	10.7048	8.29318	6.98808	4.13341	4.25937	1.03882	0.970359	0.98258	0.994482	0.943597	0.971951	0.899361	0.954663	0.926869	0.965332	0.958943	0.932936	0.998121	0.926115	0.921884	1.02146	0.977772	0.927452	1.07194	0.877678
43	8.07188	5.7689	9.98204	9.35813	5.03098	11.7587	5.72648	9.46617	4.55944	9.9362	6.15143	13.1924	11.2433	5.35128	8.37257	10.7048	8.29318	6.64749	3.8455	4.30715	1.01135	0.96829	1.01678	1.00311	0.976304	1.01293	0.961532	0.993038	0.952747	1.04649	0.910554	0.964309	0.93807	0.988391	0.992024	1.02073	1.03814	0.965466	1.07078	0.980915
47	7.78523	5.45043	9.98204	9.2114	4.9657	11.7656	6.08604	9.46617	4.55944	9.9362	5.43579	13.1924	11.4182	5.35128	8.37257	10.7048	8.29318	7.59103	4.23113	4.35506	0.973274	0.984422	0.999529	1.0241	0.955	0.964729	0.969465	0.991851	0.899151	0.99585	0.905968	0.920913	0.919299	0.998969	0.956282	0.993779	1.05514	1.00458	1.03543	0.939121
51	7.73509	4.83022	10.2502	9.2114	4.83614	10.0794	5.90653	9.46617	4.55944	9.62844	4.16906	13.1924	12.1188	5.35128	8.37257	10.7048	8.29318	7.21932	4.05143	4.35506	0.907127	0.955705	1.01527	0.998703	0.948945	1.05145	1.005	0.96473	0.829661	1.01515	0.865648	0.966076	0.881258	0.959984	0.967157	0.994587	1.06348	0.950527	1.0489	0.896205
55	7.46013	4.73049	10.2502	9.2114	4.83614	10.0794	6.17674	9.46617	4.55944	9.62844	5.92866	12.5264	12.0558	5.24649	8.37257	10.7048	8.29318	6.75502	3.67076	5.24056	0.96818	0.974202	0.974274	1.01013	0.951695	0.914777	0.942226	0.964111	0.895184	1.0156	0.918293	0.967742	0.855448	0.938628	0.973499	0.960575	1.01507	1.00965	1.06439	0.940803
59	7.46013	4.73049	10.2502	9.2114	4.83614	10.221	6.17674	8.46218	4.67987	9.03903	6.44204	12.5264	11.5358	5.24649	8.37257	10.7048	8.29318	7.31388	3.39112	5.24056	1.07306	1.06018	1.00555	0.947157	0.960919	0.934751	0.963421	0.979168	0.953825	1.02763	0.957153	0.959612	0.917772	0.923009	1.01453	0.951832	1.0006	1.04316	1.13475	0.904411
63	7.46013	4.86418	10.2502	9.11959	4.83614	10.5501	6.22937	8.46218	4.67987	9.03903	6.54458	12.5264	10.8721	5.24649	8.37257	11.3925	7.65218	7.1314	3.2217	5.24056	1.12892	1.02188	0.9583	1.03709	0.994182	0.954163	0.968429	0.977723	0.955926	1.02722	0.949372	0.966297	0.903652	0.947434	1.03523	0.936383	1.04006	0.973766	1.13606	0.954717
67	7.46013	4.2204	10.4158	9.11959	4.63083	10.538	6.1127	8.46218	4.88807	9.03903	5.61322	12.0817	10.4738	5.19048	9.02289	11.3925	7.86322	6.90085	2.96017	5.24056	1.14453	1.00617	0.961629	1.03133	0.985123	0.891358	0.949851	0.960944	1.01735	0.999193	0.990449	0.998994	0.88594	0.942647	0.950899	0.927745	1.02931	1.05873	1.19671	0.993275
71	7.52654	3.43886	10.4158	8.9825	3.50588	11.4893	5.92605	8.46218	4.81729	9.03903	4.85747	12.0817	11.1175	5.19048	8.97852	11.3925	8.14919	6.75539	2.46692	5.24056	1.15032	1.12268	0.952448	1.03508	1.0236	0.944821	0.979076	0.928592	1.08556	1.07	0.997032	0.994659	0.921624	0.92374	0.937535	0.935544	1.00125	1.09492	1.26475	1.0839
75	7.52654	3.27976	10.3569	8.53334	3.38452	11.436	5.88509	9.38111	4.61334	8.56902	4.64543	12.0817	9.95824	5.243	8.28127	11.2763	8.56096	3.93847	2.83828	5.24056	1.17348	1.05786	0.959847	1.04206	1.01923	0.980331	0.982279	0.927646	1.07428	1.07198	1.035	0.960897	0.912986	0.945771	0.97007	0.940679	0.968013	1.18226	1.38157	1.09134
79	7.52654	2.68192	10.3569	8.61286	3.38452	11.1449	5.87165	9.38111	4.57836	8.56902	3.70534	12.0817	9.221	6.53047	7.86551	11.161	8.56096	0.965494	2.65864	5.24056	1.18221	1.0117	0.936306	1.01052	0.973239	0.964696	0.99869	0.921812	1.15775	1.08213	1.02755	0.969227	0.879441	0.965739	0.97383	0.92508	0.993757	1.16744	1.53325	1.14993
83	7.52654	2.5371	10.9139	8.61286	3.38452	11.1427	5.72354	9.38111	4.50272	9.68882	5.40329	12.0162	8.65843	5.99294	7.86551	10.9931	8.56096	0.846924	2.55824	5.21235	1.26895	1.09114	0.878834	1.0978	0.936986	0.931472	1.00367	0.892695	1.12044	1.03971	1.05251	0.969528	0.882473	1.01638	1.01031	0.926831	0.997619	1.07621	1.4724	1.10905
87	7.52654	2.11091	10.9139	8.63691	2.87987	11.1427	5.73628	9.38111	3.62822	9.68882	3.27914	12.0162	8.70633	5.99294	7.86551	10.9397	9.12111	0.934583	2.4125	4.04548	1.21035	1.128	1.00447	1.10611	0.971947	1.01332	1.02079	0.894106	1.1618	1.08898	0.990284	0.961198	0.920513	0.965538	0.963397	0.939392	0.98915	1.06373	1.46073	1.15189
91	7.52654	2.04417	10.1847	8.66123	2.9525	11.2599	5.80695	9.17127	3.33214	9.68882	3.4309	11.8869	8.62418	5.99294	9.26835	10.9397	8.78603	0.871706	1.98914	3.61855	1.20716	1.12332	1.01349	1.18983	0.950027	0.977317	1.0373	0.914515	1.13658	1.13657	0.971915	0.969849	0.909487	1.05951	0.966715	0.969138	0.961692	1.05333	1.48784	1.0948
95	7.31831	2.87987	10.2413	8.56619	2.9525	11.2599	6.14087	9.17127	3.14112	7.43359	3.20134	11.8869	7.88275	5.99294	9.26835	10.9397	8.78603	0.871706	1.91285	3.45342	1.26118	1.16403	0.993577	1.17099	0.946151	1.06073	1.05885	0.957502	1.09486	1.09218	0.953159	0.986389	0.907619	1.07498	0.947452	1.00541	0.983123	1.13225	1.50866	1.1525
99	5.46426	3.30268	10.327	5.31207	2.99879	11.2599	5.79184	9.17127	1.33836	8.05662	2.50253	11.6357	6.78293	5.89381	8.84792	10.9397	8.86901	0.871706	2.84903	3.38474	1.2507	1.10647	1.01053	1.19796	1.09179	1.05728	1.08779	0.986688	1.12588	1.12165	0.975467	0.937212	0.920783	1.07672	0.98749	1.05028	0.971235	1.16045	1.60838	1.1145
103	4.96022	3.83681	10.327	4.30773	2.99879	10.7831	5.13153	9.17127	1.21373	7.80561	1.91739	11.6357	5.88525	6.4236	8.12149	10.9397	8.86901	1.46121	2.67501	3.93671	1.26257	1.12501	0.99472	1.1779	1.03195	1.07447	1.04483	1.03737	1.09848	1.11564	0.956877	0.950761	0.849935	1.17438	0.958623	1.04638	0.967277	1.18988	1.61849	1.05948
107	4.55095	3.7151	10.327	2.78402	2.99879	10.2405	4.98674	8.10201	0.910004	7.43227	1.35468	11.6357	5.99294	6.4236	7.80364	10.9397	8.86901	0.977339	1.91648	3.31809	1.23283	1.17446	1.08421	1.16153	1.09399	1.03512	1.07183	1.07111	1.03054	1.11135	0.924062	0.964671	0.835607	1.18173	0.919783	1.06429	0.984067	1.16728	1.62976	1.08023
111	4.46814	3.7151	10.327	2.6771	2.91158	10.0304	4.98674	8.10201	0.864717	8.06385	2.03264	11.6357	5.93944	6.85138	7.92321	10.7134	8.86901	0.977339	1.60682	3.13159	1.21915	1.19789	1.10903	1.19352	1.04656	1.00971	1.10528	1.07566	1.02565	1.09651	0.945007	0.925951	0.887757	1.17371	0.932152	1.04442	0.942175	1.14668	1.58802	1.04735
115	3.71133	1.22064	8.37008	2.57214	2.49872	10.0082	4.79249	8.10201	0.864717	8.44658	2.1935	11.6357	5.19058	6.85138	7.85948	10.8203	9.69312	0.977339	1.46121	3.25876	1.20452	1.10778	1.12137	1.22364	1.12644	1.10203	1.10955	1.0813	1.03065	1.08319	0.933812	0.979665	0.881694	1.13341	0.896649	1.03083	0.985998	1.13165	1.4637	1.06142
119	4.27157	1.30672	8.19033	3.11613	2.49872	10.0082	4.79249	8.10201	0.864717	8.16328	2.12973	11.6357	3.68813	6.85138	7.58107	10.8203	9.71024	0.977339	1.43651	3.25876	1.23808	1.09177	1.10254	1.28485	1.08068	1.15036	1.11279	1.07299	0.945365	1.06229	0.933399	0.984081	0.901316	1.13278	0.90723	1.01233	1.01188	1.1251	1.41321	1.00597
123	4.88929	2.0108	8.19033	3.70368	2.49872	10.0082	4.95519	9.2161	0.864717	8.21299	2.20402	11.6357	2.75071	5.83546	7.58107	10.8203	9.71024	0.977339	1.41341	2.77074	1.229	1.17023	1.11236	1.2853	1.04495	1.22141	1.11247	1.09927	0.987007	1.08192	0.904577	1.03623	0.873585	1.1202	0.911857	0.9908	0.994969	1.16206	1.55025	1.05357
127	4.83839	1.86687	7.42566	4.07725	2.49872	10.0082	3.74764	9.2161	0.864717	7.56436	2.30068	11.6357	3.23069	4.71291	7.80364	10.8203	8.81455	0.977339	1.41341	2.27105	1.21762	1.29587	1.20968	1.40397	1.06008	1.26673	1.15783	1.07951	0.961312	1.04193	0.920482	1.03988	0.92286	1.08193	0.961148	0.998614	1.00611	1.14647	1.46395	1.01007
131	4.38704	1.91455	7.48639	3.09574	1.89381	7.58567	5.24391	7.70875	1.12869	7.24267	1.94772	11.5745	2.74448	5.136	7.64654	10.8203	8.01629	0.977339	1.41341	3.78857	1.21802	1.19481	1.21045	1.37172	1.07219	1.26292	1.17186	1.07948	1.01685	1.05412	0.940697	0.994438	0.916443	1.09871	0.964521	1.02559	0.997021	1.16363	1.45314	1.13237
135	4.73981	1.89121	7.39484	1.93797	1.89381	6.66924	3.76146	5.58659	0.493479	7.14399	1.89166	11.5745	2.55457	5.136	7.49226	10.8203	7.17797	1.97383	1.41341	3.61855	1.19821	1.23687	1.1782	1.44151	1.08556	1.25093	1.18245	1.04473	1.05382	1.10426	0.949827	1.00132	0.982454	1.03461	0.944834	0.965934	0.991306	1.0974	1.48407	1.13362
139	5.166	1.39519	7.75986	2.2165	1.89381	5.32075	3.72684	4.07972	0.493479	7.14399	2.52164	11.4792	2.79496	5.1405	6.75172	10.8203	5.92608	1.40129	1.41341	3.96286	1.20969	1.09452	1.24862	1.49257	1.10613	1.29247	1.1651	1.03769	0.96344	1.0942	0.960526	0.989038	1.07503	1.006	0.948576	1.03884	1.02086	1.13756	1.3342	1.05352
143	4.88929	1.76495	8.07492	2.18217	1.54377	4.96022	3.15436	2.60448	0.493479	5.77272	2.30145	11.6426	2.68257	5.1405	6.37329	10.8203	6.1394	1.40129	1.41341	2.65762	1.14653	1.15866	1.25706	1.52558	1.08888	1.3183	1.11885	0.958862	0.992209	1.16195	1.00755	1.01871	1.06242	1.01578	0.923433	1.0599	1.02883	1.12084	1.52968	1.08211
147	5.02439	1.637	8.07492	2.30214	1.25277	6.7901	3.63323	0.695912	0.493479	4.70653	2.03764	11.6426	2.4396	5.90062	7.73213	10.0671	4.8198	1.40129	1.41341	2.38576	1.18121	1.09743	1.34551	1.29241	1.07337	1.42616	1.13901	0.963233	0.987033	1.17088	0.980025	1.00562	1.06061	1.03231	0.95748	1.05348	1.0552	1.08246	1.455	0.997021
151	4.75517	1.66136	5.89225	1.50174	1.25277	6.8428	2.98611	0.779266	0.493479	4.06258	1.89795	11.6426	2.52851	5.90062	7.76411	9.8911	4.65947	1.40129	1.41341	2.1601	1.2238	1.17821	1.2272	1.2456	1.01017	1.50735	1.1646	1.01878	1.03146	1.14646	0.990202	0.984422	1.04263	1.07204	0.968245	1.05442	1.0964	1.09868	1.31469	1.07763
155	4.73974	1.72904	5.60143	2.0199	1.25277	6.8428	2.80932	0.779266	0.493479	3.33258	1.58118	10.9634	2.54233	5.14609	7.64654	9.8911	4.44571	1.40129	1.41341	3.15175	1.25946	1.19012	1.32607	1.25049	1.02174	1.56999	1.12667	0.993985	1.07484	1.18218	0.954247	0.961921	0.985351	0.968168	0.942493	1.06389	1.08962	1.06579	1.26183	1.00614
159	5.43481	1.59103	5.76807	2.26274	1.25277	6.81705	2.47402	2.99852	0.493479	3.56975	1.35468	10.1469	2.54233	4.39881	7.64654	9.99759	4.94521	1.40129	1.15545	2.85852	1.25099	1.13704	1.27371	1.29026	1.09495	1.56459	1.15202	1.08087	1.11277	1.19524	0.972617	0.961058	0.962209	0.985505	0.965425	1.10893	1.11898	1.07021	1.30041	0.9959
163	5.43481	1.23524	6.22483	1.93773	1.4286	7.00735	2.30199	2.03432	0.493479	3.58772	1.59103	9.55585	2.4906	4.9267	7.64654	9.98784	3.7985	1.40129	0.935318	2.01094	1.18133	1.13582	1.27021	1.17419	1.07328	1.52994	1.1388	1.0676	1.06711	1.1808	1.0115	2.22123	1.1857	0.98092	0.96725	1.09898	1.14338	1.04117	1.18947	0.967256
167	5.39784	0.909501	6.47715	1.93773	0.921071	8.07041	2.15288	1.46964	0.493479	4.4788	1.36445	8.69462	1.79263	4.9267	7.64654	9.98784	3.91858	1.88268	0.838365	1.40097	1.19926	1.10275	1.32923	1.16997	1.07324	1.72663	1.14323	1.03162	1.07949	1.22179	0.975812	0.967119	0.949542	0.975677	0.965646	1.16468	1.14732	0.986484	1.2305	1.06585
171	5.09344	1.51397	5.37613	1.95239	1.05426	8.07041	2.61586	0.756756	0.493479	5.09206	1.78235	9.74752	1.69276	4.9267	7.45643	7.38376	4.87315	1.88268	0.838365	1.62763	1.1693	1.16441	1.25915	1.03967	1.03826	1.69162	1.22068	1.00472	1.04838	1.21776	0.976473	0.923824	0.977772	1.03742	0.97807	1.18338	1.15088	1.01335	1.20511	1.07256
175	3.34811	0.91521	4.31288	0.986724	1.05426	8.07041	2.79112	2.11091	0.493479	5.75289	1.41309	10.0333	1.47509	4.9267	7.03832	6.00053	5.19058	1.6385	0.838365	1.73667	1.18407	1.15634	1.24338	1.08023	1.10525	1.71272	1.21159	1.0205	1.0725	1.23438	0.946577	0.965534	0.969653	1.09318	0.99737	1.21229	1.1336	1.01082	1.30388	1.06828
179	2.56367	1.07086	4.02024	0.882605	1.39199	7.75129	3.03099	1.75558	0.493479	5.75289	1.05573	9.8368	2.41379	4.9267	7.03832	4.18525	4.55248	1.78889	0.838365	1.38841	1.18361	1.11077	1.27172	1.13646	1.09897	1.84158	1.21991	1.05299	1.06175	1.26632	0.945351	0.985365	1.05482	1.11227	0.968429	1.25858	1.15675	1.05461	1.22301	1.04004
183	2.12127	0.883383	2.88067	1.86843	1.39199	7.64495	3.45342	1.27676	0.493479	4.3212	1.74744	9.55522	1.177	3.96484	3.71169	2.48171	3.06624	1.70036	0.838365	1.67963	1.20635	1.19	1.38586	1.11832	1.02755	1.88633	1.18274	1.02737	1.12728	1.26296	0.953407	1.05355	1.04697	1.11574	0.9749	1.17351	1.02566	1.05669	1.14053	1.03999
187	2.31751	1.01034	2.9104	1.77829	1.39199	7.58175	3.36958	1.24837	0.493479	3.50474	1.42983	9.55522	1.177	3.96484	2.61433	2.21671	1.87119	1.70036	0.838365	1.77249	1.15132	1.14823	1.35146	1.04734	1.0582	1.93691	1.14294	1.03344	1.0788	1.23737	0.967081	1.01377	1.0219	1.11488	1.00644	1.13555	1.02038	1.11257	1.17463	1.01425
191	3.0101	1.19725	2.94361	1.07	1.39199	7.0639	3.1464	1.66529	0.493479	2.53477	0.878118	9.55522	1.20678	3.43075	1.5571	1.53178	1.96161	1.36479	0.838365	1.86687	1.26308	1.20419	1.3299	1.09058	1.09435	1.76135	1.05694	1.02222	1.04817	1.25561	0.962551	1.00419	1.04498	1.06324	0.975047	1.13489	1.09958	1.11191	1.14873	0.975946
195	3.06418	1.24874	2.99422	1.284	1.39199	3.89456	2.72392	1.59139	0.493479	2.4075	1.56671	6.58304	1.29244	3.01326	1.53395	1.19611	2.58362	1.40097	0.838365	1.86687	1.22098	1.19878	1.34114	1.13011	1.08457	1.66688	1.13337	0.997719	1.05941	1.28431	0.981719	1.01507	1.06807	1.0353	0.991176	1.09695	1.11658	1.16613	1.10246	0.982164
199	3.44558	1.48742	3.41861	0.964129	1.6927	3.68925	1.91232	1.59139	0.493479	2.32294	0.720565	3.57551	1.4868	3.01326	1.53395	0.882086	2.64232	1.47664	1.0229	1.86687	1.23539	1.23818	1.2802	1.15766	1.05797	1.64849	1.12709	1.00075	1.09144	1.32774	1.00111	0.986068	1.05397	1.09143	0.959157	1.09583	1.09887	1.09728	1.10176	0.987312
203	2.93041	1.66529	4.30788	1.21971	1.58078	3.11916	1.85367	1.59139	0.288505	2.45049	0.720565	2.55654	1.44329	1.92903	1.48834	0.882086	2.51464	1.64874	1.0229	1.86687	1.23351	1.23573	1.32671	1.20509	1.11511	1.53335	1.15048	1.03172	1.07447	1.36147	0.998822	1.01889	1.07101	1.09185	0.965369	1.06326	1.08598	1.06429	1.12912	1.04088
207	2.53671	1.45599	4.79064	1.25571	1.58078	3.06967	1.81838	1.90592	0.288505	2.18367	0.62483	2.84205	1.32044	1.87562	1.29483	0.545386	2.68779	1.64874	1.0229	1.86687	1.17734	1.19397	1.32681	1.15769	1.07784	1.46415	1.11697	1.0585	1.06299	1.34008	1.012	1.04239	1.07471	1.12257	0.998845	1.05924	1.0777	1.02162	1.07435	1.00357
211	2.55479	1.22083	4.04558	1.74879	2.05835	1.8185	1.25437	1.59139	0.288505	2.12246	0.846519	3.22904	1.21914	1.605	1.11916	0.545386	2.77992	1.64874	0.720565	1.86687	1.24908	1.11783	1.32842	1.13864	1.10046	1.31185	1.12005	1.12012	1.12205	1.3323	0.947871	1.07218	1.09585	1.10704	0.987213	1.06046	1.05867	1.00972	1.01446	1.04715
215	2.49351	1.22083	3.498	1.77071	2.05835	1.8185	1.3711	1.59139	0.288505	1.94808	0.506531	5.00324	1.43998	2.2876	1.07214	0.545386	2.26984	1.64874	0.720565	1.86687	1.26375	1.16821	1.35203	1.12264	1.12145	1.35239	1.15129	1.07633	1.10468	1.36401	0.969642	1.08801	1.07801	1.07654	0.963876	1.12818	1.04599	0.984053	1.04081	1.08933
219	2.45422	1.405	2.6747	1.69148	1.39141	1.8185	2.04913	1.39568	0.288505	1.94808	0.643159	5.14452	1.23899	2.2876	1.07214	0.545386	2.31417	1.64874	1.14919	1.86687	1.13119	1.11981	1.39148	1.1352	1.06797	1.34076	1.16724	1.12036	1.16072	1.33775	0.952953	1.07792	1.05376	1.08951	0.942032	1.10374	1.07784	0.990833	1.04674	0.983769
223	1.94714	0.863193	2.93041	1.65898	1.30672	1.8185	1.75127	1.39568	0.288505	2.34535	0.0535107	5.67359	1.15649	1.59103	1.29612	0.545386	3.11916	1.64874	1.14919	1.82023	1.12891	0.962378	1.37957	1.12233	1.10402	1.24709	1.14437	1.0687	1.12625	1.32796	0.992129	1.13155	1.04519	1.13958	0.969075	1.08845	1.07479	1.03759	1.11448	1.02309
227	1.94714	0.321002	3.35775	1.15679	1.30672	2.00989	1.1295	1.39568	0.288505	2.34535	0.481501	6.10015	1.15649	1.50174	1.96915	0.545386	2.73227	1.64874	1.14919	2.39864	1.14979	0.998653	1.41522	1.15725	1.13948	1.22867	1.09241	1.05339	1.07323	1.35166	0.96273	1.19502	1.06149	1.1544	0.926898	1.11076	1.07462	1.04086	1.04795	1.0484
231	1.97915	0.338704	3.79472	1.15679	1.30672	2.00989	1.1295	1.39568	0.288505	1.99095	0.52648	6.10015	0.770995	2.49812	1.96915	0.545386	2.45422	1.64874	1.14919	2.3087	1.1588	1.02572	1.53023	1.07772	1.10865	1.22006	1.0908	1.08717	1.11254	1.30237	0.948064	1.22324	1.05879	1.14828	0.898474	1.01966	1.08762	1.0843	1.03885	0.996078
235	1.81639	0.45472	4.08282	1.42732	1.30672	2.00989	1.1295	1.39568	0.288505	1.94808	0.625837	4.26694	0.770995	2.39278	1.65432	0.545386	2.26984	1.64874	1.14919	2.23307	1.19231	1.04333	1.50888	1.11367	1.14822	1.24957	1.06148	1.01162	1.0865	1.30491	0.914616	1.14566	1.11355	1.08556	0.903156	1.02511	1.07291	1.09043	0.978498	1.00454
239	2.00519	0.45472	4.07402	1.391	1.44025	2.00989	1.22083	1.24837	0.288505	1.94808	0.909501	3.39992	0.7173	2.1641	1.63511	0.545386	2.06388	1.64874	1.30316	2.23307	1.18622	1.13915	1.5042	1.07928	1.124	1.15682	1.08102	1.0512	1.12052	1.30088	0.935423	1.14454	1.13979	1.07564	0.940853	1.05505	1.09534	1.08073	1.0906	0.987974
243	2.21671	0.45472	3.9445	1.391	1.44025	2.00989	2.16717	1.05426	0.953382	1.94808	1.55511	3.16273	0.802501	1.84729	1.63511	0.545386	1.74233	1.64874	1.74203	2.23307	1.18279	1.07821	1.36666	1.11123	1.09701	1.17636	1.03304	1.06559	1.10027	1.31355	0.961793	1.12836	1.11378	1.02493	0.936521	0.988479	1.109	1.01957	1.14692	1.02383
247	2.36165	0.718735	3.498	1.05573	1.44025	2.00989	1.82284	1.8195	0.953382	1.94808	1.12848	3.97614	0.856001	1.84729	1.63511	0.545386	1.74233	1.64874	0.910004	2.1574	1.18215	1.04439	1.35479	1.10724	1.08718	1.14092	1.08038	1.04256	1.10597	1.29755	0.95214	1.17657	1.10488	1.06441	0.912741	1.06282	1.08285	1.15947	1.0917	1.01529
251	2.12973	0.538733	2.94361	1.637	1.44025	2.00989	1.62791	1.8195	1.40129	1.94808	1.022	4.35779	0.889839	1.84729	1.72718	0.545386	1.96161	1.64874	0.910004	2.1574	1.15011	0.989025	1.29553	1.19727	1.06256	1.21704	1.03769	1.0314	1.09168	1.30946	0.930879	1.11949	1.08654	1.09733	0.931949	1.07076	1.06491	1.11495	1.15567	1.05915
255	2.12973	0.685803	2.36821	1.498	1.44025	2.00989	1.62791	0.42693	1.29505	1.94808	1.022	4.60871	1.02139	1.84729	1.72718	0.545386	1.96161	1.56319	0.910004	2.1574	1.17165	1.07754	1.33199	1.20895	1.0213	1.17494	1.03478	1.01364	1.10174	1.29987	0.952182	1.00835	1.12653	1.10631	0.909073	1.06636	1.06122	1.17677	1.17076	1.08272
259	1.95239	0.60604	2.8427	1.51336	1.44025	2.00989	1.62791	0.440134	1.24198	1.94808	1.022	2.47443	1.05849	2.2496	1.72718	0.545386	1.86589	1.70352	0.910004	1.60682	1.20033	1.05913	1.30448	1.17689	1.02718	1.22115	1.07572	0.99796	1.13371	1.26641	0.964437	1.03723	1.12634	1.09369	0.924815	1.01796	1.09766	1.13749	1.18152	1.09768
263	2.53477	0.432393	2.30445	1.94464	1.44025	2.00989	1.62791	0.440134	0.505626	1.94808	1.022	1.96102	1.05849	2.2496	1.72718	0.545386	1.86589	1.70352	0.910004	2.83687	1.17417	1.06419	1.30508	1.21244	1.05482	1.20836	1.08508	0.984761	1.10381	1.3269	0.966158	1.00935	1.16036	1.07078	0.965996	1.01974	1.10783	1.13522	1.16487	1.09277
267	2.23466	0.42907	2.45422	0.915648	1.34122	1.48934	1.62791	1.28516	0.647417	1.94808	1.022	1.98424	1.17262	2.2496	1.72718	0.545386	1.86589	1.70352	1.68948	2.53861	1.2172	1.17893	1.31127	1.21598	1.08294	1.20926	1.07705	1.06673	1.13513	1.32747	0.983454	0.994699	1.19312	1.15745	0.936539	1.03147	1.13183	1.19582	1.13576	1.05546
271	3.13031	0.44221	2.8427	1.50189	1.34122	1.48934	1.62791	0.778678	1.50764	1.9162	1.022	2.34572	1.28765	2.2496	1.72718	0.545386	1.86589	1.70352	1.20283	2.4948	1.21311	1.09663	1.36431	1.19478	1.05404	1.2134	1.08053	1.06395	1.09564	1.39135	0.973829	0.986469	1.16522	1.14188	0.936263	1.02745	1.15537	1.14324	1.15331	1.04893
275	2.0893	1.76573	2.88067	0.963001	1.34122	1.48934	1.62791	0.778678	1.50764	1.77881	1.022	2.21841	1.28765	1.34019	1.72718	0.545386	1.86589	1.62791	1.20283	2.4948	1.19221	1.04937	1.3215	1.16563	1.07546	1.187	1.0774	1.05953	1.0969	1.30694	0.968458	0.98125	1.14162	1.17668	0.956779	0.966922	1.1443	1.16131	1.21969	1.0723
279	2.0893	1.76573	3.21851	1.01543	1.34122	1.39001	1.62791	0.778678	0.965553	1.86687	0.727365	2.21841	1.28765	2.46328	1.72718	0.545386	1.86589	1.58963	1.20283	2.4948	1.18843	1.10904	1.43123	1.14453	1.08252	1.14423	1.03596	1.04262	1.12113	1.36737	0.934982	0.985787	1.14545	1.18803	0.917921	0.976773	1.12485	1.2001	1.17971	1.01639
283	1.6585	1.79467	3.86221	1.11742	1.34122	1.39001	1.62791	0.778678	0.965553	1.86687	0.727365	2.27004	1.28765	2.35638	1.72718	0.545386	1.00472	1.55224	1.38841	2.4948	1.23133	1.07348	1.33172	1.11336	1.06461	1.23208	1.03483	1.06225	1.12599	1.3054	0.948147	0.970813	1.11019	1.17572	0.95995	0.946547	1.11839	1.1803	1.17689	0.979539
287	1.68948	1.30277	3.26837	1.32378	1.15798	1.39001	1.93339	0.778678	0.965553	1.86687	0.727365	2.32175	1.28765	1.44109	1.72718	0.545386	1.20169	1.47664	1.38841	2.40836	1.21362	1.0995	1.30552	1.17897	1.00925	1.13337	0.991835	1.01673	1.06882	1.22812	0.93512	1.01509	1.08521	1.13569	0.918714	0.989932	1.11646	1.13433	1.13374	1.0039
291	1.58458	1.17904	2.78159	1.01543	1.15798	1.39001	1.85481	1.32378	0.965553	1.49957	0.727365	2.32175	1.28765	0.882605	1.72718	0.588501	1.43998	1.25437	1.38841	2.85453	1.20038	1.10055	1.23964	1.18657	0.981803	1.19538	1.02847	1.07517	1.10219	1.25085	0.922479	0.93938	1.10972	1.14159	0.907654	0.96809	1.10595	1.07467	1.14486	1.05079
295	1.7131	1.34165	2.10722	0.81531	1.15798	1.57889	1.6385	1.32378	0.965553	1.49957	0.727365	2.32175	1.28765	1.61906	1.53395	1.498	1.43998	1.07762	1.38841	2.28642	1.22789	1.08392	1.32923	1.18042	0.96107	1.23788	1.06923	1.12869	1.11469	1.24589	0.864602	0.993635	1.1231	1.09764	0.929368	1.0004	1.10869	1.09728	1.14526	1.09001
299	1.67239	1.45638	2.9104	0.86253	1.15798	2.04345	1.6385	1.32378	0.698622	1.49957	0.727365	2.32175	1.28765	1.74164	1.53395	1.498	1.58414	1.07762	1.38841	2.25866	1.1648	1.0579	1.314	1.17091	0.98338	1.25881	1.02829	1.08965	1.13145	1.32141	0.889361	1.00445	1.14141	1.13843	0.940392	1.0171	1.10727	1.09569	1.17081	1.02666
303	1.68948	1.33857	2.30445	1.177	1.15798	2.04345	1.531	1.32378	0.645292	1.49957	0.695089	2.32175	1.28765	1.74164	1.53395	1.498	1.11265	1.07762	1.38841	2.21578	1.18707	1.0696	1.25757	1.11424	0.968987	1.25447	1.00633	1.08466	1.09977	1.29898	0.891358	0.93956	1.17515	1.14502	0.939249	0.999123	1.12352	1.09796	1.17735	0.992867
307	1.86134	1.28952	2.10722	1.07	1.48703	1.30523	1.36805	1.32378	0.645292	1.49957	0.742322	2.32175	1.25286	1.74164	1.53395	1.498	1.48314	1.07762	1.38841	2.10149	1.16652	1.09848	1.32409	1.1352	1.01699	1.14741	1.02882	1.07084	1.09218	1.28283	0.906712	0.930708	1.1598	1.07992	0.970365	0.990171	1.13348	1.10569	1.14949	1.01389
311	1.79464	1.28952	1.8185	1.07	1.48703	1.8185	1.36805	1.32378	0.645292	1.49957	0.742322	2.32175	1.10111	1.69243	1.53395	1.50189	1.87824	1.07762	1.38841	1.87265	1.1901	1.0356	1.32641	1.16839	0.962677	1.15718	1.00063	1.15199	1.13392	1.27114	0.946136	0.973844	1.1114	1.09621	1.00756	0.998031	1.1373	1.15351	1.22512	0.987516
315	1.79464	2.63281	1.72479	1.07	1.48703	1.8185	1.35117	1.32378	0.645292	1.49957	0.742322	2.32175	1.10111	1.72585	1.53395	1.50189	1.58414	1.07762	1.38841	1.7954	1.22366	1.03936	1.24744	1.1255	1.01359	1.17371	1.01895	1.09539	1.13631	1.28121	0.944498	0.963948	1.12513	1.08731	0.979084	1.02225	1.14674	1.12613	1.12298	1.0105
319	1.79464	1.91879	1.72479	1.07	1.48703	1.8185	1.21373	1.32378	0.645292	1.51181	0.742322	2.32175	1.10111	1.79397	1.53395	1.55824	1.58414	1.70036	1.38841	1.77291	1.17355	1.07581	1.37006	1.11156	0.99283	1.1599	1.00482	1.06939	1.11958	1.29257	0.919325	0.95897	1.13542	1.10463	0.955231	0.988315	1.11108	1.05767	1.14239	1.00072
323	1.79464	1.49085	1.78026	1.07	1.48703	1.8185	1.02837	0.963001	0.645292	1.55224	0.742322	2.61402	1.10111	1.79397	1.73063	1.59103	1.58414	1.70036	1.38841	1.87336	1.19368	1.09164	1.42881	1.1643	0.985363	1.13963	1.01823	1.08461	1.13805	1.25102	0.96317	0.984321	1.11128	1.03163	0.921755	0.988375	1.12559	1.02088	1.20325	0.995186
327	1.79464	1.0764	1.01475	1.07	1.25277	1.8185	1.25437	0.963001	0.645292	2.01157	0.742322	1.07571	1.10111	1.79397	1.7731	1.59103	1.58414	1.70036	1.51506	1.65255	1.17004	1.05115	1.29873	1.16323	0.96424	1.25911	1.08772	1.29026	1.29221	1.24486	0.936883	0.960215	1.12016	1.03629	0.977904	0.996324	1.12216	1.07219	1.18906	1.0325
331	1.7688	0.97551	1.48995	1.07	1.35379	1.9136	1.09846	0.963001	0.645292	2.01157	0.742322	1.07571	1.10111	1.79397	1.7731	1.59103	1.58414	1.65255	1.4883	1.65255	1.16497	1.06766	1.36333	1.143	0.943567	1.22671	1.01015	1.05237	1.14036	1.298	0.938177	1.00249	1.12225	1.06466	0.98502	1.02243	1.13086	0.97746	1.10372	1.09771
335	1.58458	0.916835	1.48995	1.07	1.35379	1.74164	1.09846	0.968809	0.965553	2.01157	0.742322	1.07571	1.10111	1.79397	2.49941	1.60863	1.89963	1.65255	1.4883	1.65255	1.23701	1.11791	1.3032	1.11815	1.00202	1.25364	1.02428	1.09598	1.18815	1.21642	0.927422	0.973402	1.12714	1.06152	0.992485	0.970934	1.14558	1.01683	1.05846	1.02719
339	1.6585	1.50288	1.48995	0.856001	1.35379	2.16378	1.09846	0.882086	0.965553	2.01157	0.742322	1.60846	1.10111	1.79397	2.49941	1.60863	1.89963	1.65255	1.4883	1.65255	1.24437	1.10963	1.26661	1.09939	0.944829	1.26229	1.04058	1.06901	1.15465	1.19116	0.904922	0.944699	1.13723	1.13534	0.987342	1.02204	1.12048	1.03932	1.02034	0.9959
343	1.87562	1.60963	1.48995	0.856001	1.35379	2.26966	1.06265	0.882086	0.965553	2.01157	0.742322	1.60846	1.10111	1.79397	2.49941	1.66202	1.89963	1.65255	1.4883	0.326483	1.22813	1.0416	1.2579	1.14279	0.988593	1.18094	1.0713	1.10051	1.11577	1.19321	0.966833	1.01238	1.09686	1.10105	0.98043	1.04631	1.15623	1.07399	1.14194	1.00859
347	1.90979	0.75007	1.48995	0.856001	1.35379	2.26966	0.864717	0.882086	0.965553	2.01157	0.389781	1.60846	1.10111	1.79397	2.6592	1.71541	1.89963	1.65255	1.4883	0.221624	1.18114	1.03522	1.26399	1.11438	1.00907	1.18925	1.04218	1.06898	1.19979	1.16812	0.965718	0.984783	1.13568	1.10372	0.991324	1.02207	1.16883	1.05587	1.06641	1.00054
351	1.94772	1.17807	1.48995	0.856001	1.35379	2.26966	0.864717	0.882086	0.965553	2.01157	0.389781	1.60846	1.10111	1.79397	2.6592	1.71541	1.79425	1.65255	1.4883	0.221624	1.14482	0.992065	1.27196	1.06094	1.04855	1.19836	1.03712	1.06845	1.22039	1.20454	0.982449	1.00401	1.11572	1.07336	0.946364	1.04915	1.19307	1.02073	1.05595	1.03566
355	1.87897	1.25341	1.48995	0.856001	1.35379	2.26966	0.83082	0.882086	0.965553	2.01157	0.389781	1.60846	1.10111	1.79397	2.59152	1.71541	1.79425	1.65255	1.4883	0.221624	1.11506	1.06381	1.22508	1.02343	1.00673	1.21336	1.04989	1.11326	1.18505	1.18831	0.954798	0.996023	1.14311	1.10372	0.959729	1.05203	1.19369	1.04603	1.17448	1.00798
359	1.65974	1.71641	1.48995	1.07544	1.50189	2.26966	0.83082	0.882086	0.965553	2.01157	0.389781	1.60846	1.10111	1.79397	2.46453	1.71541	1.79425	1.5745	1.4883	0.696488	1.0955	1.02403	1.2729	1.04252	1.00769	1.17762	1.06892	1.09891	1.20699	1.22523	0.970772	0.998753	1.14395	1.17436	0.946585	1.06752	1.20629	1.0342	1.15964	1.01601
363	1.60974	1.64216	1.48995	1.07544	1.50189	1.66081	0.83082	0.535001	0.965553	1.7792	0.301886	1.60846	1.10111	1.79397	2.2912	1.71541	1.79425	1.5745	1.87897	0.696488	1.11187	0.979396	1.25656	1.02588	0.984732	1.24636	1.07042	1.05456	1.2186	1.23074	0.943245	1.02671	1.18646	1.11819	0.982992	1.06128	1.19609	1.03572	1.26787	0.93879
367	2.23507	2.05924	1.48995	1.07544	1.50189	1.55765	0.798077	0.535001	1.27707	1.7792	0.52648	1.60846	1.10111	1.79397	2.2912	1.71541	1.79425	1.5745	1.66202	0.696488	1.10407	0.995233	1.18385	1.04288	1.00661	1.18521	1.05056	1.06807	1.15573	1.18748	0.960458	0.952567	1.1769	1.22804	0.960558	1.06291	1.20433	1.04533	1.25394	0.987082
371	1.7655	1.79467	1.48995	1.07544	1.50189	1.55765	0.876813	0.535001	1.27707	1.7792	0.727365	1.60846	1.10111	1.19678	2.2912	1.712	1.77829	1.64915	1.66202	0.696488	1.08999	0.960731	1.17834	1.1108	1.00707	1.21714	1.00178	1.06222	1.1633	1.24077	0.975054	0.990182	1.18327	1.22184	0.983268	1.40034	1.29817	1.03191	1.31735	1.03645
375	1.77829	1.86972	1.48995	1.82221	1.284	1.55765	0.72705	0.535001	0.977339	1.7792	0.727365	1.60846	1.10111	1.45504	2.2912	1.712	1.88457	1.8582	0.326483	0.696488	1.11441	0.980537	1.29917	1.11039	0.97064	1.22016	1.02793	1.02086	1.12044	1.21994	0.957731	1.00652	1.18751	1.15399	0.972264	1.06234	1.117	1.04566	1.3608	1.03734
379	1.88457	2.07861	1.48995	1.82221	1.284	1.50627	0.72705	0.535001	0.977339	1.7792	0.727365	1.60846	1.10111	1.45504	2.2912	1.712	1.88457	1.8582	0.326483	0.696488	1.11572	1.04511	1.26897	1.15404	0.965847	1.23417	1.03193	1.02431	1.09141	1.22812	0.97073	0.955618	1.11872	1.19893	0.994642	1.09275	1.10323	0.997145	1.39606	1.05347
383	1.99115	2.07861	1.48995	1.82221	1.18195	0.908997	0.72705	0.535001	0.977339	1.7792	0.703521	1.60846	1.10111	1.28836	2.2912	1.712	1.34169	1.8582	0.766452	0.696488	1.10991	1.0033	1.20806	1.14747	0.961851	1.19379	1.01282	1.05616	1.14131	1.22626	0.939609	0.975028	1.14608	1.20701	0.968927	1.09546	1.11169	1.06141	1.3505	1.03107
387	1.9795	1.6339	1.48995	1.82221	1.18195	0.862131	0.49255	0.535001	0.977339	1.49957	0.703521	1.65061	1.00887	1.28836	2.2912	1.712	0.909501	1.8582	0.644937	1.46121	1.1327	0.954734	1.27505	1.14144	1.00504	1.21124	1.01465	0.991834	1.14464	1.18712	0.970689	0.980508	1.15928	1.1735	0.930051	1.0793	1.10204	1.04825	1.35728	1.08285
391	1.9795	1.32455	1.48995	1.819	1.18195	0.862131	0.49255	0.535001	0.977339	1.49957	0.703521	1.65061	0.755848	1.28516	2.2912	1.712	1.1235	1.8582	0.644937	1.46121	1.07832	0.995402	1.25128	1.09068	0.988008	1.21085	0.992758	1.06471	1.09086	1.2261	0.94184	0.932475	1.1034	1.16728	0.927249	1.09606	1.15055	1.04311	1.29955	0.971868
395	1.9795	1.15342	1.05339	1.391	1.18195	0.862131	0.49255	0.535001	0.559581	1.49957	0.703521	1.65061	0.755848	1.32378	1.51351	1.51336	1.4445	1.8582	0.644937	1.46121	1.09366	0.938814	1.23197	1.08033	0.997593	1.17209	0.977719	1.06022	1.11495	1.22941	0.959507	0.941327	1.10522	1.14247	0.943249	1.08856	1.14094	1.04229	1.30036	1.00556
399	1.9795	1.67577	1.05339	1.391	1.18195	0.862131	0.49255	0.535001	0.458106	1.49957	0.703521	1.65061	0.755848	1.32378	1.51351	1.51336	1.5515	1.8582	0.644937	1.36805	1.11718	0.971837	1.26782	1.09358	0.976439	1.23182	0.995598	1.04501	1.15045	1.18299	0.943658	0.992069	1.14314	1.1409	0.950051	1.06908	1.07899	1.09438	1.25137	1.06376
403	1.74298	1.29492	1.05339	1.391	1.18195	0.862131	0.49255	0.535001	0.227739	1.49957	0.703521	1.65061	0.755848	1.32378	1.72943	1.51336	1.5515	1.8582	0.644937	1.36805	1.12962	1.00989	1.27334	1.12271	0.924681	1.16076	1.03182	1.04695	1.09162	1.14181	1.01496	1.01005	1.16126	1.18282	0.982199	1.05742	1.10308	1.06069	1.39571	1.04633
407	1.74298	1.13823	1.05339	1.391	1.18195	0.862131	0.49255	0.535001	0.273009	1.49957	0.703521	1.65061	0.834875	1.32378	1.72943	1.51336	1.5515	1.83962	0.644937	1.36805	1.13004	0.93666	1.17595	1.13232	0.981758	1.18226	1.024	1.06414	1.12139	1.15021	0.996729	1.00622	1.12468	1.14331	0.98513	1.02908	1.11025	1.04404	1.31046	1.04422
411	1.74298	1.39601	1.05339	1.391	1.18195	0.862131	0.49255	0.385201	0.267502	1.49957	0.703521	1.65061	0.919578	1.32378	1.72943	1.51336	1.5515	1.83962	0.644937	1.36805	1.14263	0.930621	1.23053	1.192	0.918837	1.19541	1.00052	1.04788	1.07394	1.13605	0.99772	1.03896	1.14267	1.10556	0.968503	1.01547	1.09642	1.0374	1.33133	1.02661
415	1.74298	1.39601	1.05339	1.391	1.18195	0.862131	0.49255	0.716821	0.267502	1.49957	0.703521	1.65061	0.919578	1.32378	1.72943	1.51336	1.5515	1.83962	0.458106	1.36805	1.14433	0.945106	1.24102	1.21614	0.969844	1.19962	1.03471	1.07505	1.09964	1.13733	1.0186	1.01704	1.13597	1.11139	0.957093	0.987132	1.11045	0.999179	1.43141	0.981782
419	1.74298	1.42543	1.05339	1.391	1.18195	0.604527	0.49255	0.862131	0.267502	1.49957	0.703521	1.41544	0.919578	1.32378	1.72943	1.51336	1.5515	1.83962	0.359846	1.36805	1.19876	0.925047	1.21439	1.18197	0.972698	1.18458	1.03611	1.06179	1.10437	1.13027	1.08087	1.01306	1.09995	1.15608	0.965959	1.02788	1.12237	1.08119	1.33712	1.02969
423	1.74298	1.54377	1.05339	1.40753	1.18195	0.604527	0.49255	1.00887	0.267502	2.15719	0.374502	1.47097	0.919578	1.32378	1.72943	1.51336	1.5515	1.83962	0.359846	1.42543	1.23939	0.950004	1.26729	1.1007	0.928513	1.10256	1.0185	1.09613	1.05952	1.10353	1.01587	1.0512	1.15396	1.11019	0.963415	0.979617	1.12673	1.02609	1.31202	0.96356
427	1.8853	1.54377	1.05339	1.40753	1.18195	0.604527	0.192306	1.20981	0.267502	1.7792	0.374502	1.47097	0.919578	1.32378	1.72943	1.90574	1.5515	1.83962	0.268357	2.03432	1.19987	0.940503	1.27391	1.13376	0.982343	1.11647	1.03422	1.14091	1.04749	1.10876	0.960072	0.971174	1.14133	1.10924	0.910824	0.939392	1.12307	1.09655	1.23558	1.04144
431	1.8853	1.59139	1.05339	1.40753	1.18195	0.604527	0.192306	1.32326	0.267502	1.7792	0.374502	1.47097	0.919578	1.605	1.72943	1.90574	1.6585	1.83962	0.221624	2.01459	1.1675	0.936744	1.22646	1.13781	0.96161	1.11127	1.03404	1.10429	1.10048	1.11882	0.964616	0.96449	1.10648	1.1122	0.913239	0.979048	1.12695	1.02864	1.25379	1.06593
435	1.8853	1.58078	1.05339	1.40753	1.18195	0.604527	0.192306	1.01475	0.267502	1.78889	0.374502	1.47097	0.919578	1.605	1.6925	1.94808	1.6585	2.06826	0.221624	2.01459	1.21276	0.970233	1.21671	1.10112	0.931052	1.06725	1.04677	1.09405	1.09283	1.14733	0.951686	0.968785	1.13926	0.989542	0.92841	0.965784	1.16798	1.00341	1.19289	1.07635
439	1.8853	1.86966	1.05339	1.40753	0.914585	0.604527	0.192306	1.01475	0.878118	1.78889	0.374502	1.47097	0.919578	1.605	1.6925	1.99095	1.7688	2.01567	0.221624	2.01459	1.16771	0.975511	1.27223	1.13238	0.962016	1.11306	0.974571	1.08817	1.12205	1.13756	0.956657	0.975209	1.10893	1.03045	0.963249	1.00129	1.18557	1.03128	1.20239	1.08048
443	1.64874	2.23525	1.05339	1.40753	0.914585	0.604527	0.192306	1.01475	0.505626	1.78889	0.374502	1.47097	0.919578	1.605	1.6925	1.99095	1.77855	1.96312	0.288505	2.01459	1.21253	0.966939	1.29621	1.1429	0.904099	1.14032	1.01767	1.04102	1.11459	1.12651	0.936015	0.991206	1.11717	1.06441	0.93394	0.992536	1.17651	0.999413	1.16241	1.04228
447	1.64874	1.51135	1.05339	1.40753	0.914585	0.604527	0.192306	1.01475	0.432393	1.78889	0.374502	1.47097	0.919578	1.84729	1.6925	1.92956	1.56634	1.96312	0.288505	1.87336	1.15544	0.983197	1.17874	1.16033	0.962301	1.14774	1.01366	1.06511	1.09047	1.14238	0.924806	0.997388	1.09338	1.05467	0.965885	0.980066	1.14671	0.976151	1.13968	1.09381
451	1.64874	1.52158	1.05339	1.40753	0.914585	0.604527	0.192306	1.01475	0.379361	1.78889	0.374502	1.47097	0.919578	1.84729	1.59139	1.92956	1.51336	1.96312	0.288505	1.87336	1.168	0.96052	1.18328	1.16254	0.963939	1.14443	0.986966	1.07994	1.09604	1.16771	0.932545	0.990002	1.12854	1.06917	0.938788	0.983434	1.15862	0.998361	1.10674	1.00227
455	1.64874	1.51397	1.05339	1.40753	0.914585	0.604527	0.192306	1.21914	0.221624	2.04874	0.374502	1.47097	0.919578	1.84729	1.59139	1.92956	0.934583	1.96312	0.288505	1.87336	1.18198	1.12999	1.18079	1.10402	0.919889	1.15887	1.00156	1.07681	1.11903	1.12663	0.9265	0.971756	1.10924	1.074	0.940668	0.989153	1.13125	1.01234	1.05439	1.04384
459	1.64874	1.44025	0.862131	1.40753	0.914585	0.604527	0.192306	1.21914	0.120588	2.04874	0.374502	1.47097	0.919578	1.84729	1.59139	1.84152	0.934583	1.96312	0.326483	1.87336	1.20083	0.98818	1.2118	1.06121	0.915592	1.16583	1.01892	1.03551	1.12021	1.14387	0.946563	0.971234	1.10846	1.06302	0.864519	0.984348	1.10771	0.977273	1.12183	1.0669
463	1.64874	1.62026	0.862131	1.40753	0.914585	0.604527	0.192306	1.21914	0.120588	2.38466	0.374502	1.47097	0.919578	1.54377	1.59139	1.84152	0.934583	1.96312	0.626568	1.78889	1.18705	0.99367	1.1973	1.05813	0.975357	1.18961	1.01461	1.15597	1.20935	1.1532	0.929116	0.99793	1.14138	1.07712	0.868058	0.97827	1.1142	1.01475	1.17	0.998983
467	1.64874	1.44033	0.862131	1.45567	1.32378	0.604527	0.192306	1.21914	0.120588	2.38466	0.374502	1.54965	0.919578	1.54377	1.59139	1.84152	0.934583	1.96312	0.221624	1.70694	1.19734	0.964489	1.23483	0.997985	0.919198	1.13297	1.01507	1.04339	1.07878	1.14855	0.825769	1.02232	1.1566	1.06859	0.924225	0.948434	1.10363	0.989056	1.21396	1.02001
471	1.64874	1.28916	0.862131	1.45567	1.32378	0.604527	0.192306	1.21914	0.120588	2.38466	0.374502	1.60846	0.919578	1.31179	1.59139	1.84152	0.934583	1.96312	0.221624	1.70694	1.1809	1.00026	1.17649	1.01284	0.915412	1.15871	0.996521	1.02047	1.05001	1.17907	0.85017	1.00955	1.13869	1.08653	0.926106	0.934691	1.12447	0.996911	1.15658	0.999238
475	2.11684	1.63385	0.862131	1.45567	1.32378	0.604527	0.192306	1.21914	0.120588	2.38466	0.326483	1.60846	0.919578	2.07734	1.59139	1.84152	0.934583	1.96312	0.389781	1.70694	1.18155	0.979903	1.16367	1.07342	0.906487	1.07262	0.976264	1.07619	1.0441	1.18578	0.87705	0.969588	1.12862	1.06559	0.978881	0.948688	1.125	1.02464	1.16025	1.03148
479	2.11684	1.58034	0.862131	1.45567	1.32378	0.604527	0.160504	1.21914	0.120588	2.38466	0.326483	1.60846	0.919578	1.95239	1.59139	1.22083	1.15282	1.96312	0.374502	1.70694	1.19345	0.965376	1.23524	1.04423	0.894213	1.18706	1.01755	1.04955	1.03624	1.21012	0.909356	0.950339	1.13582	1.06879	0.97125	0.996668	1.1403	1.04818	1.15306	1.02544
483	2.11684	1.28925	0.862131	1.45567	1.32378	1.3375	0.152079	1.21914	0.120588	2.13091	0.326483	1.60846	0.919578	1.01543	1.59139	1.22083	1.40464	1.93954	0.374502	1.70694	1.19994	1.0068	1.2421	1.0256	0.92668	1.08517	1.03885	1.02245	1.06188	1.20017	0.887571	0.968966	1.10758	1.03839	0.944871	0.996623	1.09814	1.02988	1.06485	1.05202
487	2.11684	1.6302	0.862131	1.35379	1.32378	1.65151	0.0749076	1.1007	0.120588	2.13091	0.326483	1.60846	2.18526	1.01543	1.59139	1.22083	0.910004	1.93954	0.374502	1.70694	1.22684	1.02467	1.19307	1.02584	0.877626	1.20108	1.00438	1.06383	1.09026	1.16554	0.900515	0.970331	1.1342	1.01892	0.940613	1.00984	1.14745	0.977694	1.05071	0.996078
491	2.0508	1.52188	0.862131	1.30316	1.27195	1.69928	0.118674	1.1007	0.120588	2.13091	0.326483	1.60846	2.20545	1.61906	1.59139	1.52143	0.910004	1.93954	1.1435	0.219548	1.16972	1.02821	1.15338	0.986618	0.944468	1.13095	1.01188	1.03991	1.05476	1.15342	0.895957	0.953089	1.14418	1.04174	0.89969	1.00646	1.11514	0.965139	0.985639	1.02281
495	2.0508	1.14287	0.862131	0.815871	1.01543	1.25819	0.118674	1.1007	0.120588	2.13091	0.326483	1.60846	2.20545	1.84028	1.59139	1.52143	1.10335	1.93954	1.1435	0.219548	1.20694	1.06854	1.1518	1.06606	0.907178	1.15006	1.01464	1.03892	1.06159	1.17902	0.920179	0.965734	1.10972	1.04722	0.930382	0.990246	1.11845	0.991791	0.967485	1.05818
499	2.18367	0.987188	0.862131	0.815871	1.01543	1.42052	0.118674	1.1007	0.120588	2.13091	0.326483	1.41147	2.13164	1.84028	1.86782	1.52143	0.695089	1.93954	1.1435	0.219548	1.19092	0.95503	1.15675	1.11147	0.909883	1.10356	1.01562	1.04146	1.07066	1.20515	0.887709	1.01475	1.1205	1.06351	0.907617	0.989812	1.10748	0.969488	1.01848	1.0511
503	2.18367	0.92132	0.862131	0.815871	1.32378	1.42052	0.10593	1.1007	0.120588	2.13091	0.326483	1.41147	2.13164	1.63272	1.86782	1.52143	0.817203	2.42508	1.1435	0.219548	1.16229	0.987293	1.14202	1.11777	0.980661	1.16563	1.01185	1.05313	1.05713	1.17941	0.905514	0.981973	1.12122	1.06967	0.922548	1.02499	1.08708	0.984918	1.06666	0.996996

[truncated: 1 more sheets: C-Dynactin]
