# Supplementary material for: Actin clearance promotes polarized dynein accumulation at the immunological synapse
Source: PLoS One. 2019 Jul 3;14(7):e0210377. doi: 10.1371/journal.pone.0210377 (PMC6608937; doi:10.1371/journal.pone.0210377)
Supplement: S2 Table — (XLSX) [file pone.0210377.s003.xlsx]

## Sheet: A
Time (s)	Dync1i1-GFP															Lifeact-RFP
0	1.07651															1.14411
3	1.09412															1.15316
7	1.07966															1.04034
11	0.974153															0.940637
15	0.952929															0.873369
19	0.966925															0.992179
23	0.98638															0.939112
27	0.893871															0.945396
31	0.975461															0.971693
35	0.941856															1.06224
39	0.851192															0.939184
43	0.867341															0.92807
47	0.88572															0.86298
51	0.806207															0.865269
55	0.880491															1.05233
59	0.938165															1.1808
63	0.944701															1.18131
67	1.09142															1.15763
71	1.34142															1.00856
75	1.41878															0.85735
79	1.70915															0.73044
83	2.02051															0.622854
87	2.51144															0.575127
91	2.94092															0.515013
95	3.21352															0.483086
99	3.40323															0.432344
103	3.38162															0.413529
107	3.33133															0.407209
111	3.44253															0.366383
115	3.33841															0.300022
119	3.34317															0.307976
123	3.67022															0.326791
127	3.69783															0.328244
131	3.69399															0.310737
135	3.36509															0.315895
139	3.54565															0.339359
143	3.40969															0.28898
147	3.31218															0.299005
151	3.10725															0.292539
155	2.83572															0.378442
159	2.8937															0.485156
163	2.74329															0.638327
167	2.58818															0.758481
171	2.43208															0.826259
175	2.48468															1.04568
179	2.29189															0.94249
183	2.40055															0.87217
187	2.59172															0.770286
191	2.71483															0.623471
195	3.0375															0.561833
199	3.18207															0.550355
203	3.11632															0.501283
207	3.15585															0.526527
211	3.45614															0.470192
215	3.37078															0.404339
219	3.15331															0.378659
223	3.00951															0.373756
227	3.02835															0.392426
231	2.88055															0.382437
235	2.99997															0.346805
239	3.07218															0.373611
243	3.11886															0.396712
247	3.20383															0.439717
251	3.13347															0.423082
255	2.96206															0.379168
259	2.97975															0.360462
263	3.1034															0.355232
267	3.09141															0.327772
271	2.97198															0.33322
275	2.8907															0.424607
279	2.87678															0.525111
283	2.77435															0.701019
287	2.67615															0.708611
291	2.4949															0.709991
295	2.56896															0.894508
299	2.24583															1.09036
303	2.26198															1.03595

## Sheet: B-Lifeact
Time (s)	DMSO																														1uM Jasplakinolide
0	0.735065	0.769015	1.00305	1.15829	0.957632	0.96406	0.985192	0.94955	0.989227	0.80079	0.901484	0.831446	0.926036	0.917177	0.857689	0.86874	0.892408	0.764739	0.919094	0.842261	0.803751	0.757662	0.821106	0.86092	0.920581	0.932323	0.840905				0.881647	0.900991	0.909404	0.890606	0.899844	1.05527	1.0321	1.05135	1.04192	1.02481	0.584449	1.04146	1.01113	1.04583	0.995403	1.07329	1.04749	1.09371	1.01914
5	0.897798	0.837483	1.13235	1.0697	1.02587	0.908757	0.940632	1.01434	1.09796	0.955548	1.01332	0.833352	0.853571	0.980725	0.906293	0.84409	0.919664	0.764755	0.910884	0.932811	0.95209	0.922623	0.925993	0.756516	0.852738	0.946439	0.957128				0.955726	0.969315	0.940412	0.942672	0.959748	1.00315	1.05083	0.999218	1.05654	1.03818	0.586864	1.03935	1.01861	1.05262	1.05605	1.02102	1.04188	1.04342	1.02202
10	1.06487	0.863794	1.04384	1.01639	0.993758	0.750464	0.861731	0.904844	1.11734	0.986179	1.0843	1.01323	1.00824	1.03888	1.03339	0.865174	0.946932	0.935708	0.870647	1.04097	0.967352	1.0985	0.941449	0.783596	0.886899	0.925641	0.857995				0.99092	0.974956	0.960953	0.993907	0.957125	1.078	1.07711	1.07796	1.04526	1.05235	0.594989	1.0543	1.04458	1.05956	1.05535	1.04242	1.04691	1.04828	1.10017
15	1.03805	0.927779	1.00634	0.963329	1.05715	0.882515	0.918131	1.00807	1.10521	1.07881	0.991926	1.14075	1.05396	1.17378	1.01349	0.92257	0.966049	0.971305	0.892101	1.02687	1.06524	1.09265	0.992659	0.901162	1.04233	1.03912	1.06126				0.999464	0.97983	0.986653	0.992328	0.9844	1.06358	1.07692	1.0739	1.0493	1.06114	0.592462	1.04134	1.06517	1.05517	1.03398	1.02748	1.04208	1.04182	1.02931
20	1.16883	1.10716	0.782418	1.00912	1.08729	0.83998	0.951642	1.1018	1.05158	1.12109	0.962129	1.10578	0.963312	1.14412	1.03848	0.966468	0.96431	1.0735	0.977088	1.07026	1.01032	0.996135	1.02662	1.02242	1.06471	0.91625	1.01984				1.01395	0.994087	1.00026	1.02668	0.991286	1.07285	1.071	1.06957	1.05356	1.03385	0.606706	1.04338	1.07562	1.07254	1.05606	1.0438	1.02921	1.02534	1.02783
25	1.13689	1.25304	0.769921	1.07225	1.05739	0.989435	1.11739	1.01969	0.981228	1.04859	0.950959	1.12082	0.965385	1.05656	1.08938	1.06661	1.05082	1.01077	0.986726	1.08937	1.00905	0.943428	1.07931	1.03804	0.969231	0.910562	1.04321				1.03918	1.00882	1.01203	1.05016	1.0173	1.07534	1.06241	1.0695	1.00734	1.01995	0.569806	1.06588	1.10943	1.05937	1.07533	1.02314	1.00772	1.02521	1.02739
30	1.28175	1.32937	0.900298	0.989387	1.01308	1.21526	1.15029	1.15565	0.91125	0.902911	0.922197	1.09297	0.929855	0.864187	0.985433	1.13232	1.02853	1.16871	1.05642	1.06658	1.00831	0.995042	1.0936	1.05474	0.946308	0.883435	0.926833				1.03085	1.04304	1.03217	1.0425	1.03772	1.01604	1.04826	1.00746	1.06394	1.07131	0.605387	1.07691	1.0541	1.02007	1.03612	1.05222	1.03412	1.02691	1.0301
35	1.23688	1.36925	1.16501	0.92861	1.06884	1.36746	1.12859	1.0806	1.01986	1.15643	1.07551	1.08191	1.04729	0.919055	0.946911	1.10666	1.05286	1.20934	1.06992	1.00082	1.01421	1.02216	1.04901	1.1712	0.965904	0.896121	1.01554				1.05331	1.04147	1.03326	1.04771	1.02997	1.06229	1.05545	1.07434	1.06787	1.08786	0.61925	1.05601	1.09209	1.0682	1.09431	1.00977	1.02202	1.00505	1.02091
40	1.09551	1.21385	1.19537	1.00141	1.0618	1.28331	1.13714	1.14063	0.942064	1.20082	1.26079	0.987642	0.895668	0.861905	0.911361	1.07656	1.03484	1.02819	1.04434	0.914028	0.867332	1.12683	0.87333	0.944862	0.855132	0.880602	0.824098				1.11255	1.07854	1.17269	1.1406	1.1369	1.06982	1.04833	1.07213	1.0713	1.06473	0.622972	1.05513	1.06185	1.04071	1.09596	1.01396	1.02948	1.00405	1.01745
45	1.01355	1.19527	1.05393	1.18058	1.0666	1.28212	1.16427	0.966254	0.890258	1.18446	1.3189	0.969052	1.06597	0.843783	0.869919	0.983852	0.968721	1.03193	0.986488	0.9756	0.830659	1.08458	0.72301	0.817068	0.829219	0.864793	0.761667				1.02596	1.0001	1.01719	1.04777	1.02685	1.03372	1.01262	1.04543	1.04966	1.06547	0.587412	1.04438	1.03432	0.982873	1.03795	1.01651	1.0066	0.999445	0.991169
50	0.898564	1.02969	0.967189	1.00256	0.987679	1.25011	1.19914	0.956631	0.811114	0.885487	1.11621	0.836602	0.904463	0.986721	0.881799	0.95404	0.959505	0.789345	1.05348	0.959186	0.840231	1.09381	0.729213	0.843443	0.713946	0.853839	0.744809				1.03059	1.01796	1.01285	1.04308	1.01937	1.02959	1.00662	1.03918	1.06984	1.08215	0.599319	1.03279	1.06533	1.01564	1.0818	1.07884	1.05685	1.08951	1.00912
55	0.985001	0.949216	0.734218	0.974672	1.02334	1.16281	1.1931	0.913447	0.976859	1.00858	1.30486	0.8153	0.773887	1.09169	0.932384	1.08721	0.968309	0.731241	1.00659	0.953701	0.910578	0.93312	0.852941	0.93191	0.83439	0.853969	0.811166				1.03566	1.00769	1.04097	1.03811	0.999227	1.03891	1.01999	1.04842	1.07812	1.08697	0.614689	1.04338	1.07095	1.03357	1.06717	1.02621	1.01015	1.01908	1.06556
60	1.10375	0.82764	0.643712	0.966007	1.13121	1.169	1.12464	1.0758	0.960625	1.22087	1.19413	0.906751	0.845745	1.08995	0.936766	1.08938	1.01513	0.754038	1.13367	0.966739	0.969277	1.00657	0.936388	0.907318	0.808043	0.851303	0.84899				1.05435	1.01019	1.0506	1.07618	1.03428	1.03296	1.02793	1.04953	1.08322	1.06367	0.613619	1.0493	1.03742	0.981062	1.05388	1.03843	1.00618	1.01177	1.06976
65	1.23155	0.94838	0.638717	1.06726	1.13708	1.00961	1.08978	1.27207	0.972034	1.2719	1.10321	0.861497	0.85702	1.10781	0.793479	0.9607	0.917604	0.842175	1.17377	0.952842	0.878923	1.00596	0.813598	0.960199	0.840454	0.897421	0.778984				1.08236	1.04618	1.07785	1.10551	1.06413	1.0285	1.01307	1.03223	1.10044	1.06449	0.62302	1.03176	1.05859	1.03242	1.09997	1.07778	1.05473	1.06779	1.00598
70	1.15898	0.957087	0.616991	0.985446	1.1546	0.895323	1.03401	1.36297	0.966591	1.33258	0.916512	0.890698	0.852511	1.1343	0.691975	0.804767	0.86005	0.814263	1.18102	0.941603	0.810551	0.981591	0.807162	1.2058	0.674489	0.84066	0.774003				1.08984	1.03803	1.06833	1.08602	1.06182	1.04204	1.0154	1.04106	1.08757	1.04954	0.615224	1.02502	1.07355	1.02974	1.08131	1.01271	1.01341	0.996323	1.0234
75	1.1175	0.925428	0.823167	0.987909	1.22946	0.944171	1.04519	1.14978	0.935901	1.33373	0.886092	0.928898	0.914315	1.09754	0.611605	0.758715	0.805109	0.897771	1.07629	0.917761	0.715524	0.972913	0.826729	1.19814	0.581426	0.845497	0.926692				1.0999	1.06024	1.08174	1.10891	1.08616	1.04574	1.0098	1.03806	1.08983	1.05966	0.614209	1.05779	1.09582	1.02853	1.09937	1.00313	0.993522	1.00587	1.03325
80	1.1248	0.821289	0.751098	0.935234	1.00507	0.962605	1.06433	1.14975	0.888212	1.12813	0.872011	0.830552	0.958728	0.984619	0.531238	0.718227	0.849983	0.908223	1.06006	0.961418	0.678932	1.02212	0.833472	1.25429	0.572887	0.845282	0.939294				1.19657	1.10404	1.20057	1.23027	1.18091	1.0471	1.00931	1.02049	1.09094	1.04718	0.613074	1.05014	1.07012	1.02547	1.05566	0.944658	0.984715	0.984496	1.01576
85	1.03511	0.776112	0.672248	0.820633	0.99117	1.01117	1.07256	1.1193	0.960021	1.00282	0.825174	0.914797	1.01788	0.968011	0.649427	0.784591	0.96559	0.958112	1.04879	0.871556	0.62349	1.0587	0.765913	1.12484	0.538773	0.821588	0.960887				1.14454	1.07099	1.10207	1.15251	1.09007	1.03936	1.00013	1.02892	1.0618	1.07779	0.610957	1.03462	1.07977	1.03204	1.0585	0.949234	1.0242	1.07126	1.01558
90	1.07715	0.807704	0.634094	0.90516	0.896489	0.958385	1.03628	1.06109	0.959405	0.909044	0.735844	0.944575	1.06002	0.978974	0.634552	0.936287	1.05351	0.98049	1.06727	0.905373	0.608612	1.04295	0.771389	0.909836	0.553342	0.816378	0.91206				1.15672	1.06363	1.13161	1.15471	1.12901	1.02978	1.01186	1.02274	1.05736	1.07947	0.61518	1.06235	1.08471	1.02393	1.06576	0.896354	0.960168	0.990448	1.01952
95	1.07504	0.758837	0.578271	0.95107	0.844822	0.931357	0.832876	1.11613	0.998183	0.8899	0.677638	0.912323	1.0199	1.01458	0.538524	0.928219	1.15436	0.871481	1.14928	0.971799	0.685981	0.973105	0.859361	0.832351	0.595679	0.804183	0.872282				1.18233	1.10086	1.13843	1.21729	1.11181	1.03836	0.997673	1.02573	1.022	1.05261	0.585466	1.02033	1.08789	1.01579	1.04845	0.879997	0.9526	0.982526	1.00734
100	1.14744	0.69579	0.837793	1.10324	0.94499	0.842521	0.656803	1.09177	1.06769	0.930054	0.636686	0.931645	0.891984	0.978409	0.524754	0.941204	1.07976	0.883316	1.22926	0.943059	0.681435	0.764108	0.924465	0.857	0.609012	0.844863	0.837544				1.19179	1.10491	1.15458	1.22064	1.12881	1.01029	0.991989	1.02039	1.07009	1.08921	0.630922	1.04324	1.08793	1.03514	1.04725	0.884074	0.941644	0.961499	0.998167
105	1.17096	0.638623	0.929492	1.03706	0.913944	0.871064	0.550658	1.13337	0.987778	0.784888	0.558989	0.794536	0.832226	1.02745	0.537258	0.913156	1.13264	0.954716	1.27973	0.910428	0.685513	0.666725	0.895613	0.878894	0.801063	0.853601	0.827622				1.19032	1.10934	1.17291	1.23313	1.12669	1.02729	0.97807	1.01898	1.03309	1.03617	0.598819	1.03964	1.11696	1.01652	1.07361	0.92803	0.981987	1.05327	1.0132
110	1.05865	0.710708	1.16368	1.03783	0.917435	0.940145	0.445916	1.26863	1.05745	0.787238	0.656375	0.805819	0.983813	1.03915	0.589561	0.955026	1.17014	0.950994	1.24913	0.923155	0.704484	0.680249	0.936823	0.915261	0.830646	0.810878	0.707424				1.24541	1.15674	1.21644	1.2576	1.16946	1.03513	0.9639	1.01656	1.1104	1.10153	0.671139	1.03874	1.11641	1.03077	1.06838	0.868976	0.923002	0.977601	1.00058
115	1.11686	0.668928	1.04465	0.998585	0.897167	1.02758	0.423786	1.39589	1.13706	0.839247	0.759753	0.783707	0.787547	1.01981	0.588705	0.920058	1.33148	0.93559	1.25832	1.0081	0.758144	0.693411	0.770092	0.835457	0.907705	0.810375	0.733034				1.25798	1.13824	1.24374	1.27319	1.16087	1.00545	0.947351	1.00638	1.10703	1.06409	0.682514	1.04931	1.12291	1.0282	1.08168	0.840574	0.908374	0.959501	1.0645
120	1.08294	0.800711	0.768981	1.01809	0.964437	0.871196	0.403749	1.20456	1.08308	0.86712	0.844246	0.763031	0.919863	1.00956	0.676801	0.857955	1.28026	0.871234	1.04151	0.877747	0.823768	0.708916	0.812348	0.756143	0.974175	0.815086	0.787727				1.28426	1.15735	1.25921	1.31943	1.17738	1.00495	0.943317	1.01606	1.10479	1.07794	0.710177	1.0728	1.13025	0.996947	1.08792	0.800343	0.910064	0.9484	0.990956
125	1.35461	0.803963	0.703524	1.0509	1.04782	0.87146	0.45575	1.31518	1.04314	0.824583	0.944004	0.831871	0.929842	0.972208	0.778584	0.850997	1.6056	0.79805	0.981668	0.956968	0.782127	0.698562	0.868235	0.693524	0.889507	0.811306	0.807024				1.28974	1.1448	1.28159	1.32309	1.18025	1.01107	0.943403	1.025	1.11515	1.09055	0.734998	1.03438	1.09732	0.979521	1.05362	0.806432	0.908294	0.955232	0.982816
130	1.12185	0.929601	0.621012	1.0419	0.942264	0.928603	0.619638	1.40034	1.02822	0.852598	0.988248	0.871211	0.994047	0.957561	0.852433	0.912052	1.63346	0.983271	0.970166	0.982137	0.907437	0.714514	0.786043	0.687517	0.805288	0.819451	0.77294				1.26024	1.15318	1.247	1.29525	1.17338	1.02742	0.963077	1.02767	1.11961	1.06772	0.757795	1.02974	1.06409	0.978795	1.07697	0.789543	0.92205	0.939298	0.979617
135	1.22439	0.962536	0.728738	0.942553	0.995062	0.950348	0.871025	1.41061	1.07268	0.916178	1.02724	0.884046	0.955922	1.06118	0.955196	0.916743	1.65857	0.968115	1.0186	0.992201	0.96961	0.75878	0.69392	0.736786	0.856746	0.816851	0.709596				1.29664	1.16838	1.25671	1.34515	1.18355	1.01384	0.947183	1.01407	1.14192	1.1203	0.775528	0.989705	1.10226	0.991481	1.07509	0.794803	0.928008	0.956057	0.962266
140	1.12438	1.06378	0.886483	1.02929	1.09479	0.987933	0.965988	1.45864	0.982706	0.917957	1.08898	0.757019	1.02399	1.07991	1.00312	0.900633	1.86494	1.0903	1.16312	1.0461	0.859029	0.758657	0.710214	0.75223	0.742229	0.814824	0.711598				1.31918	1.17894	1.28856	1.35081	1.18499	1.01301	0.957174	1.00757	1.11573	1.1186	0.801388	0.991899	1.10933	1.00699	1.07481	0.758238	0.936788	0.94689	1.03592
145	1.19147	1.09796	0.911863	1.04998	1.09992	0.897759	1.05648	1.39914	1.03772	0.980225	1.21433	0.714164	1.17191	1.09566	1.01349	0.851813	1.86529	1.05867	1.22183	1.06286	0.96179	0.736298	0.769306	0.843198	0.580225	0.814728	0.731394				1.30785	1.14413	1.27725	1.36822	1.19119	0.992022	0.956536	1.00654	1.08062	1.15253	0.757782	0.959259	1.08798	1.0106	1.08237	0.743856	0.924243	0.913843	0.955979
150	1.08487	1.25207	0.856239	1.22605	1.21419	0.96464	1.13389	1.41818	1.04351	0.952632	1.31465	0.791949	1.22229	1.18533	0.989046	0.978065	1.83863	1.10264	1.2065	1.10325	0.8637	0.758329	0.897527	0.912315	0.679242	0.835717	0.711149				1.32316	1.16007	1.36888	1.40627	1.28023	0.992233	0.944451	1.0088	1.13702	1.14456	0.82015	0.952924	1.11773	0.997877	1.08441	0.747654	0.942671	0.92891	1.03452
[truncated: 4 more columns]

## Sheet: B-Dync1li2
Time (s)	DMSO															1uM Jasplakinolide
0	0.979685	0.962465	0.933641	1.01358	1.0157	1.04378	1.01255	1.17647	1.074	0.947033	1.01087					1.0549	1.14191	1.123	1.02766	1.17821	1.17763	1.06291	1.02125	0.994775	1.02317
4	1.11044	1.06682	1.07199	0.971628	0.972513	1.05119	1.07782	1.12308	1.05711	1.19276	1.03313					1.12246	1.07431	1.06636	1.03566	0.880453	1.07761	1.01184	1.00859	0.938104	1.009
8	0.955888	1.04933	1.03172	1.01083	1.0998	1.03461	1.04352	1.08667	1.02393	0.848716	0.995528					0.980237	1.03759	1.09521	1.01984	1.02645	0.958462	1.0333	1.03774	0.997363	1.02735
12	1.08507	1.0713	0.983038	0.963031	1.11919	0.984889	0.996241	0.953131	1.0124	1.29872	1.0372					1.03866	1.0673	1.01756	1.0471	0.977403	1.03951	1.0334	1.02391	0.973017	1.01884
16	1.06367	1.01918	0.988982	1.01157	0.989761	0.963461	1.00483	0.926435	1.00646	1.04548	1.0621					0.960719	1.00432	1.02343	1.00178	1.01581	1.06923	0.993459	0.948192	1.06859	0.989608
20	1.03628	0.959805	0.914468	0.976718	1.02498	1.00347	1.00058	0.935762	0.983544	0.94224	0.992542					0.99586	0.990429	0.926346	0.997002	1.11002	0.943134	0.992314	0.96795	1.00905	1.05651
24	0.927307	0.985741	0.974791	1.00961	1.02216	0.971744	0.999343	1.04735	0.969029	0.948717	0.882123					1.01093	0.960657	1.00671	0.994482	1.04285	0.89588	0.950914	0.967097	0.962793	0.983643
28	0.994227	0.969633	1.06705	1.05422	0.966733	0.964079	0.963136	0.984295	0.949527	0.818145	0.969806					0.956271	0.889582	0.921375	0.979906	0.8455	0.992759	1.00204	0.990745	1.02719	0.969899
32	1.0106	0.940617	1.01096	0.992731	0.869937	1.04081	0.93684	0.897225	0.948029	0.80558	1.02797					0.977917	0.908349	0.911659	0.942946	1.02904	1.0014	1.01225	0.976959	1.00095	0.93983
36	0.836843	0.975103	1.02335	0.996084	0.919223	0.941971	0.965141	0.86958	0.975976	1.15261	0.988741					0.902038	0.925545	0.908345	0.953627	0.894262	0.844392	0.907573	1.05756	1.02816	0.982143
40	1.02212	0.968897	1.13085	0.941669	0.955174	0.976915	0.932243	0.996973	0.947423	1.271	1.10466					0.890566	0.878216	0.869405	0.840436	1.05407	0.828302	0.960676	1.00986	0.93162	0.970422
44	1.00688	0.989062	1.09498	0.911462	0.927278	0.97469	0.925148	0.918448	0.950068	1.12773	1.11904					0.907678	0.931244	0.942991	0.925509	0.904763	0.864801	0.949674	0.977641	1.01688	0.889667
48	0.872349	1.04944	1.19251	0.872174	0.898289	0.973639	0.94734	0.900297	0.930662	1.06452	1.39071					0.882541	0.893774	0.87769	0.947307	1.06069	0.998772	0.945635	0.904137	0.965442	1.01985
52	0.957966	1.02469	1.14186	0.86653	1.06813	1.00108	0.921107	0.889351	0.913422	0.93667	1.3035					0.910339	0.850507	0.901415	0.954856	1.15907	1.02104	0.969643	0.933859	0.978161	0.960725
56	0.958344	1.04887	1.23898	0.875646	1.03946	0.987423	0.915428	0.867402	0.928734	1.09276	1.6991					0.898909	0.835834	0.885372	0.939096	0.801916	0.956345	0.941947	0.902123	0.924824	0.932155
60	1.06914	1.0666	1.42694	0.979705	1.07454	0.94671	0.862009	0.898566	0.911	1.11115	1.79601					0.892971	0.824927	0.884619	0.948025	1.08126	0.898929	0.93546	0.920926	0.986546	0.960515
64	1.01991	1.08486	1.44544	1.10945	1.04956	0.972135	0.909558	1.08533	0.890828	1.27774	1.91654					0.905699	0.834556	0.814799	0.948914	1.0207	0.975145	0.905983	0.850629	0.920117	0.880214
68	0.947012	1.09667	1.42656	1.12724	1.00164	0.979965	0.876072	1.10214	1.00204	1.30792	1.88172					0.912893	0.815723	0.879723	0.955972	0.927777	0.844392	0.923568	0.906218	0.936888	0.987725
72	0.957525	1.0948	1.36327	1.17952	1.14968	0.991709	0.869231	1.0784	1.05088	1.48072	1.62309					0.8116	0.838978	0.942012	0.948145	0.897571	0.71999	0.909799	0.88803	0.882679	0.89033
76	1.10226	1.04406	1.38202	1.25225	1.11928	1.0329	0.832229	1.28739	1.07524	1.32968	1.87507					0.879732	0.796693	0.806815	0.920859	1.01825	0.941356	0.89212	0.848445	0.901289	0.854191
80	1.06675	1.06516	1.37101	1.20502	1.10599	0.995953	0.91091	1.34358	1.12999	1.54432	1.81711					0.914213	0.784443	0.858709	0.917002	0.931661	0.819833	0.927828	0.841927	0.889288	0.963446
84	1.11906	1.06806	1.17987	1.0257	1.07277	1.05381	0.904579	1.36575	1.12202	1.27009	1.6144					0.883904	0.797054	0.896218	0.901374	0.747112	0.733878	0.893264	0.808144	0.907461	0.975725
88	1.18252	1.07961	1.41049	0.924913	1.05324	1.04608	0.89287	1.36028	1.1162	1.71285	1.45457					0.905529	0.77298	0.830616	0.906365	0.974526	0.931871	0.91193	0.812512	0.845272	0.897062
92	1.1749	1.09907	1.43066	0.874513	1.1261	1.0528	0.935743	1.33916	1.13438	1.49406	1.3977					0.89925	0.796235	0.870158	0.910612	0.990492	0.782487	0.882421	0.792037	0.92922	0.900969
96	1.32096	0.996816	1.34083	0.928042	0.960362	1.14267	0.908779	1.27684	1.10413	1.26129	1.38786					0.863151	0.805275	0.804857	0.915414	0.916989	0.82212	0.848239	0.788931	0.873515	0.916911
100	1.30887	0.952713	1.2885	1.00018	1.13175	1.09716	0.946831	1.14687	1.13451	1.28123	1.28199					0.859597	0.774192	0.712591	0.930576	1.05982	0.776644	0.927924	0.805994	0.920086	1.00981
104	1.38876	0.935628	1.30274	1.05925	1.04806	1.09263	0.975608	1.03713	1.10553	1.1197	1.16417					0.842995	0.78523	0.855245	0.923247	0.757181	0.735148	0.897939	0.812068	0.905653	0.825726
108	1.50988	0.964238	1.3032	1.19835	0.877628	1.13338	1.03474	0.903983	1.06074	0.987578	1.14721					0.847656	0.812972	0.856299	0.915149	0.851254	0.791548	0.96853	0.796234	0.900759	0.868912
112	1.47966	0.981444	1.32157	1.32264	0.95927	1.04116	1.03254	0.918672	1.09597	1.12178	0.976797					0.851615	0.691555	0.838072	0.908696	1.00948	0.755896	0.953108	0.7732	0.88483	0.853912
116	1.50831	1.01297	1.37612	1.21064	0.983526	1.00718	1.00162	0.997699	1.12331	0.944442	0.892982					0.843122	0.808681	0.867221	0.903384	0.946477	0.925096	0.918639	0.819575	0.88935	0.907876
120	1.57579	0.936875	1.34765	1.22109	0.928552	1.03316	1.04503	1.0459	1.06065	1.19678	1.08531					0.88235	0.733577	0.872568	0.899968	0.891817	0.815684	0.913138	0.808007	0.950573	0.932923
124	1.47179	0.960948	1.35963	1.30751	0.923683	1.12242	1.09185	1.0149	1.08319	1.10779	1.13228					0.889736	0.781103	0.922203	0.913088	0.924181	0.803912	0.89495	0.817664	0.920086	0.869435
128	1.64907	0.956545	1.38257	1.29891	0.945436	1.1689	1.07165	1.07639	1.07105	0.951567	1.40293					0.874389	0.769934	0.862024	0.92106	0.943456	0.643011	0.850623	0.785178	0.931246	0.922074
132	1.65996	0.968851	1.35929	1.30694	0.892418	1.11523	1.04365	1.23512	1.05355	1.03887	1.45647					0.837014	0.781103	1.04083	0.903497	0.806375	0.787145	0.908654	0.795347	0.845366	0.949283
136	1.56604	1.04021	1.37486	1.37288	1.00018	1.17692	1.08039	1.24662	1.02754	1.10882	1.35725					0.927409	0.767772	0.815552	0.886287	0.76725	0.761316	0.893996	0.769753	0.862137	0.849377
140	1.7678	1.07728	1.39123	1.19961	0.998635	1.17049	1.11686	1.10108	1.00771	1.25455	1.094					0.912914	0.801279	0.893657	0.913756	0.794724	0.610577	0.864328	0.811966	0.860204	0.924272
144	1.75553	1.06697	1.42702	1.00341	1.06449	1.10404	1.06199	1.26511	0.945145	1.30041	1.0617					0.935582	0.773569	0.85773	0.906352	0.97956	0.830165	0.842483	0.770163	0.831931	0.834412
148	1.83415	1.00014	1.36657	0.908982	0.999863	0.979656	1.03542	1.09974	0.955741	1.3267	1.12922					0.922429	0.719526	0.783391	0.898097	0.847658	0.731338	0.910753	0.842371	0.895896	0.946353
152	1.81181	1.01115	1.27569	0.91582	1.07718	0.975535	1.03988	1.24472	0.909454	1.29937	1.18053					0.897696	0.785066	0.933275	0.889079	0.765956	0.746327	0.905443	0.814491	0.882368	0.907283
