# Supplementary material for: Actin clearance promotes polarized dynein accumulation at the immunological synapse
Source: PLoS One. 2019 Jul 3;14(7):e0210377. doi: 10.1371/journal.pone.0210377 (PMC6608937; doi:10.1371/journal.pone.0210377)
Supplement: S3 Table — (XLSX) [file pone.0210377.s004.xlsx]

## Sheet: A
Time	DMSO															100nM Jasplakinolide
0	5.0556	6.30241	5.5715	8.76109	7.39762	7.73206	6.01876	7.03405	8.189	9.16962	6.07866					5.00246	7.14482	6.18602	7.41084	6.78083	5.75289	5.40555	6.22677	7.15508	4.87919
3	5.00324	6.30241	5.5715	8.99721	7.39762	7.71279	6.01876	6.15185	7.71701	9.12534	6.07866					5.00246	7.14482	6.18602	7.41084	6.73545	5.75289	6.48304	6.05714	7.06126	4.9291
6	4.85694	6.30241	5.67837	8.99721	7.3081	7.69495	5.7282	5.91753	7.44056	8.97673	6.07866					5.36896	7.14482	6.18602	7.33162	6.73545	5.75289	5.79184	6.05714	7.06126	4.9291
9	4.58533	6.30241	4.93033	8.99721	7.23965	7.67857	5.7282	5.91753	7.76793	8.47497	6.07866					5.55551	7.14482	6.18602	7.2318	6.73545	5.56884	5.71423	6.05714	7.06126	4.9291
12	4.65838	6.15263	4.93033	8.9481	7.23965	7.5576	5.7282	5.91753	7.68197	8.47497	6.07866					5.55551	7.14482	6.18602	7.1937	6.73545	5.56884	5.71423	6.05714	7.06126	4.9291
15	5.60624	6.28975	5.67232	8.37798	7.23965	7.54396	5.7282	5.91753	6.90841	8.47497	6.07866					5.55551	7.14482	6.18602	6.20248	6.73545	5.7268	5.71423	6.05714	7.01082	4.9291
18	6.5279	6.30793	5.67232	8.37798	6.43696	7.54396	5.7282	5.91753	6.90841	8.65338	5.02692					5.55551	7.14482	6.18602	6.20248	6.73545	5.7268	5.71423	5.8904	7.45243	5.02803
21	6.5279	6.24498	5.67232	8.37798	5.56319	7.54396	5.19462	5.91753	6.90841	8.65338	4.21535					5.55134	7.14482	6.17581	6.65562	6.73545	5.7268	5.71325	5.87773	7.45243	5.02803
24	5.88417	6.07866	4.39622	8.37798	6.10004	7.54396	5.19462	5.91753	6.90841	8.65338	4.21535					5.50472	7.14482	6.17581	6.09537	6.73545	5.7268	5.71325	5.79038	7.45243	5.02803
27	6.31397	6.53004	4.39622	8.37798	6.31397	7.54396	5.19462	5.73343	6.50811	8.41455	4.21535					5.83886	7.14482	6.17581	6.09537	6.73545	5.7268	6.41489	5.79038	7.45243	5.02803
30	6.3176	6.64046	4.54856	8.37798	5.48758	7.54396	5.19462	5.72552	6.74225	7.71241	4.21535					6.03369	7.14482	6.17581	6.09537	6.73545	5.7268	5.89176	5.79038	7.45243	4.65433
33	6.21622	6.64046	6.51862	8.37798	5.47714	7.57274	5.44007	5.72552	7.34528	7.69977	4.21535					6.03369	7.14482	6.17581	6.09537	6.73545	5.7268	6.10089	5.79038	7.45243	4.65433
36	5.72644	6.63701	5.88727	8.37798	5.46877	7.57274	5.44007	5.72552	7.43359	7.06155	4.3884					6.03369	7.14482	6.17581	6.09537	6.9554	5.7268	6.51841	5.79038	7.45243	4.53343
39	5.67525	6.31611	4.07586	8.00118	5.56936	7.57274	5.59059	5.12302	7.43359	7.23295	4.3884					6.03369	7.14482	6.17581	6.09537	6.88674	5.7268	6.51841	5.79038	7.45243	4.53343
42	5.77916	5.82077	4.49539	5.78741	5.56936	7.57274	5.59059	5.12302	7.43359	7.4965	4.93033					6.03369	7.14482	6.17581	6.09537	6.41321	5.87773	6.30319	5.79038	7.45243	4.53343
45	5.88417	5.67735	4.60238	5.24244	4.86391	7.58935	7.23115	5.01689	7.43359	7.75772	4.93033					6.03369	7.14482	6.17581	6.09537	6.41321	5.87773	6.08977	5.79038	6.85137	4.53343
48	5.99117	5.67735	4.60238	4.67193	4.01857	7.58935	7.23115	4.80473	6.31259	5.87927	5.03718					6.03369	7.14482	6.17581	6.09537	6.41321	5.87773	6.08977	5.79038	6.85137	5.51569
51	5.88417	5.67735	4.39622	3.99844	4.06528	7.58935	7.23115	4.57899	5.82297	6.62097	5.78526					6.03369	7.14482	6.17581	6.09537	6.41321	5.87773	6.08977	5.63707	6.85137	5.51569
54	5.88417	4.97078	2.47656	3.99844	3.68424	7.58935	6.74357	4.46118	4.58431	6.75363	5.76243					6.03369	7.14482	6.17581	6.09537	6.41321	5.87773	6.08977	5.63707	6.85137	5.51569
57	5.88417	4.97078	2.4673	3.99844	3.67496	7.58935	5.0357	4.46118	4.43183	5.40778	5.61956					6.03369	7.14482	6.17581	6.09537	6.41321	5.87773	6.08977	5.63707	6.85137	5.51569
60	5.47714	4.04478	1.62819	3.99844	2.35888	7.58935	4.65403	4.01826	3.82897	5.55371	3.87708					6.03369	7.14482	6.17581	6.09537	6.41321	5.56662	6.08977	5.56348	6.85137	5.51569
63	5.47714	2.75244	0.505626	3.53646	2.01322	7.58935	4.42837	4.01826	3.82897	5.37241	3.87708					6.03369	7.14482	6.17581	6.09537	6.41321	4.53676	6.08977	5.56348	6.85137	5.51569
66	4.60273	2.65716	0.505626	1.022	1.4035	7.27278	3.90189	3.5845	3.82897	4.6086	3.5775					6.03369	7.14482	6.17581	6.09537	6.41321	4.53676	6.08977	5.63707	6.85137	5.10152
69	4.60273	2.64411	0.389781	0.817203	1.32822	7.27278	3.23422	3.5845	1.08091	4.6086	3.26627					6.03369	7.14482	6.17581	6.09537	6.41321	4.53676	6.08977	5.63707	6.85137	4.42604
72	4.06528	2.64411	0.389781	2.01459	1.49834	7.27278	2.47402	3.15828	1.24824	4.6086	2.5628					6.08567	7.14482	6.17581	6.09537	6.32151	4.92164	6.08977	6.04103	6.85137	4.42604
75	3.77477	2.27392	0.343237	1.38841	1.17754	7.27278	2.47402	3.05134	1.34969	4.41703	2.80191					6.08567	7.14482	6.17581	6.09537	6.32151	4.92164	6.08977	6.04103	6.85137	4.32263
78	3.89564	1.31688	0.221624	1.38841	1.17754	7.82332	2.08447	3.05134	0.830268	1.87549	2.80191					6.08567	7.14482	6.17581	6.09537	6.32151	4.92164	5.42123	6.04103	6.85137	4.94538
81	3.68424	0.838365	0.221624	1.3422	1.70533	7.82332	1.82663	2.16391	0.727365	1.24915	2.80191					6.08567	6.60441	6.17581	6.09537	6.32151	4.92164	5.42123	6.04103	6.85137	4.94538
84	3.49287	0.76705	2.25866	1.3422	1.85635	7.82332	1.53346	2.26984	0.625837	2.0508	1.85795					6.08567	6.60441	5.73355	6.09537	6.24771	4.92164	5.42123	6.04103	6.85137	4.94538
87	3.49287	0.796342	1.78889	1.44013	1.92894	7.82332	1.44109	2.26984	0.503811	2.0508	2.02326					6.08567	6.60441	5.5199	6.09537	6.27879	4.92164	5.42123	6.04103	6.24293	4.94538
90	3.49287	0.796342	1.7237	1.23524	1.70204	7.82332	1.49957	2.24697	0.456102	1.68948	2.28642					6.08567	6.60441	5.5199	6.09537	6.27879	4.92164	5.42123	6.04103	6.24293	4.97078
93	3.07463	1.92103	1.7237	1.24915	1.39917	7.82332	2.31123	2.08024	0.536604	1.58458	2.28642					6.08567	6.60441	5.5199	6.09537	6.27879	4.92164	5.42123	6.04103	6.24293	4.97078
96	2.7629	0.599105	1.1295	1.67669	1.17715	7.82332	2.31123	2.00741	0.694512	1.47997	2.28642					6.08567	6.60441	5.5199	6.09537	6.27879	4.92164	5.42123	6.04103	6.24293	4.97078
99	2.58083	0.626568	1.03425	0.964842	1.17715	7.82332	2.31123	1.47509	0.694512	1.37573	1.96003					6.08567	6.60441	5.73355	6.09537	6.27879	4.83717	5.42123	6.12385	6.24293	4.97078
102	3.45663	1.02223	1.03425	2.46553	1.17715	7.82332	2.1601	1.93776	0.998432	1.27195	1.51506					6.08567	6.60441	6.05407	6.09537	6.27879	4.83717	5.42123	6.12385	5.50327	4.97078
105	3.45663	0.662797	1.03425	2.68762	1.50938	7.82332	1.81121	2.15591	0.998432	1.27195	1.51506					6.08567	6.60441	6.05407	6.09537	6.27879	4.83717	5.42123	6.12385	5.50327	4.97078
108	3.03339	0.838365	1.54514	1.3375	2.21841	7.0555	2.89638	2.15591	0.324372	1.27195	1.51506					6.08567	6.60441	5.62162	6.09537	6.27879	4.83717	5.42123	5.80235	5.50327	4.97078
111	3.03339	1.61407	1.54514	0.588501	1.39917	6.85137	2.34574	1.89891	0.324372	1.4445	2.17873					6.08567	6.60441	5.62162	6.09537	6.31152	4.02762	5.42123	5.80235	5.50327	5.54261
114	3.36608	1.6385	1.23616	0.588501	0.643159	7.31209	2.34574	1.89891	0.0535107	1.98233	2.17873					6.08567	6.60441	5.40371	6.76644	6.31152	4.02762	5.42123	5.80235	5.50327	5.54261
117	3.39992	1.7135	1.33853	0.588501	0.643159	7.45243	2.1092	1.84385	0.703521	1.1435	2.17873					6.08567	6.60441	4.10301	6.76644	6.31152	4.02762	5.42123	5.80235	5.50327	5.23337
120	3.39992	1.29452	1.33853	0.588501	0.643159	7.45243	2.1092	1.84385	0.727365	0.72705	2.17873					6.08567	6.60441	3.76693	6.76644	6.31152	4.02762	5.42123	5.80235	5.50327	5.23337
123	3.03339	0.965553	1.33853	1.05573	0.643159	6.65899	2.1092	1.84385	0.830268	0.652174	1.90072					5.99277	6.60441	3.66214	6.76644	6.31152	4.02762	5.42123	5.95898	5.50327	5.23337
126	3.03339	0.803356	1.33853	1.05573	0.643159	5.58373	2.1092	2.76095	1.27141	1.1439	1.7534					5.99277	6.60441	3.55747	6.76644	6.31152	4.02762	5.42123	6.02868	5.50327	5.23337
129	3.0522	2.1389	1.03425	1.05573	0.643159	3.88092	1.49957	2.81841	1.27141	1.1439	1.7534					5.99277	6.60441	3.55747	6.76644	6.31152	4.02762	5.42123	6.02868	5.50327	4.82345
132	3.91323	1.4883	1.29505	1.05573	0.417027	3.03339	1.85795	1.72237	1.27141	0.915898	2.08749					5.68394	6.60441	3.55747	6.76644	6.31152	4.02762	5.42123	6.02868	5.50327	4.82345
135	3.7899	0.74417	1.29505	0.964129	0.49255	3.01825	1.85795	2.09679	2.08068	0.915898	2.48804					5.45791	6.60441	3.58156	6.76644	6.31152	4.02762	5.42123	6.02868	5.22805	4.82345
138	3.42335	0.374502	1.29505	1.00472	0.266645	3.01825	0.909501	2.08304	1.87824	0.915898	2.48804					5.45791	6.60441	4.04555	6.34745	6.79049	4.02762	5.42123	6.02868	5.22805	5.05981
141	3.35071	0.219548	1.29505	0.794615	0.219548	3.03339	1.28618	1.89891	1.77804	0.802501	2.48804					5.45791	6.60441	4.04555	6.34745	6.81405	4.02762	5.42123	6.02868	5.22805	5.6743
144	3.36775	0.343237	1.2221	0.652174	0.66072	3.03339	0.662797	1.84385	1.58031	0.493015	2.48804					5.83209	6.60441	4.04555	6.34745	6.89423	4.02762	5.42123	5.94838	5.22805	5.36625
147	3.36775	0.118674	1.2221	0.803356	0.66072	2.27694	0.696488	1.84385	1.30246	0.493015	1.71049					5.83209	6.60441	4.04555	6.68389	6.82159	4.02762	5.42123	5.94838	5.22805	5.36625
150	3.33701	0.643159	1.2221	1.0229	0.764957	2.15559	0.696488	2.6074	1.30246	0.219548	1.71049					5.83209	6.60441	4.04555	6.68389	6.82159	4.02762	5.42123	5.94838	5.22805	5.36625
