# Supplementary material for: Actin clearance promotes polarized dynein accumulation at the immunological synapse
Source: PLoS One. 2019 Jul 3;14(7):e0210377. doi: 10.1371/journal.pone.0210377 (PMC6608937; doi:10.1371/journal.pone.0210377)
Supplement: S4 Table — (XLSX) [file pone.0210377.s005.xlsx]

## Sheet: B-actin PDBU
Time (s)	DMSO																				1μM PDBU
0	2.19123	0.647696	0.887556	1.49143	1.47699	1.02762	1.00822	0.717579	0.758118	0.825402	0.851734	0.739594	1.13924	1.06529	0.855385	1.05085	0.844189	1.04088			1.61047	0.973971	0.949554	0.721104	0.873433	0.724918	0.525938	1.10058	1.03571	0.993409	0.949429	0.945818	0.883678
4	0.783073	1.13615	1.39778	1.48846	1.72716	0.581156	0.498022	0.804205	0.885006	1.02865	0.746683	0.762177	1.21583	1.00167	0.933231	1.08891	0.983814	1.01252			1.21692	1.25636	0.937439	0.748495	0.832376	0.860216	0.610443	1.12838	1.25657	1.17675	1.13393	0.966372	0.864922
8	0.881332	1.05168	1.26903	1.24882	1.3571	0.682378	0.48437	0.847988	0.989436	0.960424	0.93953	0.904874	1.1721	1.03024	1.00651	1.05352	0.97132	1.06332			1.05081	1.08803	1.05999	0.968581	0.751028	0.843928	0.84201	0.764771	1.28444	1.01991	1.15371	0.979021	1.1163
12	0.981382	1.03625	1.22125	1.13463	1.31173	0.825236	0.664117	0.845364	0.929955	1.03526	1.03171	1.03242	1.23551	1.0058	0.956763	0.905667	0.868464	0.916462			0.966672	1.00251	1.0563	1.14305	0.912454	0.962095	1.16794	0.834882	1.21336	1.07212	1.13338	0.931751	1.02492
16	0.807646	1.1886	1.11539	1.15977	1.14604	1.01359	1.30115	1.04558	1.00941	0.934933	1.05964	1.04503	1.17554	1.03115	0.966568	0.986216	1.2694	0.934941			0.887455	0.911954	1.18634	1.17616	0.904824	0.905565	1.22171	0.909424	1.00535	1.06215	1.09096	1.02005	1.1637
20	0.858177	1.18736	1.01666	1.00171	0.76097	0.877585	1.1827	1.16608	1.16128	1.03621	1.24496	1.14864	1.0935	1.26066	1.09322	1.03722	1.51528	0.970412			0.956304	0.814913	1.10146	1.14541	1.04796	0.970887	1.19139	1.15035	0.942693	0.827567	1.00564	1.02407	1.06446
24	0.808008	1.04018	0.924684	0.784757	0.627248	1.0352	0.979312	1.17156	1.09717	0.923575	1.00517	1.05897	0.91064	1.10343	1.06795	0.912621	1.25868	0.968429			0.856336	0.787199	1.00258	0.858998	0.927167	0.874015	0.977067	1.3072	0.847177	0.880797	0.944361	1.04613	1.17236
28	0.827868	1.04481	0.749453	0.591833	0.525023	1.39991	0.962709	1.18898	1.18186	1.02494	1.05159	1.04966	0.704286	1.05199	1.10735	1.03478	0.86198	1.04486			0.757847	1.03174	0.929368	1.08845	1.08097	1.06622	1.05518	1.21169	0.858003	1.06682	0.952649	1.02619	0.906588
32	0.919005	0.838876	0.64341	0.517417	0.522198	1.20734	1.19646	1.1069	1.06491	1.02983	0.937185	0.995179	0.61353	0.74906	0.974214	1.03489	0.691796	1.00744			0.795751	1.00017	0.920567	1.15611	1.36401	1.36717	1.27167	0.895604	0.833463	0.911738	0.820185	1.00212	0.858667
36	0.95315	0.831503	0.780007	0.608476	0.605027	1.37022	1.78182	1.11153	0.929069	1.20984	1.13838	1.26192	0.744121	0.701876	1.04482	0.899856	0.735806	1.04263			0.937054	1.15817	0.859868	1.05618	1.38634	1.46238	1.12011	0.697174	0.727673	0.991724	0.816927	1.05874	0.944891
40	0.969226	0.80381	0.981083	0.794673	0.591869	1.40836	2.02604	0.917008	0.621249	1.07895	1.01024	1.50419	1.11309	0.780581	0.810915	0.739014	0.812442	1.02126			0.99942	1.1102	0.94749	1.12011	1.42926	1.40766	1.21662	0.505018	0.710624	1.06568	0.806674	1.04312	0.922149
44	1.05641	0.493465	0.931795	0.82896	0.634156	1.86573	2.31326	0.829369	0.649374	0.946786	1.21963	1.14724	0.96993	0.830488	0.830201	0.607313	0.776194	1.02015			0.835226	0.944693	1.00455	1.21655	1.36876	1.33786	1.18017	0.451341	0.812842	1.06849	0.758576	1.11027	0.920661
48	0.849246	0.496759	1.12786	0.72409	0.578136	1.67237	2.0514	0.897156	0.719128	0.961033	1.51587	1.22985	1.10982	0.979834	0.802926	0.74178	0.828153	1.06227			0.831608	1.06328	0.981462	1.0098	1.5149	1.47802	1.24306	0.419218	0.76723	1.06304	0.785596	1.06664	0.838146
52	0.976825	0.82278	1.08521	0.575115	0.598911	1.85921	1.72921	0.84337	0.650366	0.981165	1.28551	1.25845	1.35633	0.930697	0.75203	0.758442	0.647466	1.07459			0.788815	1.06291	0.909944	1.18515	1.31392	1.43748	1.42022	0.501037	0.857056	0.936473	0.89834	1.08607	1.01036
56	0.70619	0.90723	1.01951	0.484216	0.67941	1.78569	1.38395	0.880444	0.634782	1.00895	1.13685	1.09427	1.03855	0.735039	0.645542	0.839065	0.537514	1.15187			0.968647	0.964244	0.769228	1.01709	1.38423	1.46365	1.19151	0.600746	0.982631	0.874069	0.969879	1.13152	1.08246
60	0.446957	0.859136	0.875511	0.433024	0.722641	1.68676	0.947363	0.868895	0.569518	0.946984	0.915873	0.835925	0.957881	0.526291	0.568176	0.669787	0.427236	1.16297			0.985128	0.989454	0.562795	1.02007	1.15976	1.39055	1.67693	0.624189	0.90478	0.829929	0.939747	1.14127	0.962626
64	0.346069	0.803901	0.662004	0.36696	0.68512	1.77372	0.863193	0.851416	0.564778	1.0348	0.905912	0.568602	0.78826	0.452874	0.594643	0.480649	0.372297	1.07459			0.758105	0.937207	0.456184	0.938842	1.05131	1.26734	1.46675	0.741545	0.763186	0.796284	0.807317	1.1371	0.859639
68	0.37907	0.716998	0.618455	0.318868	0.701389	1.49642	0.814976	0.80732	0.588412	0.916169	0.80935	0.60395	0.757306	0.446913	0.510243	0.435428	0.358882	1.02184			0.805484	0.957042	0.393369	0.932244	1.11228	1.41848	1.32883	0.686051	0.661168	0.733241	0.787814	1.08903	0.892156
72	0.404725	0.700668	0.668182	0.307328	0.652184	1.14569	0.782838	0.862109	0.604618	0.787493	0.729029	0.815679	0.652796	0.417009	0.457641	0.442874	0.366129	0.936211			0.807717	0.715904	0.35749	0.840067	1.24385	1.52164	1.31505	0.644875	0.651008	0.681505	0.757696	1.18538	0.790012
76	0.438665	0.650575	0.65594	0.396671	0.834656	1.0712	0.736025	0.918672	0.585091	0.705432	0.72272	0.595921	0.646174	0.583329	0.492423	0.47564	0.397834	0.736954			0.793243	0.834187	0.373815	1.08198	1.38546	1.61419	1.1596	0.683227	0.68613	0.60756	0.734508	1.21025	0.970813
80	0.383672	0.615134	0.629855	0.331904	0.871272	1.10809	0.624636	0.953594	0.692773	0.67837	0.72941	0.539287	0.707776	0.658195	0.472993	0.530672	0.327198	0.702042			0.916151	0.926727	0.39809	1.16299	1.48243	1.62822	1.11177	0.687257	0.683849	0.565201	0.7392	1.18578	0.820712
84	0.382734	0.652653	0.720599	0.319399	0.978592	1.0425	0.671894	1.08212	1.18192	0.759315	0.68816	0.444972	0.829829	0.813533	0.500303	0.417455	0.242975	0.588616			0.812985	0.8118	0.428992	1.37588	1.55867	1.7107	0.873096	0.677719	0.737591	0.618681	0.813344	1.1887	0.861901
88	0.326987	0.61553	0.655379	0.386524	0.827694	0.999093	1.0161	1.34542	1.36165	0.702308	0.760626	0.411771	1.01186	0.931544	0.571692	0.520588	0.251106	0.627602			0.668082	0.815801	0.455533	1.18852	1.3742	1.53503	0.814341	0.911139	0.76883	0.68805	0.786251	1.11471	0.857438
92	0.341453	0.650501	0.638077	0.33621	0.799825	1.10899	1.08044	1.33067	1.25568	0.715478	0.747484	0.430749	0.798819	0.872165	0.634859	0.724906	0.278934	0.725739			0.657254	1.15872	0.409711	0.96029	1.69604	1.81833	0.679507	0.826196	0.6456	0.659432	0.741667	1.21065	0.842241
96	0.321203	0.719015	0.639866	0.302195	0.699192	0.888216	1.23089	1.18407	1.03953	1.00212	0.926655	0.425326	0.556715	0.628663	0.61454	0.680674	0.364392	0.668662			0.660252	1.1557	0.467814	1.1317	1.4583	1.73683	0.632705	0.790383	0.707803	0.606174	0.754834	1.17332	0.734202
100	0.36663	0.858343	0.599982	0.288216	0.64421	0.809423	1.26748	1.17888	0.798719	1.19147	0.995711	0.556037	0.600561	0.598031	0.511508	0.647628	0.383026	0.560405			0.732583	1.32825	0.542953	1.03705	1.47993	1.7943	0.588411	0.888577	0.852756	0.757271	0.902678	1.19541	0.758732
104	0.419596	0.8766	0.667537	0.256887	0.759549	0.825877	1.35599	0.951203	0.753082	1.22044	1.00511	0.680018	0.602618	0.595116	0.425989	0.571693	0.357564	0.603138			0.925276	1.44172	0.663651	1.14797	1.5331	1.803	0.659262	0.863298	0.801483	0.845914	1.04343	1.19509	0.792394
108	0.393252	0.93118	0.788951	0.281916	0.74462	0.874688	1.55125	0.908552	0.734336	1.28471	1.05324	0.768945	0.648727	0.607791	0.493381	0.446463	0.288665	0.594843			0.833686	1.6651	0.756565	1.19691	1.57265	1.80819	0.688911	0.867966	0.773039	0.997574	0.998019	1.18515	0.733426
112	0.422599	0.90692	0.789938	0.277461	0.727528	0.801591	1.40806	0.92607	0.786617	1.23206	0.939375	0.927757	0.602924	0.580042	0.527215	0.47107	0.390161	0.726639			0.713294	1.66653	0.753248	0.893271	1.51788	1.68834	0.66445	0.969508	0.842336	1.09168	0.91059	1.22989	0.861897
116	0.435299	0.866726	0.928102	0.287923	0.679661	0.646809	1.12697	0.898323	1.01558	1.14897	0.929779	0.950043	0.551888	0.730523	0.474079	0.636791	0.516373	0.909861			1.00536	1.40642	0.806586	0.875193	1.60892	1.86708	0.685894	1.00118	0.866633	1.41922	0.889188	1.15514	0.806457
120	0.404548	0.823483	0.913858	0.279649	0.772971	0.738963	1.30978	0.922734	1.07509	1.18145	0.878945	0.771936	0.491897	0.705083	0.581337	0.482177	0.39668	0.786126			0.827201	1.41691	0.785571	0.730707	1.71279	1.96997	0.832397	0.970981	0.848457	1.73614	0.807451	1.14206	0.847569
124	0.424563	0.81353	0.844506	0.349214	0.74623	0.724129	1.2155	0.984846	1.08851	1.17616	0.855314	0.50405	0.419617	0.815827	0.59262	0.458817	0.407895	0.704457			0.742227	1.30413	0.826852	0.723953	1.91075	2.19277	1.01973	0.903739	0.687787	1.68258	0.873282	1.1332	0.703915
128	0.51782	0.819532	0.827809	0.38809	0.883006	0.817657	0.954406	0.928783	0.957616	1.15595	0.820688	0.48032	0.410919	0.612586	0.511393	0.530503	0.512004	0.615114			0.705482	1.0513	1.05804	0.722924	2.03114	2.28009	0.961451	0.79818	0.664557	1.51262	0.84859	1.07105	0.769672
132	0.499936	0.793685	0.894878	0.371036	0.897429	1.23254	1.03046	1.03616	1.33518	1.13041	0.869605	0.49776	0.50982	0.402716	0.385181	0.521233	0.45932	0.586215			1.03513	0.679298	1.34726	0.988019	1.99456	2.1314	0.873066	0.65373	0.655354	1.30374	0.816224	1.01965	0.744814
136	0.4477	0.647716	0.802718	0.335828	0.829443	1.40287	1.05212	1.23472	1.63212	1.34554	0.88075	0.498466	0.563687	0.383671	0.419915	0.637342	0.489495	0.665812			0.767446	0.507545	1.24114	0.917391	1.86824	2.07324	0.698973	0.629895	0.780289	1.20217	0.833339	1.08777	0.706832
140	0.400229	0.557971	0.752766	0.292477	0.853766	1.36861	0.830587	1.33817	1.08608	1.37223	0.670024	0.548401	0.563163	0.357938	0.357061	0.803996	0.58876	0.724485			0.7762	0.487814	1.18882	0.969876	1.92241	2.21556	0.588633	0.829873	0.999687	1.2165	0.854167	1.03255	0.707317
144	0.433221	0.518007	0.65088	0.35331	0.798577	1.51769	0.681407	1.47664	0.902142	1.27161	0.780837	0.570643	0.714134	0.316558	0.386103	0.720543	0.689055	0.712033			0.738988	0.562759	1.03371	0.961856	1.75325	2.157	0.620147	0.677774	1.04558	1.06181	0.897105	1.03117	0.762336
148	0.435342	0.506844	0.632837	0.302834	0.785243	1.1284	0.590266	1.431	0.925552	1.21361	0.970668	0.579845	0.663609	0.241184	0.352601	0.736627	0.444175	0.614554			0.860862	0.614381	0.732319	0.968513	1.70232	2.16842	0.852437	0.76801	0.900003	0.962361	0.944967	1.09311	0.78813
152	0.478523	0.597734	0.700559	0.358014	0.945574	0.894011	0.501228	1.18786	0.799352	1.19661	1.08391	0.60821	0.810353	0.239165	0.362546	0.665435	0.712986	0.734836			0.766953	0.845287	0.688271	1.00767	1.68649	2.31472	0.912623	0.602824	0.826612	1.06334	0.899835	1.05941	0.829067

## Sheet: B-dynein PDBU
Time (s)	DMSO																				1μM PDBU
0	0.990352	0.862104	1.08288	0.756971	1.06699	1.10837	1.05975	0.936784	0.980475	1.08047	1.13476	0.675519	0.974136	0.895481	0.915441	0.998484	1.0666	0.874438			0.85584	0.98087	1.1124	1.05754	0.650436	0.851088	0.71149	0.855976	0.892304	0.891194	0.859832	0.959358	0.967017
4	1.01175	0.910257	1.0403	1.00752	1.12036	1.01274	1.06317	0.959705	0.872856	0.979218	0.956105	0.899946	1.04345	0.994649	1.11827	1.00349	1.08064	0.902241			1.19258	1.18924	1.04191	0.993149	1.21256	1.05266	0.926721	0.987998	1.09644	1.0692	1.07709	0.986836	0.964596
8	0.977556	1.01748	1.17228	1.11442	1.22679	0.915935	0.930456	0.974877	0.956262	0.99895	1.0492	0.909881	1.02801	0.926983	0.960893	1.13481	1.29233	1.09648			0.628425	1.07282	1.15034	1.07076	1.40687	1.0705	0.976072	1.07339	1.19646	1.13859	1.13292	0.98682	0.996509
12	1.05002	0.9802	1.06974	1.03168	1.16707	0.912781	0.979021	1.02597	1.10438	1.05356	1.11093	1.001	1.05428	0.983813	1.052	0.948831	1.19436	1.05501			1.40719	0.91148	0.981909	0.998602	0.783283	0.943038	0.923104	0.919905	1.00463	0.876438	0.923915	0.91121	0.954495
16	0.995174	0.917233	0.999759	0.915953	1.06819	0.987546	1.02072	0.982137	1.08124	1.0782	1.11154	0.912146	0.95237	1.0555	1.0088	0.93107	1.07513	0.915615			1.54533	0.79371	1.0788	1.02881	1.34874	1.06073	1.23707	1.21883	1.066	1.00251	0.981812	1.0841	1.04464
20	0.928601	1.0607	1.05614	1.01672	0.812268	0.957618	0.968341	0.963477	1.15684	1.05256	1.01572	0.978395	0.968149	0.903192	0.821893	1.03283	1.04841	1.06652			0.978021	1.09671	0.971173	1.00634	0.986985	0.988374	1.04674	1.00083	1.14643	1.01547	1.07424	1.09254	1.04794
24	0.957278	1.0911	1.05809	0.970377	0.829443	0.960563	0.967626	0.959779	1.00625	0.961444	0.951266	1.12418	1.00779	1.08111	1.07765	1.10657	0.944466	1.1302			1.376	1.0866	0.88926	0.941345	0.970589	1.00724	1.01344	0.91458	0.919927	0.941638	0.96108	0.950726	0.998956
28	1.01253	1.01983	0.936038	1.02937	0.871691	1.00892	1.0222	0.96581	0.992352	0.878618	0.839506	1.13615	0.984045	1.0716	1.1136	1.0673	0.800521	1.09554			0.801853	0.955427	0.916475	0.961807	1.12595	1.07617	1.19334	1.11298	1.04375	1.11473	1.11189	0.999939	1.01983
32	1.05021	1.03902	0.777752	1.10728	0.908323	1.10743	1.0253	1.10825	0.994894	0.974283	0.956544	1.09284	0.897449	1.04202	0.942058	0.838111	0.697672	0.879554			1.10881	1.14538	1.02105	1.01448	1.023	1.00559	0.988786	0.961079	0.856861	0.985753	0.939576	0.979893	0.959867
36	1.02711	1.10259	0.816891	1.06093	0.941702	1.03431	0.968644	1.12141	0.880347	0.948898	0.902927	1.26042	1.09222	1.05489	1.04373	0.983107	0.819637	1.0422			0.847082	0.875927	0.889375	0.938113	0.962469	0.964689	1.0676	1.00969	0.814104	0.999746	0.976007	1.06776	1.05056
40	1.05743	0.890805	0.785896	1.10729	0.889062	0.888913	0.940397	1.0731	1.0422	0.892735	1.01099	1.33074	1.08197	1.16606	1.26619	1.10699	1.05339	1.02508			1.12517	0.784399	1.13723	1.02841	0.742571	0.948613	1.13426	1.10788	0.722595	0.942508	0.921332	1.02198	0.958029
44	1.07893	0.914275	0.791181	1.09512	0.961419	1.01943	1.05594	1.24923	1.27532	1.02335	0.984759	1.0459	1.07268	0.991841	1.01333	1.1834	1.11099	1.10022			1.14385	0.81847	0.990281	0.958562	0.732388	0.918583	1.2105	1.13504	0.874937	1.05272	1.05617	0.98404	1.00016
48	1.01633	0.69042	0.804169	0.875306	0.933981	1.02745	1.01782	1.1927	1.18751	0.980751	1.09495	0.814009	0.925985	0.996685	1.11975	0.983383	1.00574	0.962274			0.649744	1.02699	1.07665	1.04246	0.991176	1.00494	1.09114	1.01069	0.791435	0.880963	0.880142	0.981427	0.982827
52	1.00034	1.12871	1.05867	0.909199	0.982404	0.981826	1.03102	1.19166	1.10096	1.02744	0.921146	0.704359	0.847446	1.10267	1.29637	1.12951	1.11636	1.03636			0.750398	0.82006	1.14295	1.04954	0.686438	0.925057	0.840323	0.942135	0.946557	1.08319	1.06087	0.992716	0.967214
56	0.9065	1.05777	0.96516	1.1511	1.09918	0.970771	1.10756	1.16989	1.10645	0.9625	0.850815	0.872202	0.976398	1.09632	1.28453	1.23199	1.21253	1.07772			1.13074	1.1817	1.05694	0.984157	1.05817	1.06431	0.997988	1.14037	1.02799	0.995732	1.01518	0.952551	0.996148
60	1.00227	1.27217	1.17599	1.27632	1.07849	0.864754	1.21047	1.09052	1.09239	0.963709	0.957304	1.07398	1.08977	1.06002	1.31147	1.05845	1.08925	0.899685			0.62611	0.93694	1.00544	0.951238	1.03607	1.03696	0.952015	1.09219	1.09704	1.02756	1.07095	1.027	1.00421
64	1.03958	1.43525	1.14933	1.24501	1.10213	0.887973	1.14781	1.15247	1.23104	1.07338	1.02511	1.22732	1.14993	0.981238	1.08087	1.19752	1.19073	0.954599			0.850938	1.24643	1.1088	0.983202	0.624755	0.893581	0.876902	0.910778	1.21663	1.09852	1.07504	1.04075	1.05826
68	1.00407	1.35538	1.18897	1.31645	1.1321	0.933399	1.19977	1.14693	1.2495	1.12342	1.10054	1.40196	1.12971	1.12237	1.37595	1.42212	1.28044	1.16023			0.699428	1.00067	1.00356	0.928629	0.656724	0.911069	1.03725	1.13429	1.23348	1.07307	1.02802	1.01089	0.99127
72	1.01175	1.10286	1.2257	1.33815	1.1194	1.12702	1.34901	1.16651	1.1529	1.15995	0.927444	1.54526	1.16633	1.15859	1.35309	1.34522	1.24322	1.17817			0.862466	0.663556	1.09374	0.978868	0.986052	1.04312	1.09879	1.2394	1.24369	1.16684	1.12344	0.970216	0.981952
76	1.09923	1.13795	1.2727	1.28391	1.08787	1.14058	1.46437	1.2182	1.18835	1.26255	1.01896	1.50487	1.18756	1.12529	1.34315	1.25095	1.24322	1.19462			0.85458	0.893704	1.19369	1.04755	0.65728	0.939454	1.11019	1.21466	1.23151	1.13655	0.95994	0.849457	0.924789
80	1.12946	1.12305	1.30723	1.37144	1.19367	1.14014	1.37604	1.12467	1.23569	1.21651	1.13451	1.64825	1.18192	1.0683	1.31707	1.29742	1.39806	1.34117			0.933221	0.772954	1.22753	1.05437	0.873638	0.998702	0.923819	1.0826	1.39952	1.26323	1.08449	1.05688	1.01397
84	1.14574	1.23536	1.30372	1.24376	1.13804	1.16344	1.37454	1.16466	1.17898	1.27454	1.30112	1.63547	1.0981	1.06898	1.4401	1.16713	1.3163	1.25226			0.514343	0.748439	1.00942	0.924323	0.61722	0.928399	1.15594	1.33703	1.50429	1.41114	1.13736	0.980048	1.0071
88	1.22238	0.974771	1.12748	1.4237	1.2921	1.19877	1.27671	1.0494	0.961427	1.25147	1.28937	1.68484	1.19097	0.978839	1.21818	1.18421	1.34275	1.29039			0.52107	0.906458	1.29062	1.04724	0.809096	0.971704	1.06816	1.2776	1.64997	1.47015	1.14756	0.856155	0.949471
92	1.19609	1.04707	1.29781	1.41461	1.31646	1.05037	1.16815	1.00122	1.11192	1.34054	1.24938	1.56285	1.09782	1.02674	1.29939	1.04838	1.26394	1.26067			1.09405	0.971757	1.09109	0.921812	1.02442	0.995908	0.995171	1.16382	1.10489	1.12555	0.841719	0.906234	0.985417
96	1.162	0.955077	1.20745	1.43806	1.21779	1.2572	1.15915	0.932507	1.07394	1.15152	1.09211	1.44717	1.07879	1.00535	1.16667	1.21958	1.42441	1.44146			0.535524	0.664261	1.12413	0.945786	0.613082	0.915477	1.10201	1.26156	0.966086	0.982227	0.61055	1.0256	1.03143
100	1.22693	0.986074	1.17488	1.47557	1.28633	1.2313	1.06498	0.928931	0.988792	1.06581	1.07403	1.53649	1.14317	1.06481	1.36964	0.991119	1.21073	1.19273			0.858347	1.087	1.11746	0.97311	0.88724	0.98666	1.10155	1.27701	1.2808	1.27195	0.867447	1.05616	1.07038
104	1.19517	1.04211	1.0996	1.35092	1.18562	1.09907	1.01842	1.00425	1.05277	1.12769	1.06747	1.52339	1.17875	1.07159	1.43708	1.15185	1.27617	1.47485			1.09569	0.818986	1.0379	0.945063	0.672184	0.948367	1.03541	1.27983	1.21863	1.20709	0.846257	1.04366	1.05046
108	1.1776	1.20558	1.08145	1.35288	1.13298	1.26185	1.09225	0.976395	1.04134	1.00947	1.04723	1.28089	1.10749	0.921412	1.11029	1.25616	1.42068	1.59085			0.58279	1.04385	1.08991	0.957009	0.939731	1.05769	1.14458	1.37796	1.41164	1.28224	0.975562	0.953731	0.992193
112	1.14485	1.11578	1.00793	1.54883	1.10815	1.21341	0.996097	1.15833	1.19496	1.09616	1.14349	1.37926	1.16753	0.959815	1.33703	1.03893	1.14175	1.23889			0.893559	1.13147	1.15922	0.991965	0.747786	0.998638	1.02806	1.26793	1.23582	1.2409	0.918794	0.969432	0.998765
116	1.04279	1.22331	1.01809	1.34614	0.822104	1.15035	0.958606	1.14072	1.04206	1.06086	1.13102	1.25206	1.12106	0.904117	1.09801	1.11075	1.19642	1.39677			1.17643	0.856043	1.1805	0.985625	0.746298	0.907076	1.24774	1.50061	1.06475	1.08865	0.816726	0.984683	1.02035
120	1.07867	1.2034	1.00533	1.38214	0.847059	1.18803	0.954226	1.18872	1.06532	1.06054	1.08494	1.2522	1.15946	0.916027	1.11285	1.20665	1.38901	1.61776			0.459372	1.00348	1.13095	0.99564	0.810184	0.980494	1.09074	1.31336	1.16241	1.15549	0.881701	0.972743	1.00952
124	1.09464	1.12159	0.96529	1.45004	0.958779	1.25748	1.00187	1.18472	1.21666	0.992472	1.06676	1.31541	1.06644	1.01393	1.34229	1.21848	1.34873	1.67561			0.509492	0.851217	1.10148	0.975343	0.867436	1.00223	1.04517	1.22729	1.10129	1.00854	0.833936	0.965318	0.997748
128	1.24753	1.11115	1.04437	1.24057	0.89242	1.17569	1.03287	1.14803	1.17618	0.999093	1.09203	1.2937	1.09075	0.985083	1.22407	1.00697	1.20767	1.4034			1.03487	1.09192	1.24388	1.14626	0.580115	0.930344	1.17779	1.36285	1.02235	0.962138	0.820112	0.942444	1.00949
132	1.27035	1.2452	1.20529	1.18504	0.851383	1.15908	1.13759	1.18896	1.26205	1.04529	1.20404	1.67502	1.18012	1.06982	1.1503	1.05202	1.27159	1.524			0.788427	0.925797	1.00393	1.03047	0.908234	1.00973	1.09875	1.15797	1.02849	0.992194	0.900387	0.885783	1.00113
136	1.09806	1.09058	1.06159	1.36428	0.930779	1.00729	1.13566	1.14347	0.952312	1.03348	0.935301	1.45449	1.15125	0.999084	1.06964	0.940204	1.20515	1.34946			0.88887	0.805452	1.11955	1.07489	0.881208	0.994982	1.04615	1.13495	1.09803	0.9263	0.990823	0.972371	1.01076
140	1.13597	1.25343	1.22547	1.17732	0.884253	1.03318	1.22691	1.08138	1.08602	1.0105	1.23372	1.4464	1.11269	0.999592	1.08073	1.0156	1.19191	1.44211			0.979871	0.884742	0.923031	0.952406	0.684331	0.913046	1.20045	1.30568	1.0909	0.986969	0.999004	0.904972	0.975644
144	1.05726	1.08398	1.13551	1.07652	0.882391	0.905133	1.21292	1.05924	1.02263	1.03304	1.09164	1.52085	1.1385	0.954662	1.08912	1.08448	1.24923	1.60583			2.42199	0.754915	0.953605	0.941949	0.889697	1.02526	1.35661	1.3295	0.990268	0.939164	0.877282	1.06124	1.06535
148	1.04357	1.13917	1.12425	1.27951	0.985009	1.04417	1.25909	1.0044	1.18061	1.00897	0.901909	1.40625	0.994616	0.95478	0.881514	1.04801	1.19948	1.48557			0.570146	0.97238	0.960387	0.9454	0.557434	0.910445	1.12564	1.10372	1.10735	1.07026	0.99549	0.998172	1.01558
152	1.12118	1.20389	1.23302	1.14469	0.826661	0.924569	1.15954	1.02573	1.15382	1.00699	1.04965	1.30091	0.976023	1.01921	0.982032	1.0603	1.14747	1.39123			0.782543	0.761533	1.16362	1.04253	0.932119	1.04385	1.14911	1.04455	1.08781	1.01167	0.964205	0.958114	1.02687

## Sheet: C-area PDBU
DMSO	PBDU
134.95	143.72
126.68	105.65
99.38	210.3
103.8	153.41
90.04	188.63
50.33	173.37
90.68	69.36
106.72	151.2
96.6	71.79
142.58	41.56
186.56	74.21
79.77	74.71
149.78	394.37
88.54	109.5
83.76	79.77
92.82	197.4
159.12	80.06
121.33	48.69
100.09	36.86
80.2	68.94
140.51	176.23
101.52	45.48
143.43	27.52
85.97	195.33
84.48	187.63
142.08	206.17
102.8	56.03
151.2	96.03
71.22	176.23
164.32	105.08

## Sheet: C-ring ratio PDBU
DMSO	PDBU
0.3433	0.5766
0.37535	0.86855
0.5392	0.7199
1.01	0.8043
0.5999	0.6437
0.55	1.2849
0.67215	0.9918
0.6448	0.4905
0.7015	1.0135
0.58515	0.9135
0.5676	1.202
0.72915	0.9736
0.99965	0.8893
0.33805	0.673
0.59095	0.99635
0.9354	0.53555
0.46745	0.9423
0.5346	1.02225
0.4714	0.9828
0.39665	0.8392
0.5701	0.7232
0.536	0.91265
0.52325	0.7529
0.5265	0.5825
0.4841	0.57485
0.67405	0.51385
0.5363	1.07765
0.64305	0.75115
0.6551	0.88525
0.696	0.7165

## Sheet: E-actin Go6983
	DMSO																				Go6983
0	1.04114	0.941732	1.00667	1.07659	0.975557	1.12413															0.936259	0.972263	1.28548	1.02381	0.897135	0.929227	1.13972	0.783975	0.968312
3	1.01337	0.893954	0.993922	1.05858	1.12576	1.11333															0.847876	1.04975	1.09605	1.07008	0.919832	0.943725	1.116	0.743114	0.933962
7	1.05431	0.915753	1.04365	0.958306	1.1578	1.04358															0.766942	1.11745	0.981269	1.01535	1.06766	1.09001	1.14692	0.759004	0.988959
11	1.02278	0.990957	0.989293	0.837416	1.03344	0.982097															1.0596	0.9712	0.979145	1.06066	1.03707	1.00127	1.23348	0.892891	1.00196
15	0.992409	1.03063	0.985075	1.10502	0.881528	1.007															1.08599	0.987389	0.963532	1.01035	0.943392	0.860468	1.16899	1.10518	1.06827
19	0.904184	1.03248	1.02882	1.09933	0.920115	0.915568															1.05772	1.04935	0.988252	0.909785	0.893962	1.19438	1.01296	1.16457	1.09534
23	0.928195	1.03886	1.05591	1.05949	1.09325	0.941958															1.0344	1.0173	0.974429	0.975248	1.06799	1.24876	0.776435	1.14432	1.04977
27	0.996672	1.0121	0.96381	0.934149	0.933724	0.96856															1.04078	0.954312	0.884077	0.990615	1.09431	1.02041	0.672823	1.15136	0.960456
31	1.04695	1.14355	0.932855	0.871119	0.878824	0.90378															1.17043	0.880981	0.847766	0.94411	1.07865	0.711752	0.732671	1.25559	0.932966
35	0.981037	1.04474	0.934756	0.935907	0.88416	0.87122															1.08047	0.86502	0.859265	0.920677	1.06124	0.717049	0.740402	1.20362	1.04566
39	0.868327	0.872066	0.917039	0.705827	0.927961	1.03693															1.26512	0.830747	0.872888	0.818211	0.996616	0.683508	0.777222	1.05691	1.09052
43	0.766547	0.680532	0.887991	0.713539	1.03382	1.14279															1.1314	0.740635	0.847649	0.701087	0.974195	0.524146	0.787052	0.829737	1.07131
47	0.839211	0.65628	0.861155	0.614972	1.10063	1.33288															1.10899	0.869292	0.818555	0.684827	0.959121	0.522999	0.94473	0.682112	1.0567
51	0.984411	0.699634	0.86902	0.662417	0.941254	1.1408															1.6233	1.00736	0.817811	0.781401	0.841692	0.51614	0.933915	0.747482	0.988265
55	1.07164	0.796162	0.854129	0.554371	0.675876	0.836122															1.60929	1.16748	0.890433	0.978839	0.783581	0.507648	0.97812	0.837267	0.986881
59	1.09753	0.826537	0.702132	0.429208	0.498744	0.637699															1.5032	1.13324	0.980416	1.0715	0.708326	0.630433	1.03372	0.885805	1.0776
63	1.05029	0.816154	0.586602	0.402348	0.409412	0.504194															1.41327	0.934458	1.17769	0.910273	0.69769	0.773084	1.17899	0.91884	1.10759
67	0.974751	0.801931	0.561836	0.384835	0.409433	0.470831															1.10193	0.813311	1.14347	0.792146	0.643253	0.74087	1.08729	0.944647	1.1119
71	0.918279	0.755913	0.554093	0.445587	0.392986	0.55699															0.818123	0.81468	1.16256	0.737971	0.672705	0.79008	1.01158	0.966089	1.08273
75	0.798218	0.696243	0.4902	0.505933	0.428358	0.661097															0.788589	0.819734	1.13933	0.657427	0.691539	0.752173	0.931524	0.92813	1.00728
79	0.720219	0.69661	0.49918	0.527624	0.49009	0.464335															0.842653	0.728061	1.12827	0.549105	0.787024	0.79432	0.953969	0.937771	0.932796
83	0.698165	0.683672	0.485167	0.492087	0.494523	0.414148															0.85928	0.747354	1.07283	0.560669	0.85066	0.91942	0.926148	0.973471	0.819549
87	0.696313	0.657021	0.437229	0.463034	0.512241	0.409406															0.938667	0.747777	1.06752	0.589865	0.850764	0.899503	0.932764	0.932744	0.772614
91	0.684175	0.647337	0.483405	0.569549	0.510748	0.501891															1.05914	0.691298	1.10659	0.597507	0.823485	0.926663	0.928896	0.864075	0.697262
95	0.691742	0.673452	0.456321	0.523645	0.577459	0.529539															1.00665	0.697582	1.13618	0.517957	0.789393	0.840649	0.955258	0.806447	0.609653
99	0.721675	0.670156	0.462902	0.571742	0.637053	0.477312															1.04533	0.720654	1.20415	0.45219	0.791531	0.932316	0.964632	0.788194	0.590076
103	0.835952	0.749349	0.502936	0.470595	0.661497	0.405834															1.17192	0.724019	1.25114	0.392547	0.768288	0.862543	0.905342	0.726259	0.547009
107	0.874662	0.873968	0.54038	0.426222	0.620963	0.365125															1.09334	0.693405	1.14988	0.387934	0.766592	0.797813	0.887707	0.719947	0.519172
111	0.898402	1.01655	0.519821	0.496558	0.58095	0.464242															1.15335	0.762547	1.14795	0.438103	0.696759	0.861392	0.862207	0.662138	0.510984
115	0.885564	0.928834	0.4506	0.660149	0.596241	0.532402															1.28924	0.735326	1.08512	0.445663	0.7348	0.879978	0.948834	0.691318	0.47907
119	0.850109	0.84625	0.395387	0.768233	0.598021	0.553533															1.23402	0.814111	1.00579	0.417203	0.763137	0.813286	0.89226	0.729019	0.471684
123	0.942492	0.785051	0.424608	0.755975	0.522543	0.522535															1.19788	0.841334	0.961859	0.359336	0.700921	0.759882	0.930058	0.706854	0.45175
127	0.921388	0.779568	0.453842	0.701318	0.528052	0.550727															1.08933	0.903252	0.963055	0.411587	0.721537	0.832764	0.918562	0.696485	0.427334
131	0.863842	0.721998	0.460435	0.776843	0.546041	0.556659															1.07799	0.948048	0.982883	0.445322	0.718795	0.743383	0.935646	0.692594	0.45512
135	0.919934	0.694103	0.4421	0.738443	0.578757	0.595416															1.05992	0.932315	0.9309	0.495786	0.746281	0.842619	0.809211	0.722792	0.429761
139	0.90517	0.658101	0.435564	0.74314	0.547316	0.561137															1.05615	0.919056	0.970348	0.600941	0.768064	0.877957	0.71403	0.718775	0.392246
143	0.912706	0.622398	0.496019	0.580522	0.542316	0.607685															1.0576	0.789503	1.02352	0.766725	0.764235	0.882487	0.713987	0.769518	0.395523
147	0.871093	0.661798	0.483497	0.288423	0.552417	0.61823															0.997644	0.706294	1.03328	0.860518	0.760303	0.790143	0.729097	0.763554	0.409785
151	0.84938	0.639631	0.508616	0.343571	0.640033	0.550261															1.1103	0.805073	1.01692	0.785157	0.656107	0.814691	0.735659	0.893159	0.44469

## Sheet: E-dynein Go6983
Time	DMSO IC										Go6983 IC
0	0.974755	1.02762	0.925496	0.979156	1.06936	0.871253	1.04362	1.07868	0.96635	0.971485	0.911525	1.00441	0.903547	0.960874	0.973443	1.08287	0.966811	0.905277	0.915649	0.925213
3	0.99512	1.04328	0.996367	1.07156	1.08131	0.935206	1.12262	1.07868	0.970147	1.03077	1.00949	1.01536	0.995943	1.00771	1.06511	1.0231	1.06607	0.937141	1.06029	0.997523
6	0.968521	0.981288	1.00492	0.982209	1.14798	0.971742	1.04527	1.08425	0.966889	1.03305	1.01907	1.02652	1.02882	1.05948	1.03552	0.976217	1.01353	0.984969	0.975226	0.999692
9	1.0211	0.991263	1.04109	1.03027	1.05791	1.01378	0.931358	1.03913	0.992954	1.00363	1.02034	1.00977	1.03854	1.04625	1.05137	1.02228	0.967484	1.04497	1.08042	0.977924
12	1.01465	0.995318	1.04869	0.970393	0.915825	1.01396	0.893719	1.04199	0.99591	1.00046	1.02806	0.996793	1.03942	1.02123	1.00197	1.02938	0.975901	1.16452	0.978067	0.992832
15	0.98473	1.0292	1.03211	0.973181	0.989899	1.12586	0.938292	0.993959	1.0308	1.04645	0.97081	1.00578	1.01479	0.986054	0.968414	1.07164	1.02372	1.06679	1.06264	0.996919
18	0.99512	1.00697	1.01586	0.967738	0.947643	1.05365	0.972108	0.912909	1.05086	1.03183	0.987667	1.00492	0.98711	0.975051	0.957462	0.957148	1.01387	1.02252	1.00339	1.00751
21	1.00316	0.980402	0.972221	1.07422	0.876431	0.987114	1.01739	0.912177	1.0273	0.945309	0.999892	0.964506	1.00309	0.978077	0.976841	0.906876	1.00853	0.936118	1.01751	1.04859
24	1.04285	0.94465	0.96325	0.951275	0.913636	1.02744	1.03561	0.858222	0.998787	0.937014	1.05313	0.971945	0.988749	0.965266	0.96987	0.930485	0.96408	0.937695	0.906802	1.0538
27	1.03405	0.963855	0.966538	0.941848	0.867508	1.05726	1.02717	0.870712	0.983574	0.922778	1.032	0.994025	1.00078	0.9618	0.986453	0.893834	0.925924	0.969879	0.918409	1.04298
30	0.96582	0.911369	0.943892	0.930828	0.88367	1.03466	0.932293	0.879445	0.919751	0.928475	1.00977	0.90139	0.920727	0.881829	0.915579	0.936264	0.955662	1.00567	0.867679	0.994375
33	0.986323	0.91286	1.00957	0.948221	0.808249	1.06994	0.872734	0.979976	0.912223	0.916463	0.997227	0.97632	0.927101	0.968925	0.918686	0.919506	0.946429	1.08753	0.883588	1.03493
36	0.995467	0.935421	0.981495	0.928704	0.88569	1.13888	0.943233	1.01702	0.927975	0.907494	1.01218	0.963167	0.937381	0.977389	0.927016	0.918185	0.96622	1.05085	0.876851	1.01919
39	0.941852	0.876596	1.00809	0.84931	0.862795	1.1963	0.931337	1.01032	0.921183	0.942812	0.995027	0.945729	0.96733	0.932786	0.916278	0.919176	0.947754	1.06756	0.91435	1.01748
42	0.932709	0.804719	1.03156	0.899628	0.747138	1.05434	0.861712	0.987465	0.908216	0.921974	1.02853	0.942277	1.05367	0.907037	0.914006	0.90861	0.976757	0.99991	0.896818	1.00595
45	0.95917	0.793066	1.07687	1.0782	0.783838	1.01476	0.94488	1.01998	0.902331	0.911613	1.01878	0.868418	1.15637	0.93617	0.884239	0.990663	0.935748	0.861478	0.864838	0.957886
48	1.01971	0.773908	1.21606	1.31001	0.808586	0.935722	0.963303	1.0958	0.890796	0.893057	0.968356	0.905645	1.1785	0.913777	0.91455	0.962927	0.892436	0.727606	0.828881	0.950067
51	1.16005	0.865642	1.25903	1.56067	0.845791	0.850375	0.947341	1.25535	0.93009	0.900118	1.01123	0.921774	1.26031	0.890449	0.862802	0.945509	0.917629	0.7142	0.826446	0.908094
54	1.34119	0.87296	1.33058	1.87268	0.812458	0.858749	0.959358	1.40681	0.994333	0.922835	1.05061	0.952692	1.35664	0.872246	0.856005	0.91769	0.886464	0.735258	0.839514	0.947335
57	1.52586	0.894402	1.46726	2.07886	0.955219	0.826227	1.13369	1.49993	1.05368	0.989165	1.00958	1.00501	1.31166	0.850101	0.893268	0.980262	0.914041	0.798624	0.728964	1.00115
60	1.67742	0.944231	1.52225	2.31121	0.973737	0.840681	1.30031	1.62553	1.09801	1.00964	0.946318	1.00846	1.37929	0.85287	0.902394	0.980509	0.878311	0.85875	0.827014	1.01193
63	1.61584	1.00464	1.57231	2.35555	1.21751	0.760496	1.41804	1.71852	1.1163	1.06499	0.972756	1.03637	1.48119	0.828854	0.962298	1.03573	0.843458	0.853847	0.772632	1.08464
66	1.59811	1.18494	1.4992	2.58948	1.30051	0.78321	1.55298	1.76896	1.2018	1.09921	0.992764	1.0334	1.44592	0.83928	0.99055	1.11457	0.805261	0.895835	0.8107	1.20182
69	1.51505	1.24661	1.47119	2.45685	1.55135	0.78516	1.60855	1.82579	1.24602	1.23386	1.02235	1.02622	1.54853	0.83056	1.07166	1.07222	0.810194	0.880425	0.843086	1.28691
72	1.45687	1.28912	1.52897	2.63117	1.64899	0.883699	1.73562	1.78267	1.34726	1.31348	1.02732	1.08136	1.51088	0.841087	1.1081	1.14924	0.803223	0.866295	0.855585	1.30541
75	1.25675	1.22773	1.46493	2.54514	1.86515	1.11089	1.78579	1.80022	1.44762	1.3342	1.01512	1.15109	1.51753	0.856804	1.13441	1.17747	0.768533	0.768486	0.953067	1.39085
78	1.18416	1.34034	1.4834	2.55802	1.76667	1.33779	1.76424	1.74246	1.48569	1.39812	0.995048	1.14636	1.39035	0.850431	1.21094	1.14379	0.809807	0.675985	0.937483	1.42628
81	1.14848	1.38505	1.40881	2.31041	1.73535	1.65716	1.80387	1.80551	1.51923	1.45425	0.97356	1.15912	1.46337	0.834539	1.1951	1.23864	0.779886	0.661236	1.01524	1.5013
84	1.15444	1.3395	1.40905	2.2196	1.66801	1.7705	1.9202	1.80697	1.54656	1.50067	0.991051	1.18706	1.40909	0.857171	1.2804	1.37616	0.795029	0.72068	1.08683	1.5607
87	1.23313	1.39264	1.36796	2.20247	1.31465	1.93712	1.9263	1.85208	1.5129	1.43013	1.04274	1.12002	1.49374	0.865763	1.35113	1.2975	0.790321	0.744998	1.16086	1.76112
90	1.20244	1.33783	1.42886	2.22318	1.20791	2.23882	2.1065	1.87045	1.51305	1.50778	1.05285	1.17954	1.47656	0.868642	1.38611	1.21255	0.777541	0.739414	1.18245	1.86235
93	1.20591	1.29149	1.39162	2.23008	1.12862	2.51487	2.06281	1.85262	1.54113	1.49094	1.0453	1.26527	1.51914	0.873429	1.37337	1.32284	0.79988	0.850821	1.29576	2.08366
96	1.21401	1.2955	1.27638	2.26115	1.0463	2.86223	2.03507	1.77175	1.53883	1.61184	0.995006	1.16588	1.52534	0.873154	1.39861	1.35288	0.863595	0.87433	1.35119	2.06644
99	1.20424	1.2557	1.13334	2.39339	1.067	2.85776	1.96305	1.76091	1.62645	1.65281	0.921846	1.24223	1.57828	0.87629	1.42881	1.46061	0.819672	0.929191	1.2348	2.20597
102	1.20134	1.32263	1.07356	2.32714	1.0867	3.3068	1.92276	1.74739	1.69055	1.69875	1.0346	1.26681	1.51522	0.868523	1.49622	1.37707	0.863004	1.00805	1.37814	2.27981
105	1.17231	1.32808	1.00487	2.38834	1.15707	3.48805	2.00123	1.66475	1.6916	1.74256	1.06123	1.28607	1.58733	0.851779	1.49894	1.5075	0.896492	1.06507	1.45736	2.30908
108	1.20293	1.33107	0.978156	2.39233	1.283	3.6619	2.03367	1.75057	1.68586	1.7936	1.09437	1.29464	1.53329	0.889889	1.4502	1.40448	0.884793	1.17818	1.54876	2.30112
111	1.12916	1.28627	0.9733	2.23779	1.43535	3.65576	1.92541	1.73771	1.7616	1.84445	1.07441	1.40828	1.55878	0.884873	1.42683	1.30286	0.882775	1.08527	1.46012	2.14319
114	1.24165	1.33149	1.02507	2.24575	1.41246	3.52401	1.9349	1.73597	1.80666	1.89835	1.06036	1.27446	1.47118	0.898995	1.41514	1.28676	0.93265	1.15365	1.50858	2.18402
117	1.19316	1.27779	1.07208	2.32847	1.4798	3.46912	1.87498	1.79343	1.82274	1.9266	1.07665	1.30627	1.46561	0.902801	1.45879	1.27182	0.923845	1.24133	1.54251	2.23277
120	1.26589	1.36747	1.19816	1.92525	1.56667	3.39226	1.85875	1.66051	1.82583	1.99996	1.06578	1.27794	1.43745	0.888229	1.3815	1.34818	0.921379	1.25529	1.47432	2.18001
123	1.26631	1.40243	1.32449	2.04142	1.63704	3.47343	1.82123	1.64302	1.80017	2.00202	1.06313	1.33919	1.48584	0.861958	1.39958	1.24887	0.923274	1.21671	1.51897	2.118
126	1.32075	1.4277	1.28012	2.28001	1.51246	3.26258	1.82432	1.69174	1.80142	2.04854	1.08468	1.32469	1.50985	0.895932	1.42434	1.22436	0.959677	1.33428	1.51093	2.10589
129	1.26901	1.42373	1.32515	2.36843	1.54613	3.03499	1.98165	1.70697	1.76244	2.09684	1.07589	1.34198	1.50965	0.924432	1.45232	1.19761	0.956926	1.37083	1.6231	2.09786
132	1.21872	1.3919	1.34904	2.30563	1.44293	3.15934	2.06016	1.73876	1.74389	2.11294	1.03405	1.31377	1.54792	0.906606	1.4937	1.23608	0.987723	1.48691	1.5494	2.00084
135	1.14433	1.41343	1.34976	2.19145	1.31515	3.3633	2.18703	1.70292	1.71723	2.16518	1.0625	1.32633	1.53896	0.90269	1.42541	1.15601	1.03797	1.51513	1.50785	1.93072
138	1.11447	1.38556	1.34874	2.13343	1.44242	3.54627	2.14569	1.67285	1.73586	2.2493	1.07754	1.2753	1.54052	0.927899	1.38354	1.20768	1.06921	1.47646	1.52798	1.79801
141	1.17467	1.46098	1.30393	2.10874	1.41869	3.53141	2.2098	1.72612	1.66184	2.36075	1.04268	1.21322	1.53114	0.9048	1.29494	1.20603	1.0716	1.29947	1.61482	1.71431
144	1.26229	1.43921	1.28545	2.14392	1.54343	3.40758	2.08133	1.69646	1.75844	2.18157	1.03073	1.23807	1.59209	0.893768	1.30834	1.14858	1.05684	1.17784	1.72221	1.67659
147	1.34479	1.33955	1.31344	2.25239	1.53468	3.26247	2.06801	1.60138	1.75898	2.0827	1.07259	1.46122	1.57919	0.884809	1.29548	1.16245	1.09426	1.13917	1.76693	1.66877
150	1.33821	1.30869	1.26051	2.26567	1.45909	3.30996	2.03422	1.64089	1.81283	1.96922	1.01679	1.21242	1.55713	0.913823	1.20892	1.26035	1.09379	1.26477	1.74412	1.72411

## Sheet: F-area Go6983
	DMSO	Gö6983
	134.95	96.74
	126.68	84.19
	99.38	58.51
	103.8	83.69
	90.04	92.46
	50.33	53.18
	90.68	60.52
	106.72	87.47
	96.6	57.89
	142.58	59.53
	186.56	65.66
	79.77	120.12
	149.78	47.55
	88.54	71.29
	83.76	59.95
	92.82	110.36
	159.12	85.83
	121.33	109.21
	100.09	96.24
	80.2	71.79
	140.51	41.78
	101.52	76.78
	143.43	45.27
	85.97	155.91
	84.48	45.62
	142.08	55.18
	102.8	80.13
	151.2	70.72
	71.22	32.86
	164.32	50.33

## Sheet: F-ring ratio Go6983
DMSO	Gö6983
0.3433	0.9667
0.37535	0.8974
0.5392	0.99075
1.01	0.93625
0.5999	0.8575
0.55	0.96405
0.67215	0.4581
0.6448	0.677
0.7015	0.70305
0.58515	0.5425
0.5676	0.6395
0.72915	0.7584
0.99965	0.4889
0.33805	0.54915
0.59095	0.5729
0.9354	0.75055
0.46745	0.43865
0.5346	0.6951
0.4714	0.57365
0.39665	0.5762
0.5701	0.563
0.536	0.7529
0.52325	1.1369
0.5265	0.48435
0.4841	1.0118
0.67405	1.0098
0.5363	0.63525
0.64305	0.79985
0.6551	0.6978
0.696	0.5446
