# Supplementary material for: Actin clearance promotes polarized dynein accumulation at the immunological synapse
Source: PLoS One. 2019 Jul 3;14(7):e0210377. doi: 10.1371/journal.pone.0210377 (PMC6608937; doi:10.1371/journal.pone.0210377)
Supplement: S5 Table — (XLSX) [file pone.0210377.s006.xlsx]

## Sheet: A-actin EGTA
Time (s)	DMSO																				1mM EGTA, 4mM MgCl2
0	0.618076	0.595365	0.947701	0.948618	0.800251	0.710061	0.814575	0.941491	1.22042	0.900249	0.901469										0.976227	1.10576	0.436949	0.483203	0.403195	0.360769	0.363365	0.637208	0.640031
4	0.715327	0.729576	0.90932	1.06095	1.07609	1.11281	1.14364	0.882169	1.07884	1.03596	1.1827										0.913991	1.09006	0.957081	1.01383	1.36091	1.11336	1.12833	1.17471	1.19407
8	0.659525	0.962242	1.01132	1.13629	1.00833	1.10256	1.48428	0.990711	1.08109	1.01836	1.18789										0.836765	0.967148	1.30135	1.01352	1.12392	1.22409	1.14666	1.31011	1.11549
12	0.648734	0.960817	0.907717	1.07993	1.04549	0.985238	1.20551	0.924627	1.14992	0.979272	1.1734										0.822513	0.911238	1.45321	0.825289	1.06656	1.11676	1.13786	1.25366	1.06132
16	1.0253	1.20206	1.02479	1.07663	1.1027	1.04399	1.24127	1.03755	0.935944	0.847443	1.00926										0.967521	1.0358	1.04039	0.852275	1.15907	0.979959	1.15821	0.93082	0.975671
20	0.97932	1.04591	1.02885	0.921561	0.974084	1.03095	0.846055	0.94298	1.02232	1.03604	0.849969										1.03326	0.906241	1.2522	1.14542	1.12811	1.07126	1.07072	0.929226	1.0237
24	1.28565	1.06008	0.916898	0.846333	0.990016	1.15096	0.756016	1.09091	0.950842	1.05267	0.787769										0.989919	0.949696	0.823058	1.33276	0.93568	0.925486	0.961064	0.989856	1.05386
28	1.29754	1.11228	1.0938	1.10953	1.11894	0.879247	0.772535	1.04853	0.924009	1.05756	0.872116										1.07711	1.10431	0.821627	1.12755	1.0263	0.957092	1.00782	1.00721	1.02295
32	1.37572	1.05867	1.00808	0.852449	0.979656	1.01938	0.783954	1.0039	0.858256	1.10875	1.0526										1.20879	0.938866	1.08068	1.08669	1.01447	1.13571	0.972447	0.877596	0.943028
36	1.4132	1.28162	1.15429	0.973896	0.917084	0.966246	0.943005	1.13787	0.777806	0.967174	0.961502										1.17337	0.992535	0.859783	1.13678	0.805547	1.1281	1.06431	0.891286	0.974573
40	1.44715	1.26615	1.10125	0.628659	0.871763	0.835552	1.13847	1.08009	0.829077	0.827341	0.838108										1.22454	0.860986	0.928105	1.2074	0.950085	1.03763	1.00481	0.972211	0.891428
44	1.54262	1.006	1.00956	0.684846	0.770915	1.08632	1.31194	0.875291	0.967661	0.744738	0.92465										1.24133	0.897789	0.912696	1.06574	0.893948	1.08098	1.08233	0.966647	0.824607
48	1.49234	1.18165	0.932685	0.610749	0.951285	0.915242	1.20684	0.909769	0.929578	0.63568	1.8543										1.21363	0.795624	0.908442	0.999186	0.942398	1.1547	1.01257	1.00784	0.853657
52	1.55128	1.34127	0.850776	0.614894	0.908165	0.51844	1.413	0.745465	0.910572	0.647861	1.54088										1.17071	0.718343	0.789368	0.826134	0.859907	1.20851	1.00754	1.02804	0.941381
56	0.927049	1.32696	0.84705	0.659893	0.944697	0.367109	1.3292	0.569753	0.503024	0.677411	0.998105										1.06065	0.595802	0.673067	0.735589	0.80682	1.07534	0.898018	0.954431	0.939384
60	0.780085	1.30963	0.947352	0.846418	0.847694	0.399759	1.07453	0.442168	0.443385	0.719722	0.997117										0.803844	0.504708	0.917191	0.568066	0.809277	1.21779	0.860561	0.778273	0.975579
64	0.789675	1.16093	0.791248	0.807281	0.826111	0.453003	1.05709	0.441021	0.316511	0.766306	0.782857										0.821584	0.558168	0.786291	0.625238	0.652741	1.30892	0.781431	0.8524	0.963849
68	0.726084	0.779059	0.706083	0.741579	0.764563	0.304742	0.871191	0.458593	0.379419	0.763098	0.740694										0.804418	0.541841	0.648562	0.57562	0.697763	1.30811	0.715576	0.706247	0.849563
72	0.587266	0.785442	0.613516	0.695504	0.743879	0.320878	0.811023	0.480712	0.447192	0.706902	0.936174										0.710445	0.495497	0.636798	0.601957	0.69769	1.28705	0.690164	0.720179	0.784797
76	0.558564	0.760681	0.612391	0.577326	0.460185	0.343157	0.740637	0.523067	0.427738	0.609352	0.966917										0.724212	0.643854	0.77616	0.592952	0.517949	1.26366	0.574766	0.694478	0.737566
80	0.502412	0.783903	0.650374	0.632416	0.423937	0.393361	0.544386	0.531739	0.335472	0.553009	1.03377										0.637364	0.561463	0.665016	0.648204	0.635916	1.20491	0.607335	0.748018	0.757134
84	0.502423	0.772093	0.568858	0.554231	0.375654	0.481399	0.516318	0.595099	0.281781	0.571455	0.986542										0.761007	0.525962	0.543192	0.616922	0.613438	1.38877	0.64169	0.804511	0.69872
88	0.526545	0.703923	0.663311	0.572543	0.384429	0.431095	0.571449	0.676021	0.336216	0.612132	0.736621										0.798003	0.484295	0.533379	0.529357	0.608556	1.35979	0.614617	0.740186	0.692014
92	0.463869	0.784546	0.876503	0.590755	0.414105	0.502478	0.408907	0.629487	0.259709	0.614763	0.530699										0.724111	0.490236	0.729994	0.556436	0.68372	1.23658	0.627493	0.603536	0.651214
96	0.469725	0.774517	0.952923	0.630994	0.427895	0.467674	0.337478	0.658456	0.272363	0.571479	0.549742										0.729119	0.482181	0.66774	0.664969	0.617197	1.07148	0.652887	0.645071	0.602487
100	0.620142	0.798654	1.03509	0.740356	0.580471	0.466766	0.253504	0.681325	0.258104	0.526227	0.897704										0.752763	0.593914	0.662152	0.710756	0.508584	1.04823	0.646322	0.685112	0.617379
104	0.6224	0.821287	1.11663	0.790973	0.79336	0.375435	0.271117	0.775352	0.336245	0.57551	0.865076										0.674046	0.459856	0.678827	0.649226	0.486231	1.06484	0.562489	0.71967	0.616913
108	0.783482	0.825612	1.15264	0.956935	1.00537	0.378622	0.271674	0.905173	0.450384	0.598859	0.991692										0.799284	0.552555	0.881467	0.607755	0.651868	1.08045	0.568249	0.724413	0.633288
112	0.643967	0.814933	1.15551	0.979295	1.19664	0.455194	0.277704	0.957381	0.591565	0.605419	0.920279										0.801331	0.551368	0.763489	0.637175	0.697179	1.19774	0.608431	0.717422	0.632177
116	0.569345	0.678908	0.968459	1.09365	1.31725	0.430245	0.294182	0.853276	0.668287	0.585246	0.735438										0.808889	0.536884	0.8043	0.688224	0.579774	1.18322	0.581058	0.645512	0.641532
120	0.607272	0.887635	0.80695	0.762068	1.12287	0.405626	0.292433	1.01781	0.835149	0.557044	0.809027										0.702174	0.475519	0.716864	0.637311	0.564995	1.07845	0.589022	0.891999	0.682988
124	0.789928	0.789631	0.845276	0.902763	0.649808	0.402872	0.264805	1.12404	0.865696	0.528843	0.680776										0.720395	0.468385	0.53027	0.534123	0.568578	1.24959	0.615856	0.734587	0.646775
128	0.877926	0.868513	0.90105	0.782866	0.484496	0.439595	0.250004	1.09738	0.73115	0.649125	0.721777										0.700695	0.40375	0.79193	0.668266	0.620261	1.18911	0.618163	0.64317	0.621929
132	0.717913	0.669913	0.949893	0.727627	0.615818	0.492192	0.246637	0.97475	0.920287	0.71294	0.73895										0.805685	0.440977	0.71313	0.645464	0.688689	1.09165	0.617832	0.565932	0.54874
136	0.725777	0.64145	0.953913	0.643695	0.464295	0.457505	0.18603	0.620148	1.01146	0.84303	0.815216										0.84041	0.476571	0.556153	0.60818	0.607651	1.09675	0.599551	0.636453	0.611596
140	0.638381	0.812137	0.777485	0.726139	0.49066	0.488012	0.21067	0.468626	1.028	0.980992	0.808114										0.859326	0.436961	0.59024	0.61457	0.664517	1.13587	0.608584	0.612382	0.625758
144	0.623892	0.876019	0.76537	0.781583	0.487978	0.448371	0.215246	0.513677	0.953472	1.0035	0.49549										0.967876	0.492858	0.756554	0.651745	0.652631	1.16531	0.674585	0.642025	0.580979
148	0.673353	0.884709	0.911979	0.97868	0.532934	0.493164	0.278718	0.736198	0.625535	1.05747	0.547762										0.895106	0.460546	0.784072	0.561862	0.626772	1.15065	0.626668	0.771763	0.520837
152	0.712979	0.955515	0.851378	0.941962	0.54575	0.417361	0.371761	0.901895	0.473784	1.01944	0.727818										0.805924	0.45686	0.639657	0.566915	0.656955	1.1461	0.593569	0.705265	0.448297

## Sheet: A-dynein EGTA
Time (s)	DMSO															1mM EGTA
0	0.758957	0.990069	1.01035	0.969325	0.794674	0.946824	0.973315	1.00242	0.955686							0.985398	0.819189	0.949435	0.92421	0.989965	1	0.933341	0.943966	0.848639	0.944613
4	0.791524	0.97908	0.986983	0.967698	0.854594	0.918714	0.917528	1.02715	0.94789							0.907253	0.924393	0.969553	0.956402	0.916526	0.998652	1.01075	0.953768	0.921658	0.945115
8	0.945817	0.943582	0.988549	0.944796	0.926467	0.979953	0.919357	1.01917	0.968838							0.938353	0.986597	1.00353	1.07281	0.984574	0.975103	0.99208	0.961997	0.926589	0.970544
12	0.953164	0.983511	1.00042	1.00581	0.972102	0.989461	0.918495	1.01718	1.00133							0.970359	1.01367	1.02861	1.07259	1.04472	0.99629	0.948114	0.981695	0.957675	0.930727
16	1.06333	0.983584	0.9995	1.04211	1.01609	0.992773	0.972804	0.95986	1.02347							0.987182	1.02243	1.06077	1.00884	0.952249	0.991258	0.887302	0.987362	0.93826	1.06555
20	1.18664	1.01978	0.975798	0.995081	1.08415	0.995195	0.98797	0.996299	1.03373							0.981847	1.02816	1.06384	0.990997	1.00968	0.978045	0.920358	0.974242	1.01583	1.03826
24	1.15974	1.03784	1.03163	0.934724	1.11828	0.972472	0.994828	1.00555	1.02047							1.05207	1.01857	0.969644	0.985926	0.980057	1.0153	0.994639	1.03954	1.09656	1.04326
28	1.13672	1.03188	1.0056	1.02952	1.05581	1.00582	1.0524	0.983473	1.02601							1.02482	1.05442	0.985103	0.953516	1.03294	0.984211	1.02427	1.02881	1.09342	1.07924
32	1.11081	1.03993	1.00958	1.03464	1.09528	1.07231	1.0932	0.99499	0.987956							1.05364	1.06764	0.993688	1.01508	1.04385	1.02697	1.10971	1.0656	1.1048	0.999099
36	0.913497	0.993743	0.992715	1.08312	1.08035	1.13962	1.21129	0.996154	1.03683							1.11324	1.06463	0.977059	1.01975	1.0671	1.03455	1.20061	1.06808	1.11689	0.992914
40	0.88053	1.06894	1.00492	1.07317	1.07904	1.07914	1.07119	0.94619	0.950713							1.01222	1.0693	0.925482	0.945851	1.00342	1.01809	1.06677	1.00859	1.11137	1.05772
44	0.903269	1.12632	0.96922	1.06842	1.09919	1.13502	1.14648	1.02563	1.00149							1.0718	1.06889	0.921026	0.932004	1.04942	1.0753	1.20079	1.01225	1.22093	0.991346
48	0.858409	1.15911	0.98322	1.07706	1.14642	1.12562	1.17946	1.03348	1.05228							1.10959	1.06568	0.89789	0.948862	1.14528	1.01968	1.23135	1.01887	1.23595	0.991703
52	0.87654	1.12379	0.966434	1.04821	1.08275	1.06453	1.16864	0.968313	0.996342							0.986944	1.09818	0.872868	0.906466	1.07884	1.02637	1.14728	1.01145	1.17243	1.01871
56	0.871124	1.10763	0.967197	1.10073	1.11118	1.11665	1.25915	0.985783	1.07411							1.02029	1.05664	0.949315	0.948007	1.05057	0.949886	1.10946	1.02757	1.24194	1.03191
60	1.06222	1.18394	0.965915	1.10249	1.14699	1.06675	1.23521	0.952247	1.05776							1.09212	1.12978	0.95864	0.993788	1.09966	1.00684	1.21725	1.0555	1.17702	1.02972
64	1.18586	1.19405	0.910459	1.14235	1.11131	1.03196	1.11722	1.0089	1.08286							1.042	1.15902	0.91461	0.994756	1.06534	1.02443	1.14265	1.00847	1.17331	1.03794
68	1.25343	1.22266	0.932782	1.17386	1.12212	1.09925	1.19411	0.997196	1.07449							1.00985	1.2251	0.925752	1.00763	1.08734	1.00654	1.21171	1.00942	1.18995	1.07539
72	1.38212	1.26136	0.944891	1.17853	1.1343	1.12331	1.25403	0.973777	1.07253							0.983038	1.22045	0.988949	1.05887	1.2714	0.98544	1.34182	1.01458	1.22916	1.14126
76	1.45136	1.25851	0.96372	1.21611	1.18753	1.11313	1.18703	0.967706	1.07383							0.917803	1.2281	0.967556	1.02519	1.241	1.03404	1.34775	1.03573	1.17993	1.11494
80	1.53357	1.21666	0.970191	1.20439	1.24606	1.14858	1.19467	1.03052	1.07748							0.984261	1.30541	1.0318	1.04018	1.14033	0.995561	1.2845	1.06612	1.18211	1.0185
84	1.48165	1.2217	0.974694	1.18862	1.20348	1.12765	1.28202	0.982253	1.0967							0.962679	1.29137	1.02698	1.04835	1.29543	0.997309	1.28396	1.06312	1.16797	1.01777
88	1.43517	1.14832	0.983364	1.18792	1.25133	1.20272	1.29186	0.988357	1.16612							0.890818	1.31485	0.990737	0.994736	1.27023	1.01035	1.29554	1.06832	1.29108	1.05045
92	1.3556	1.20535	1.01316	1.13277	1.30177	1.13199	1.29105	0.984249	1.17041							0.962932	1.33564	1.03599	1.02674	1.30658	0.997648	1.32268	1.01212	1.30606	1.03809
96	1.39389	1.19628	1.0037	1.17009	1.23479	1.32036	1.38092	1.00746	1.28153							0.942568	1.35004	1.06434	1.05065	1.52285	0.998535	1.36136	1.0629	1.3459	1.03611
100	1.47202	1.15469	1.00354	1.15347	1.25905	1.23099	1.31942	1.03641	1.29729							0.923534	1.31207	1.03302	1.06985	1.3645	0.985988	1.42152	1.03599	1.36926	1.06245
104	1.51676	1.18414	0.96255	1.1698	1.26988	1.28012	1.33707	1.01879	1.34804							0.952752	1.3153	1.00402	1.13603	1.34092	0.94163	1.47632	1.05227	1.41177	1.02553
108	1.6349	1.15265	0.991644	1.05332	1.23638	1.30081	1.36102	0.9866	1.30978							0.904234	1.292	1.00333	1.08562	1.56911	0.989656	1.50799	1.05047	1.38089	0.988448
112	1.68838	1.08882	0.995488	1.04942	1.32901	1.32805	1.39325	0.991959	1.3196							0.882107	1.27527	1.08827	1.06621	1.41442	0.975573	1.46096	1.08184	1.43507	0.961802
116	1.66681	1.11445	1.00217	1.09818	1.31117	1.34398	1.37608	0.98968	1.32362							0.859243	1.27103	1.11548	1.03976	1.39023	0.938909	1.37694	1.06888	1.41405	0.962402
120	1.53165	1.05608	0.999748	1.13953	1.27784	1.36213	1.37056	1.04406	1.34701							0.928428	1.26023	1.01492	1.02179	1.35283	0.929455	1.38627	1.07615	1.4631	0.994983
124	1.71943	1.12077	1.01052	1.1335	1.27834	1.35945	1.47351	1.04641	1.34273							0.981598	1.28187	1.0361	1.0568	1.45608	1.04179	1.39704	1.05364	1.45884	1.04232
128	1.72614	1.04068	1.04661	1.12185	1.27391	1.35167	1.45104	0.990015	1.33401							1.04283	1.26257	0.986826	1.07088	1.43633	1.03625	1.55996	1.06757	1.57235	1.05079
132	1.72586	1.07925	1.02509	1.14185	1.26061	1.3319	1.36269	0.988483	1.3868							1.07089	1.27995	1.00016	1.02669	1.37718	1.02636	1.466	1.09599	1.54246	1.07955
136	1.47888	1.07124	0.997332	1.05329	1.34458	1.286	1.32153	0.988078	1.38329							1.1598	1.26849	1.02954	1.09735	1.55994	1.09261	1.60987	1.10017	1.6408	1.04365
140	1.27417	1.08356	1.02665	1.11467	1.3753	1.36495	1.39048	0.992149	1.34227							1.14419	1.29122	1.06481	1.06343	1.53362	1.08397	1.52122	1.04367	1.63928	1.10754
144	1.14777	1.11537	1.06762	1.09546	1.34905	1.30297	1.33775	0.954811	1.34448							1.11636	1.30001	1.06001	1.04809	1.26071	1.02732	1.48837	1.06031	1.62059	1.11404
148	1.09411	1.08737	1.0178	1.15074	1.34613	1.3386	1.39553	0.983484	1.30038							1.11909	1.269	1.03456	1.06969	1.45772	1.05298	1.49291	1.05876	1.6537	1.10706
152	1.18954	1.10455	1.01779	1.15553	1.29227	1.24624	1.33837	0.894182	1.31562							1.13058	1.28878	1.06068	1.05054	1.28126	1.11956	1.59024	1.07543	1.72369	1.11088

## Sheet: B-area EGTA
	DMSO	1mM EGTA
	207.09	182.93
	107.24	415.9
	210.59	244.52
	204.24	222.99
	173.02	143.01
	124.83	250.65
	197.11	243.52
	241.31	188.77
	218.93	204.6
	83.12	125.75
	154.42	121.55
	110.28	134.02
	97.31	207.66
	203.96	123.12
	227.2	310.96
	243.38	139.8
	111	218.93
	374.41	137.94
	116.99	126.89
	433.72	229.91
	349.89	281.79
	91.89	225.2
	145.36	287.08
	110.93	225.63
	93.53	251.79
	148.35	113.92
	135.38	194.19
	157.62	196.04
	207.88	163.54
	168.88	301.41
	262.41	327.79
	270.83	207.24
	153.98	176.65
	205.03	382.25
	232.69	314.38
	142.86	196.54
	515.78	215.72
	203.1	154.63
	169.24	218.71
	173.66	162.25
	165.82	146
	269.54	238.18
	285.66	196.54
	220.71	139.8
	328.43	247.37
	118.77	250.37
	144.22	179.51
	271.04	106.08
	491.61	107.79
	232.33	77.35
	136.16	167.32
	171.81	69.29
	183.85	70.43
	204.17	106.08
	159.12	102.09
	108.36	106.15
	275.75	68.08
	133.31	246.95
	263.7	110.43

## Sheet: B-ring ratio EGTA
					DMSO	1mM EGTA
					0.4349	0.8511
					0.5957	0.4164
					0.5701	0.5469
					0.5447	0.4036
					0.6062	0.6694
					0.7366	0.6366
					0.4389	0.5721
					0.6706	0.3488
					0.711	0.7678
					0.3399	0.3891
					0.4969	0.5157
					0.7922	0.6311
					0.3552	0.7036
					0.4695	0.3732
					0.5973	0.5396
					0.8929	0.7154
					0.8361	0.3228
					0.7475	0.4615
					0.7392	0.662
					0.5709	0.4627
					0.6559	0.616
					0.6045	0.5741
					0.8349	0.6969
					0.6075	0.7877
					0.7535	0.3846
					0.7052	0.7363
					0.5571	0.4674
					0.5039	0.5624
					0.561	0.8017
					0.7184	0.5158
					0.6178	0.6759
					0.6563	0.619
					0.7134	0.7089
					0.3417	0.4043
					0.4582	0.6891
					0.6328	0.5054
					0.8602	0.7404
					0.4734	0.5576
					0.408	0.7915
					0.7256	0.4487
					0.6845	0.6026
					0.2445	0.6164
					0.609	0.6626
					0.7853	0.3911
					0.4001	0.6677
					0.7519	0.6952
					0.5575	0.5959
					0.6244	0.5152
					0.6461	0.3714
					0.5993	0.6191
					0.6153	0.6195
					0.4531	0.7169
					0.6427	0.8199
					0.3864	0.3219
					0.4619	0.6056
					0.7083	0.6778
					0.5624	0.4898
					0.5217	0.646
					0.6946	0.5625

## Sheet: C-actin BAPTA
Time (s)	DMSO																				BAPTA, 1mM EGTA, 4mM EGTA
0	0.789468	1.16958	1.17057	1.01358	0.777639	1.15101	1.00896	0.603497	0.909167	1.18985	1.19544	0.972411	1.46305	1.21359	1.02279	0.753443	1.07325	1.2271			0.938612	0.796638	0.925492	0.973616	0.866167	0.792238	0.829425	1.16157	1.01117	1.44555	1.07247	1.12622	0.925813	1.11891
4	0.890053	1.08551	1.08723	0.806013	0.696918	1.08841	1.0521	0.612281	0.919444	0.98022	1.03974	1.05215	1.07133	1.18372	1.07489	0.659097	1.16297	1.28064			0.97842	0.82862	1.09592	0.898269	0.883629	0.921652	0.921434	0.988547	1.06853	1.30119	1.06647	1.05122	0.86683	1.14108
8	1.01889	0.940835	1.04025	0.810648	0.673182	1.17429	1.05178	0.703752	1.00574	1.04962	0.975023	0.926596	0.96989	1.17872	1.08366	0.923037	1.25239	1.12725			0.89586	1.02319	1.15848	1.02869	0.939566	1.01181	0.933521	0.868562	1.11598	1.08303	1.12932	1.00196	0.881091	1.06916
12	1.15364	0.915763	1.03083	0.963943	0.791398	1.06774	1.02088	0.874804	1.10924	0.998687	0.850332	0.849809	0.915881	1.20828	1.03602	0.869158	1.1218	1.0056			0.810424	0.92486	1.16725	1.18903	1.0046	0.92074	0.946748	0.920606	1.0266	0.960655	1.03539	0.774661	0.907009	1.0183
16	1.1293	0.93471	0.995518	1.19053	1.05148	1.02037	0.962838	1.19345	1.02766	1.04168	0.877476	1.2319	0.833745	1.11476	1.01018	0.917356	0.863974	1.05611			0.811195	0.945813	1.06689	0.977686	0.96285	0.989512	1.03328	0.933006	0.982666	0.819864	1.02268	0.864029	0.910885	1.01208
20	0.971485	0.925321	1.04698	1.06359	1.3912	0.942702	0.967271	0.995526	0.870688	1.13272	0.93548	1.11036	0.886769	0.923803	1.01916	1.16041	0.882538	0.906237			0.898528	1.16351	0.999768	0.948261	0.946271	0.979688	1.02853	0.945525	0.974859	0.767601	1.0049	0.835551	1.02642	0.899049
24	1.03786	0.877505	0.927068	0.898073	1.32409	1.05983	0.997348	1.18859	1.01654	0.999697	1.07014	0.994609	0.88307	0.691832	0.996435	1.25813	0.903038	0.829026			0.960847	1.01671	0.906228	1.00775	1.02507	1.02369	1.05265	1.0618	0.946302	0.766667	0.93324	0.854204	1.12006	0.823355
28	1.02403	1.13167	1.03413	1.03909	1.28951	0.911368	0.97595	1.16566	1.17631	0.88341	1.1158	0.901219	0.963437	0.744911	0.923002	1.26281	1.02068	0.811189			1.0299	1.20211	0.857258	0.99084	1.0984	1.0935	1.11352	0.987304	0.953911	0.815968	0.901962	0.901634	1.13223	0.928094
32	1.02004	1.03326	0.850697	1.0745	0.974921	0.794978	0.990306	1.31708	1.10111	1.01542	1.06794	1.00626	1.00975	0.837458	0.924516	1.11856	0.835196	0.893563			1.28102	1.09015	0.860924	0.95717	1.13129	1.19856	1.04705	1.01992	0.953221	0.97852	0.940479	1.18406	1.12969	0.968437
36	0.965233	0.985854	0.816725	1.14004	1.02966	0.789313	0.972573	1.34535	0.864108	0.70869	0.872625	0.954676	1.00308	0.902927	0.909343	1.078	0.884167	0.863296			1.3952	1.0084	0.961795	1.02869	1.14216	1.06861	1.09384	1.11316	0.966759	1.06096	0.89309	1.40646	1.09997	1.02154
40	0.965427	1.15122	0.848168	1.2298	0.852171	0.685057	0.969497	1.341	0.57313	0.817908	1.00186	0.98272	0.942806	0.985704	0.900585	1.16761	0.933022	1.00993			1.23287	1.00024	1.03162	0.968847	1.08215	0.973462	1.13294	1.15593	1.01385	1.05602	0.979047	1.44453	1.09588	0.928276
44	0.950098	1.05768	1.07584	1.13043	0.872881	0.756212	0.985549	1.05468	0.465063	1.15855	1.07343	0.866285	0.889961	1.06577	0.867745	1.15235	1.03741	0.894201			1.13108	0.912316	0.965124	1.0105	0.998617	0.89354	1.04189	1.1213	1.02025	1.2122	0.873714	1.39622	1.03253	0.967073
48	1.01218	1.00217	0.725012	1.17353	0.826095	0.719648	0.98256	1.06665	0.450562	0.824256	1.29034	1.06168	0.739224	1.01941	0.817562	1.12992	0.886339	0.935804			1.01775	0.807818	0.974351	1.04394	0.953967	0.824926	1.06534	1.01053	0.998504	1.42936	0.827703	1.3366	1.1608	0.948442
52	1.16741	1.04796	0.849164	1.06684	0.900943	0.959447	0.996327	1.24761	0.549957	0.84633	1.29263	1.07437	0.784936	0.865869	0.860996	0.961775	0.85459	0.779193			0.9595	1.03024	0.954852	1.15343	0.877697	0.884054	1.0705	1.04376	0.96711	1.3565	0.862403	1.17132	1.02262	0.87302
56	1.21453	1.27438	0.890159	0.720392	0.621215	1.03216	1.06466	1.15662	0.480572	1.19995	1.10118	1.0868	0.763992	0.816636	0.800524	0.897304	1.03419	0.797778			0.953923	0.809615	1.04562	0.970561	0.906687	0.92213	0.858482	1.0193	0.888087	1.32827	0.842502	1.2129	1.1947	0.769416
60	1.12664	1.20532	0.996402	0.619028	0.738707	0.807893	1.08143	1.06744	0.453957	1.01052	1.02358	0.906481	0.809256	0.890927	0.823856	0.694126	1.02415	0.819187			0.901941	0.900046	1.17207	0.885891	0.86943	0.988097	0.843692	0.99728	0.86572	1.19243	0.805212	1.2193	1.16221	0.783691
64	1.02875	1.01095	1.01376	0.755349	1.01244	0.949928	1.03496	1.09896	0.407543	1.16879	0.999301	1.03143	0.926182	1.03406	0.83183	0.491366	1.1555	0.69505			0.870866	0.900804	1.17225	1.09232	0.88754	1.02263	0.892014	1.08319	0.878997	1.17521	0.964051	1.06405	1.25906	0.792522
68	0.965971	1.0561	0.82613	0.879431	0.989131	0.790391	1.01692	1.04763	0.361644	0.764814	1.02466	0.908771	1.10699	1.11865	0.804784	0.280022	1.00277	0.615741			0.935227	0.953883	1.33669	1.0939	0.856371	1.03782	0.889173	1.10424	0.878182	1.17361	1.02569	0.879442	1.12998	0.727037
72	0.938132	1.13777	0.644046	1.17001	0.854343	0.661064	0.979083	0.980906	0.316703	0.894663	1.09793	1.29223	0.993101	0.906172	0.821402	0.225496	0.999586	0.648057			1.06545	0.947798	1.4954	1.21243	0.826482	0.994392	0.969079	1.13704	0.928616	1.14596	0.854135	0.666201	1.01555	0.740713
76	0.946519	1.12768	0.505905	1.35344	0.717067	0.579793	0.950586	1.05088	0.334916	0.669735	1.01012	1.41736	0.699056	0.41494	0.789107	0.235781	0.876422	0.681691			1.10298	0.827046	1.70814	1.11882	0.733687	0.991499	0.940634	1.00574	0.939807	1.09444	0.725268	0.652178	1.01836	0.693788
80	0.956297	1.01447	0.50777	1.60757	0.395604	0.455283	0.927433	0.789566	0.318208	0.624432	0.822182	1.44867	0.473799	0.430427	0.779419	0.168525	0.770017	0.669234			1.20984	0.869053	1.76881	1.00097	0.654894	0.978239	0.939425	0.832658	0.960687	1.10387	0.850528	0.604396	0.981293	0.712142
84	1.04192	0.883683	0.47283	1.64265	0.369919	0.515244	0.920886	0.828453	0.351894	0.717346	0.683158	1.54991	0.320299	0.493373	0.818491	0.208398	0.731247	0.745193			1.07155	0.744967	1.65288	0.899244	0.605741	1.01673	0.925086	0.766776	0.945656	1.10745	0.716868	0.577677	0.891182	0.66689
88	1.07693	0.777198	0.533071	1.31334	0.425255	0.522745	0.971934	0.896144	0.467323	0.715182	0.613856	1.33717	0.268935	0.483124	0.788026	0.260441	0.777322	0.782111			0.973576	0.816248	1.46326	0.679175	0.605273	1.07996	0.931985	0.654885	0.979442	1.13827	0.765489	0.585602	0.856366	0.660937
92	1.06929	0.687488	0.617637	1.15841	0.810093	0.68781	0.969963	0.753537	0.424578	0.847773	0.631479	1.0313	0.246614	0.515685	0.727994	0.266876	0.719055	0.799043			1.04271	0.811073	1.29997	0.59739	0.585977	1.18442	1.03485	0.584254	0.971899	1.05544	0.793855	0.556822	0.898856	0.696854
96	1.05921	0.722991	0.667631	0.903218	0.792584	0.785413	1.01597	0.822548	0.454171	0.453608	0.593456	0.878443	0.345364	0.658608	0.714555	0.299307	0.753478	0.778641			1.02593	0.881381	1.09319	0.600714	0.673769	1.19945	0.961426	0.528271	0.975063	1.09794	0.831447	0.493663	0.888408	0.832693
100	0.986688	0.871277	0.603223	0.857063	0.761697	0.731783	1.02905	0.831848	0.444402	0.562393	0.501184	0.792689	0.482753	0.706012	0.716866	0.30093	0.805475	0.632833			1.09788	0.893478	0.988664	0.595768	0.597654	1.17902	0.834886	0.510235	0.977258	1.18675	0.807782	0.5263	0.846507	0.966288
104	0.788439	0.917029	0.683903	0.867917	0.855279	0.766259	1.02515	0.783085	0.423933	0.875186	0.500195	0.938963	0.6749	0.717884	0.718203	0.349837	0.731969	0.485369			1.14684	0.928289	0.918599	0.629639	0.619214	1.0958	0.825032	0.49131	0.994469	1.12512	0.767614	0.613473	0.872596	0.971374
108	0.694389	0.819314	0.829048	1.08406	0.946237	0.956373	0.977409	0.730759	0.565682	0.606253	0.504543	0.725637	0.805741	0.63334	0.716843	0.274363	0.697272	0.512131			1.17978	0.795418	0.832659	0.671233	0.593876	1.051	0.709857	0.443641	0.897937	1.06757	0.734074	0.617127	0.977588	1.01622
112	0.579598	0.792639	0.716378	1.09689	0.901629	0.834341	0.981348	0.667297	0.627513	0.530363	0.53512	0.956841	1.03866	0.448566	0.686271	0.222538	0.612198	0.549773			1.20028	0.745212	0.74806	0.603381	0.590465	1.00785	0.676849	0.424115	0.886459	1.0625	0.640353	0.664116	0.905304	1.05635
116	0.53512	0.829885	0.675855	1.16104	1.00893	0.772682	0.960155	0.684745	0.50888	0.411767	0.545037	0.948889	0.878139	0.488424	0.635292	0.272864	0.62097	0.562934			1.19345	0.86024	0.730576	0.545897	0.592799	0.927457	0.589192	0.410407	0.903128	1.039	0.650891	0.73298	0.912528	1.04506
120	0.593554	0.937784	0.742044	1.32469	0.974197	0.612732	0.932884	0.74121	0.474237	0.519687	0.579431	0.69458	0.933962	0.394243	0.601931	0.259931	0.623997	0.603402			1.19998	0.742202	0.764171	0.521153	0.588061	0.78805	0.54679	0.414008	0.898057	1.04674	0.533276	0.732916	0.991896	1.09586
124	0.652785	0.955014	0.739107	1.35553	0.853407	0.474069	0.935371	0.754361	0.47385	0.570616	0.612836	0.863648	0.959724	0.430977	0.56685	0.248581	0.666616	0.694496			1.15378	0.657755	0.728228	0.597493	0.632055	0.701911	0.500411	0.427672	0.898923	1.10966	0.439319	0.603235	0.939439	1.14209
128	0.691462	0.899711	0.774243	1.0826	0.796459	0.375916	0.983943	0.669867	0.400127	0.531229	0.688947	0.614345	0.686946	0.61673	0.546751	0.230929	0.749466	0.763368			1.08615	0.814711	0.74218	0.558731	0.632109	0.688193	0.525829	0.425689	1.00354	1.22269	0.437831	0.526649	0.967744	1.14928
132	0.809146	0.978365	0.735826	0.900058	0.694278	0.411333	1.01619	0.679703	0.426517	0.841425	0.65863	0.710842	0.60203	0.703407	0.516879	0.252183	0.78533	0.755612			1.04729	0.883532	0.757856	0.479791	0.655816	0.659806	0.547923	0.442073	1.0005	1.19432	0.476131	0.441274	0.889694	1.14197
136	0.761898	0.980396	0.715127	0.778732	0.630707	0.358299	1.03998	0.90995	0.360655	0.699745	0.685051	0.71948	0.458691	0.705794	0.499695	0.240119	0.697409	0.744985			0.921002	0.715872	0.76418	0.474006	0.704493	0.633094	0.537896	0.411241	1.04595	1.17026	0.480668	0.441801	0.926712	1.10864
140	0.703009	0.897638	0.6713	0.761708	0.565977	0.498407	1.04646	0.83819	0.393312	0.551283	0.66789	0.739918	0.419756	0.83424	0.452553	0.259097	0.663668	0.732219			0.807963	0.841575	0.770148	0.538648	0.68931	0.6091	0.58168	0.411573	1.15423	1.21175	0.498989	0.454538	0.851576	1.07854
144	0.608145	0.842173	0.65456	0.716299	0.595732	0.488979	1.05627	0.62567	0.342502	0.257246	0.806698	1.01341	0.312519	0.682893	0.410627	0.359329	0.602544	0.820981			0.780524	0.724021	0.696945	0.534288	0.654356	0.615639	0.598724	0.390434	1.11171	1.23235	0.547702	0.417967	0.850258	0.90954
148	0.549019	0.882026	0.723833	0.630078	0.552169	0.479299	1.07252	0.606038	0.399002	0.561094	0.773362	1.17319	0.319916	0.642473	0.396693	0.438697	0.613017	0.879397			0.749719	0.743711	0.673946	0.493079	0.681965	0.555588	0.566784	0.413665	1.16103	1.15309	0.543682	0.381647	0.901987	0.904921
152	0.501411	0.780472	0.71535	0.629923	0.725857	0.734971	1.06009	0.580113	0.452726	0.460677	0.743169	1.02861	0.547862	0.813652	0.347549	0.392194	0.574762	0.814908			0.727665	0.826873	0.597011	0.466128	0.638697	0.551809	0.551445	0.44885	1.13259	1.23261	0.509402	0.419884	0.918326	0.871109
156	0.496876	0.855912	0.704646	0.692746	0.620676	0.65604	1.06172	0.595179	0.501044	0.374832	0.878557	0.866315	0.612624	0.610181	0.333927	0.327688	0.639844	0.745082			0.669086	0.822773	0.630509	0.458448	0.754637	0.531415	0.483145	0.453872	1.17488	1.2331	0.532247	0.485519	0.888082	0.781385
160	0.545882	0.838117	0.589145	0.74349	0.842287	0.694439	1.04021	0.584887	0.508354	0.329096	0.956835	1.13051	0.784548	0.598907	0.296374	0.296353	0.557074	0.656139			0.632297	0.91661	0.675328	0.465342	0.771209	0.506744	0.536009	0.452709	1.18865	1.10286	0.514542	0.597723	0.791322	0.849839
164	0.698217	0.81964	0.683639	0.806868	0.730461	0.710955	1.03723	0.564272	0.434545	0.650546	0.953822	1.19236	0.995647	0.702124	0.313254	0.314639	0.520876	0.596191			0.612214	0.798875	0.624333	0.503152	0.736723	0.49831	0.578843	0.457235	1.10633	1.13233	0.556108	0.655386	0.884284	0.915195
168	0.770153	0.831905	0.634607	0.823262	0.827314	0.814155	1.02494	0.692973	0.345997	0.330683	0.910928	1.08193	1.02225	0.721121	0.336281	0.334336	0.508453	0.658854			0.608049	0.809774	0.53763	0.521676	0.720979	0.462018	0.546681	0.419983	1.07357	1.19092	0.528522	0.596308	0.931331	0.802056
172	0.964787	0.817404	0.676125	0.838557	0.953215	0.665766	1.01798	1.0649	0.26969	0.336022	0.939852	0.976432	1.05233	0.814081	0.372611	0.338319	0.503197	0.728654			0.622361	0.855895	0.557957	0.54323	0.697975	0.464164	0.577106	0.392781	1.12535	1.10254	0.474905	0.569755	0.849096	0.776507
176	0.926343	0.89041	0.623119	0.804911	0.762192	0.596675	1.03799	0.953075	0.299614	0.279176	1.01033	0.843366	0.978928	0.951033	0.340199	0.361382	0.471945	0.620485			0.60063	0.788251	0.546557	0.503875	0.686508	0.468769	0.568912	0.38236	1.10583	1.04588	0.404003	0.50262	0.862582	0.681419
180	0.933414	0.954297	0.68695	0.742327	0.751884	0.431908	1.04744	0.764128	0.382611	0.366753	0.98389	0.712596	0.998614	0.802295	0.343502	0.501842	0.505125	0.596019			0.572827	1.00644	0.526258	0.511458	0.745177	0.449637	0.521936	0.356549	1.07091	1.119	0.378246	0.46742	0.843004	0.772885
184	1.03902	0.857542	0.805296	0.744793	0.441687	0.383508	1.062	0.670423	0.454964	0.457936	0.871851	0.739172	1.01201	0.708457	0.351273	0.499362	0.440982	0.544717			0.534504	0.925546	0.493435	0.507741	0.742	0.428946	0.552634	0.369184	1.0587	1.0809	0.36864	0.48427	0.864101	0.688932
188	0.860751	0.87539	0.681332	0.804755	0.421816	0.337012	1.04652	0.704427	0.522474	0.223053	0.911438	0.735927	0.958933	0.768194	0.330742	0.388051	0.408377	0.527209			0.496223	0.7826	0.562473	0.477578	0.665713	0.433584	0.5332	0.403425	0.991442	0.967879	0.410232	0.531349	0.856723	0.576714
192	0.736659	0.90443	0.6214	0.937576	0.703623	0.508637	1.00049	0.784653	0.420471	0.228968	0.912188	0.775467	0.855206	0.54605	0.304149	0.311411	0.526788	0.514856			0.513048	0.899165	0.506143	0.445212	0.678	0.415517	0.549462	0.44011	0.948371	0.897964	0.444388	0.494883	0.871511	0.565339
196	0.726155	0.916521	0.794014	0.928732	0.528983	0.35027	1.01594	0.883211	0.375878	0.347708	0.826146	0.75578	0.822271	0.6179	0.303284	0.239139	0.480707	0.565853			0.517881	0.8894	0.531842	0.479167	0.70219	0.44187	0.506738	0.445523	0.962325	0.902616	0.416678	0.507211	0.80208	0.587063
200	0.803921	0.870842	0.710621	0.895152	0.609584	0.376397	1.0153	0.847351	0.450374	0.222187	0.901928	0.719683	0.80672	0.659754	0.315794	0.226968	0.577993	0.613043			0.543593	0.951833	0.518311	0.47337	0.696648	0.430671	0.486277	0.41725	0.944935	0.851069	0.436683	0.496217	0.839469	0.716859

## Sheet: C-dynein BAPTA
Time (s)	DMSO																				BAPTA, 1mM EGTA, 4mM EGTA																				BAPTA
0	1.03852	0.987811	0.943574	1.05402	1.15802	1.07356	0.8847	0.912588	0.891395	1.02077	1.19079	1.21026	1.00993	0.927585	1.02838	1.06911	1.02848	0.909333			0.97328	1.06269	1.0112	1.01463	0.996836	1.03487	0.985921	0.926234	0.981403	0.925088	0.978091	0.529088	0.87009	1.02651
4	1.0377	0.974353	0.943531	1.02986	1.07814	1.0421	0.971557	1.02519	0.977572	1.08951	1.02873	1.05301	1.01495	0.936948	0.944009	1.10648	0.982469	0.936088			1.0682	1.0611	1.04978	0.997193	1.01396	1.0185	1.01411	0.996973	0.997704	0.943342	0.996496	0.602877	0.987343	1.06076
8	1.03207	1.01041	0.968779	1.00708	1.12715	1.00099	1.01187	0.886954	0.942132	1.02882	0.973933	0.994536	1.01058	0.932596	1.01619	1.08788	0.99737	0.971842			1.13545	1.08868	1.04146	1.00957	1.18291	1.05612	1.03431	1.02207	0.972351	0.967698	0.986713	0.840076	0.955727	1.06298
12	0.994194	1.02372	1.02479	1.10769	1.03036	0.963383	1.06736	0.970974	0.984788	1.1404	1.0034	0.937985	1.02206	0.988738	1.0291	1.12611	1.0058	0.993044			1.15975	1.05813	1.00182	1.02471	1.08449	1.03469	0.950287	0.976277	0.960496	1.02465	0.981258	1.03175	1.00495	1.02186
16	1.03089	0.999751	1.0097	1.04002	0.994448	1.0262	0.988278	1.0358	0.96173	1.10488	1.00811	0.937058	1.01023	1.01883	1.03339	1.07639	1.06496	1.02055			1.13044	1.0028	1.00025	1.02277	1.0506	0.987576	0.999569	1.09786	1.00103	1.03579	1.00123	1.08176	1.01086	1.00758
20	1.00745	1.00753	1.03506	0.93361	0.871466	0.944375	0.938748	1.01633	1.02689	1.00547	0.976975	0.969421	0.979432	1.07293	0.973442	1.05918	1.05694	1.0032			1.06536	0.988432	0.960768	1.00551	0.905753	0.964214	0.95654	1.0775	1.03791	1.09551	0.990112	1.11981	1.05356	0.99114
24	0.987356	1.01182	1.01745	0.907065	0.842609	0.965651	0.921305	1.09743	1.06464	0.937983	0.933342	0.978742	0.964465	1.13536	1.02297	0.851577	1.03726	0.993456			1.04818	0.957445	0.984167	0.973208	0.941843	0.979209	0.976854	0.998575	1.03633	1.07944	1.02806	1.14971	1.03031	0.996902
28	0.965293	1.015	0.994516	0.944533	0.954724	0.943232	1.05236	0.992138	1.04158	0.890172	0.989212	1.00048	1.00186	1.05855	1.01522	0.955559	1.01479	1.04921			1.06046	0.934843	0.959744	1.01143	0.905334	0.938291	0.99862	0.990457	0.972351	1.02921	1.02101	1.12738	0.973369	0.922747
32	0.970554	0.995832	1.01838	0.98465	0.969524	1.01219	0.988639	1.01959	1.01233	0.868273	1.02097	0.987982	0.994497	0.948085	0.965313	0.860291	0.867936	1.09488			0.701076	0.936385	0.989798	0.985016	0.961552	1.00883	1.04179	0.940187	1.03313	0.98309	1.00943	1.37606	0.996955	0.947549
36	0.935974	0.973781	1.04423	0.99149	0.973549	1.02831	1.17519	1.043	1.09694	0.91373	0.874534	0.930528	0.991986	0.980388	0.971978	0.807424	0.944001	1.0284			0.657803	0.909502	1.00101	0.955954	0.956727	0.977703	1.04201	0.973861	1.00729	0.916186	1.0076	1.14148	1.11682	0.961973
40	0.909282	0.992012	1.09328	1.09983	0.886173	1.06835	1.22661	1.0994	1.14711	1.03452	0.917777	0.917154	1.01339	0.905112	0.93545	0.809715	0.827887	0.949716			0.693945	0.893197	1.00183	0.966098	0.870343	0.952075	1.05003	0.99011	0.981527	0.852051	0.989638	1.14188	1.10216	0.974772
44	0.90106	0.915146	0.980008	0.998866	0.867317	1.04734	1.09782	0.954281	1.10696	0.91253	0.854537	0.896868	0.983106	0.845171	0.973218	0.943971	0.862086	0.872419			0.745739	0.885037	0.969613	1.022	0.930497	0.945012	1.05662	0.985517	0.968548	0.861086	0.98106	1.07095	1.01059	0.957687
48	0.951575	0.979841	1.04229	1.01423	0.766318	1.03913	1.15047	0.864308	1.16724	0.90023	0.850267	0.897192	1.0201	0.868688	0.938963	0.831634	0.819175	0.98326			0.711241	0.897326	0.955908	0.970102	0.90457	0.90369	1.04695	1.00476	0.94669	0.76798	0.985939	1.02855	1.16104	0.96277
52	0.909527	0.944314	0.94978	0.989676	0.670335	0.968664	1.03121	0.940447	1.19142	0.919635	0.852184	0.912001	0.930178	0.840659	0.930215	0.838866	0.978398	0.798978			0.749559	0.86184	1.00309	0.970113	0.945674	0.895432	1.04391	1.05602	0.932772	0.758412	0.976198	0.855318	1.06957	0.968373
56	0.87524	0.929282	0.916661	0.965798	0.76607	0.978412	1.86539	1.14156	1.3414	0.918625	0.943708	1.00761	0.915566	0.816917	0.992042	0.880144	0.94209	0.684729			0.706579	0.735071	0.935609	0.876879	0.900352	0.901859	0.849207	1.00299	0.810589	0.686986	0.846537	0.793151	1.03555	0.911462
60	0.901539	0.893308	0.9129	0.877191	0.753933	1.02392	1.12118	0.933159	1.28168	0.832099	0.900799	0.945036	0.89267	0.90162	1.06963	1.03196	0.898375	0.912577			0.724723	0.854611	1.02116	0.941101	0.959165	0.93545	0.968609	0.968346	0.865679	0.756895	0.877625	0.763726	1.03676	0.931409
64	0.910797	0.950468	0.888091	0.920556	0.786598	1.02782	1.22327	0.821027	1.37804	0.860425	0.923849	0.95555	0.915098	0.862755	0.986703	1.16105	0.979767	0.657861			0.692232	0.829528	0.940259	1.0395	0.945831	0.948225	0.965499	1.02677	0.906542	0.766699	0.91151	0.838382	1.00043	0.973359
68	0.888202	0.937308	0.930008	0.943735	0.779167	1.06512	1.09818	0.851025	1.36148	0.921404	0.999291	0.940798	0.893507	0.891681	0.966381	1.2088	0.937614	0.642387			0.664186	0.889767	0.960392	1.02547	0.948228	0.94526	1.00247	1.02246	0.958743	0.734364	0.936187	0.955598	1.06245	0.954023
72	0.887896	0.959841	0.990074	0.992588	0.864314	1.01404	1.10216	0.88562	1.44359	1.05152	0.945051	0.986848	0.916446	0.882998	0.976404	1.3082	0.983937	0.708565			0.742829	0.879615	0.946897	0.952583	0.955931	0.976849	0.995529	1.03324	0.959582	0.778676	0.991161	1.11206	1.08865	0.970295
76	0.860102	0.973107	1.00159	1.04321	0.950761	1.16416	1.09077	0.911233	1.35148	1.10286	1.03839	1.02889	1.11048	0.992595	1.05046	1.22281	1.10602	0.888267			0.774834	0.842772	0.986689	0.964208	1.09004	1.01468	0.998155	1.00512	0.929043	0.722448	1.0166	1.13795	1.14666	0.96286
80	0.885958	0.958255	1.04743	0.95307	1.05566	1.20773	1.10577	0.905322	1.32901	1.11402	1.04012	1.02769	1.19641	1.10154	0.970652	1.19636	1.11523	0.940094			0.779095	0.867286	0.975279	0.996039	1.13488	0.962801	0.984813	1.03384	0.955396	0.704635	0.986782	1.16928	1.14264	0.95731
84	0.923084	0.971913	1.0158	0.956245	1.01965	1.24333	1.06917	0.935977	1.35271	1.15247	1.21774	1.03341	1.21418	1.13605	0.950778	1.27168	1.20238	0.941442			0.803344	0.848917	0.98577	0.995599	1.1258	0.941752	1.02095	1.13238	0.955482	0.692483	1.00902	1.15192	1.21235	0.930241
88	0.926361	0.955436	1.05356	1.00097	1.13449	1.22261	1.10862	1.07006	1.33254	1.20078	1.36155	1.02478	1.21949	1.14204	0.947919	1.33358	1.19643	0.954895			0.811656	0.849567	0.992521	1.11754	1.20852	0.938011	1.04867	1.1749	0.957273	0.73742	1.0158	1.18913	1.20545	0.927649
92	0.908859	0.974852	1.07791	0.971514	1.19555	1.17213	1.12719	1.00818	1.26917	1.19718	1.57445	1.08287	1.17263	1.15851	0.960388	1.24343	1.27703	0.983298			0.814812	0.863045	1.01052	1.12785	1.18108	0.938508	1.15941	1.1476	0.983268	0.741594	1.0628	1.16962	1.23383	0.885885
96	0.937264	0.971619	1.06034	0.997197	1.09402	1.13511	1.07048	1.01612	1.29365	1.20877	1.6748	1.19922	1.23962	1.12486	0.972185	1.2455	1.34092	1.00914			0.867447	0.855214	1.01528	1.14246	1.15939	1.00353	1.27797	1.17462	1.00072	0.718428	1.11667	1.09285	1.28438	0.879762
100	0.991617	0.97286	1.00113	1.06587	1.18611	1.03814	1.09954	0.952882	1.19091	1.21046	1.81481	1.28338	1.23356	1.03793	0.952827	1.19205	1.40638	1.09817			0.85293	0.845551	0.995674	1.25252	1.1346	1.05443	1.35931	1.23182	1.0337	0.745932	1.13782	1.12398	1.29669	0.82651
104	0.990888	0.985026	1.05388	1.05803	1.05356	0.980007	0.92379	0.932735	1.21074	1.29406	1.80308	1.36495	1.20645	1.01291	0.991783	1.23979	1.28916	1.17131			0.846748	0.894024	1.02742	1.28022	1.1519	1.12175	1.42771	1.298	1.00158	0.769878	1.16322	1.22836	1.28823	0.880856
108	0.987438	0.935027	1.00492	1.05428	1.15016	0.945048	1.05778	0.854923	1.19341	1.15717	2.03453	1.37988	1.25101	1.02718	0.939273	1.12566	1.35112	1.115			0.864499	0.847077	1.05682	1.2655	1.14759	1.14349	1.51105	1.39338	1.03191	0.772144	1.20763	1.28599	1.39259	0.873176
112	1.01841	0.952796	0.975212	1.05979	1.00764	0.963773	0.973816	0.837445	1.055	1.15471	2.01495	1.45509	1.26911	1.08263	0.949607	1.20058	1.34682	1.18974			0.881586	0.888057	1.0832	1.36121	1.16749	1.20236	1.4883	1.31877	1.03392	0.797207	1.23042	1.28203	1.40671	0.851227
116	1.01238	0.958609	0.992533	1.07445	0.974199	1.04051	1.02624	0.723342	1.15086	1.24524	2.1973	1.57231	1.24316	1.13308	0.95095	1.17228	1.30885	1.20107			0.919565	0.904755	1.1127	1.44434	1.10729	1.18268	1.40264	1.31801	1.04338	0.797074	1.25226	1.29476	1.34395	0.890548
120	1.02499	0.95973	0.960711	1.04115	0.977915	1.12573	1.03198	0.773233	1.14549	1.20304	2.31524	1.47878	1.38148	1.14803	0.947161	1.16222	1.277	1.28706			0.932893	0.903374	1.12581	1.37261	1.15503	1.27344	1.5458	1.35429	1.04253	0.756156	1.25683	1.38859	1.34259	0.888748
124	1.00822	0.914583	0.965776	1.04627	0.847439	1.20767	1.07663	0.764992	1.16749	1.23171	2.33353	1.5433	1.24078	1.06097	0.998793	1.20305	1.25725	1.15491			0.975719	0.921028	1.06281	1.38708	1.22407	1.29716	1.57892	1.29717	0.986973	0.751521	1.30273	1.43192	1.39931	0.867876
128	1.07764	0.911184	0.917667	1.10906	0.893728	1.29195	0.955153	0.685612	1.20664	1.24831	2.44838	1.3807	1.29053	1.09765	0.988425	1.33461	1.21053	1.10062			0.960507	0.957622	1.10574	1.44554	1.16071	1.32293	1.53437	1.30043	1.06204	0.729862	1.40802	1.49912	1.4601	0.881705
132	1.04927	0.965909	0.901069	1.14016	1.00795	1.36548	1.00333	0.590046	1.24801	1.13431	2.49349	1.45944	1.3069	1.01507	1.03127	1.10006	1.19607	1.16002			1.03977	0.923695	1.0848	1.39405	1.16261	1.36689	1.66268	1.29881	1.09815	0.75307	1.45499	1.45921	1.39608	0.905381
136	1.02581	0.949999	1.01529	1.18948	1.13579	1.34844	1.10455	0.753129	1.25679	1.23515	2.47995	1.37963	1.22485	0.997607	1.06682	1.26018	1.25095	1.09206			1.04708	0.928626	1.07674	1.38735	1.17862	1.4012	1.64708	1.37125	1.04724	0.785024	1.48943	1.47055	1.44167	0.919258
140	1.03684	0.936668	1.04492	1.24409	1.22651	1.29609	1.0012	0.831746	1.34915	1.18283	2.32298	1.33176	1.24287	0.953826	1.08265	1.18944	1.21427	1.02797			1.07457	0.953895	1.07676	1.2956	1.08407	1.48826	1.66005	1.89116	1.11196	0.719525	1.48478	1.51079	1.4729	0.945154
144	1.0773	0.938609	0.944042	1.212	1.03244	1.21042	1.18061	0.824289	1.40752	1.10368	2.31001	1.25672	1.19981	0.989846	1.22382	1.20494	1.21371	1.06179			1.13675	0.94718	1.11352	1.31031	1.16558	1.43539	1.58782	1.32079	0.96367	0.733759	1.47689	1.49225	1.38816	0.989026
148	1.05271	0.943956	0.950028	1.25253	1.2053	1.20523	1.08738	1.06078	1.37587	1.1867	2.22137	1.14793	1.12555	1.022	1.22342	1.19905	1.17487	1.02266			1.18189	0.904627	1.13906	1.37985	1.21869	1.41026	1.53835	1.3268	0.860925	0.694411	1.47341	1.51054	1.37472	0.969785
152	1.10923	0.978792	0.974333	1.2633	1.13548	1.12447	1.09109	1.03438	1.27512	1.1243	2.05388	1.20404	1.01475	1.05131	1.29295	1.05694	1.25957	1.0199			1.18714	0.918747	1.12949	1.31323	1.22354	1.54245	1.57219	1.33202	0.836461	0.727247	1.39086	1.5445	1.44324	0.989324
156	1.13536	0.971581	1.06172	1.34648	1.18676	0.993282	1.15078	1.06982	1.1677	1.14893	1.99614	1.16531	1.04677	1.12427	1.3436	1.13729	1.20728	1.07336			1.22701	0.88086	1.08843	1.29514	1.20622	1.60037	1.50207	1.42196	0.761118	0.654293	1.42411	1.46789	1.48	0.997715
160	1.07502	0.939705	0.961036	1.35754	1.11839	0.961026	0.979375	1.03275	1.18072	1.11989	1.87523	1.20618	1.08573	1.32629	1.44906	1.18154	1.19627	1.17365			1.2122	0.834684	1.09633	1.29382	1.11561	1.55288	1.54836	1.46448	0.803686	0.569166	1.45747	1.40042	1.51798	1.00219
164	1.06143	0.951227	0.992214	1.30625	1.13722	0.93982	0.938296	1.07821	1.2142	1.19952	1.70695	1.26937	1.04209	1.15803	1.34442	1.05846	1.16918	1.1984			1.15678	0.894177	1.13349	1.26715	1.20729	1.52109	1.5054	1.36018	0.796486	0.670127	1.4907	1.39205	1.41437	1.0045
168	1.06023	0.929376	1.01138	1.22341	1.14647	0.954397	0.919813	1.17778	1.28568	1.21588	1.60934	1.25372	0.975786	1.20451	1.30023	1.05065	1.22398	1.1685			1.17905	0.902594	1.14268	1.37569	1.18065	1.55321	1.53037	1.4129	0.825396	0.668968	1.4669	1.37285	1.34183	1.0048
172	1.00855	0.925666	1.00725	1.2992	1.13895	0.883575	0.994785	1.22403	1.34883	1.12158	1.51859	1.27241	0.950194	1.13387	1.35054	1.124	1.28143	1.02276			1.22666	0.881101	1.10321	1.29553	1.18675	1.61518	1.51431	1.4602	0.833003	0.627773	1.42324	1.42361	1.48666	1.03807
176	0.99452	0.925918	0.977854	1.29616	1.11232	0.872596	1.0247	1.02175	1.43085	1.18095	1.50877	1.29808	0.924205	1.05065	1.2746	1.03376	1.29795	1.15893			1.25023	0.83356	1.09567	1.41173	1.1554	1.60793	1.57055	1.44948	0.839017	0.588743	1.47275	1.42267	1.36346	1.05508
180	0.987018	0.925376	0.919098	1.21211	1.00296	1.00134	1.02448	0.861469	1.5232	1.30237	1.55801	1.25402	0.939016	1.04854	1.25414	1.10715	1.34549	1.23496			1.26583	0.857198	1.14167	1.3349	1.16456	1.63882	1.55421	1.46062	0.827693	0.570786	1.37612	1.51013	1.44483	1.04924
184	0.982589	0.957406	0.921131	1.17558	0.997297	1.12513	1.1976	0.875981	1.45233	1.26836	1.48173	1.17687	0.954819	1.13077	1.33633	1.01135	1.35591	1.18142			1.41435	0.847873	1.15575	1.31112	1.17029	1.60676	1.5637	1.40636	0.821592	0.597285	1.34283	1.41769	1.45831	1.0505
188	0.986061	0.935206	1.03097	1.18132	1.07077	1.2588	1.22625	0.86257	1.52541	1.28541	1.40855	1.21275	0.960578	1.17876	1.26298	1.15813	1.30026	1.15701			1.33468	0.830957	1.12066	1.27878	1.07211	1.61512	1.55617	1.37334	0.860554	0.620769	1.35793	1.45196	1.43406	1.06109
192	1.0346	0.967466	0.986036	1.11866	1.10579	1.2687	1.18757	0.857507	1.41365	1.23021	1.42537	1.25998	1.03084	1.11773	1.2476	1.19326	1.25716	1.18944			1.33259	0.838202	1.13063	1.31275	1.14713	1.62053	1.55254	1.43325	0.818098	0.630655	1.38457	1.44352	1.41614	1.0573
196	1.00398	0.963931	1.00518	1.12447	1.0743	1.27512	1.21423	0.868672	1.29262	1.23605	1.46173	1.24639	1.0108	0.996075	1.28165	1.13024	1.24431	1.19727			1.28867	0.83474	1.15168	1.31124	1.18239	1.56273	1.57625	1.48116	0.900603	0.659431	1.37936	1.40964	1.39002	1.01475
200	0.992867	0.973214	0.930227	1.12077	1.1004	1.20834	1.4997	0.944599	1.28715	1.25983	1.40911	1.32214	1.06712	1.00978	1.18834	1.12409	1.2079	1.23905			1.28378	0.80442	1.16501	1.25902	1.16762	1.54556	1.57494	1.44017	0.943874	0.644653	1.43201	1.35884	1.36211	0.995729

## Sheet: C-area BAPTA
DMSO	BAPTA
134.95	182.43
126.68	137.37
99.38	207.95
103.8	113.71
90.04	87.33
50.33	145.22
90.68	133.38
106.72	85.19
96.6	139.08
142.58	106.22
186.56	90.32
79.77	92.46
149.78	142.58
88.54	94.1
83.76	64.44
92.82	135.31
159.12	107.72
121.33	101.59
100.09	123.97
80.2	77.92
140.51	111.64
101.52	99.31
143.43	132.17
85.97	194.12
84.48	160.33
142.08	148.14
102.8	118.98
151.2	201.32
71.22	116.49
164.32	122.33

## Sheet: C-ring ratio BAPTA
DMSO	BAPTA
0.3433	0.8126
0.37535	0.39545
0.5392	0.67765
1.01	0.4022
0.5999	0.557
0.55	0.43555
0.67215	0.4989
0.6448	0.6801
0.7015	0.6196
0.58515	0.54895
0.5676	0.6699
0.72915	0.5652
0.99965	0.52355
0.33805	0.5197
0.59095	0.5809
0.9354	0.7074
0.46745	0.61575
0.5346	0.50255
0.4714	0.4492
0.39665	0.4456
0.5701	0.5231
0.536	0.8841
0.52325	0.55895
0.5265	0.69815
0.4841	0.5314
0.67405	0.37765
0.5363	0.41945
0.64305	0.5693
0.6551	0.4297
0.696	0.41935
