# Supplementary material for: Actin clearance promotes polarized dynein accumulation at the immunological synapse
Source: PLoS One. 2019 Jul 3;14(7):e0210377. doi: 10.1371/journal.pone.0210377 (PMC6608937; doi:10.1371/journal.pone.0210377)
Supplement: S6 Table — (XLSX) [file pone.0210377.s007.xlsx]

## Sheet: A-actin nocod taxol
Time (s)	DMSO																				Nocodazole																				Taxol
0	1.11377	1.14843	1.01579	0.862829	0.868934	1.3643	0.771411	1.00211	1.0891	0.958562	0.955907	0.953452	0.867951	0.917904	1.01073	0.877079	0.972033	1.03299			1.00846	0.822874	1.07703	0.773109	0.872469	1.02136	0.904003	0.903386	0.784962	1.06381	1.14989	1.20817	0.970587	0.925971	1.11672						1.10806	1.17283	1.18988	0.889888	1.01775	1.05491	0.888219	1.12854	0.822762
4	1.33508	1.19077	0.9858	0.889569	0.944995	1.07899	0.780478	0.924017	1.07699	1.04586	1.07941	0.937399	0.860246	0.984519	1.09848	0.87775	1.01742	0.971753			1.04266	1.11481	1.15784	0.926509	0.925231	1.04343	1.09109	1.06324	0.953621	1.21686	0.998506	1.32547	0.919122	1.01483	1.24632						1.10806	1.13477	1.13091	1.01065	0.907793	1.10597	0.889352	1.22113	0.887823
8	1.13583	1.09829	1.08921	0.998886	1.06248	1.04006	0.84645	0.947068	0.947951	1.08491	1.01883	0.973607	0.912258	0.902677	1.1997	0.981821	0.953029	1.02101			0.9783	1.08577	1.18951	0.96882	0.880284	1.28515	1.16919	1.03756	0.952385	0.94004	0.815149	1.25403	0.87234	0.958734	1.30907						1.1354	1.08209	1.05873	1.04526	1.04855	1.08108	0.970468	1.17474	0.895932
12	1.04514	0.974901	1.11737	1.07131	1.12527	1.04132	0.708741	0.887048	0.881049	1.02544	1.01112	0.934613	0.912752	1.03107	1.21145	0.903378	0.973061	1.0375			1.11321	0.993157	1.09755	1.06614	0.931603	1.05488	1.1005	0.993931	1.19294	1.19064	0.952074	1.41457	0.888398	1.0323	1.26583						1.10324	1.15399	1.01965	1.08409	1.11953	1.05673	0.937872	1.21116	0.895732
16	0.867131	0.879349	1.05853	1.10148	1.18783	0.993476	0.859551	0.935304	0.99597	0.999137	1.0095	1.07584	0.901008	1.26645	1.13152	1.06017	0.998336	1.05091			1.0261	1.0483	0.97169	1.06407	0.966552	1.3571	0.959742	1.00443	1.02084	0.991865	0.991398	1.18565	0.903858	1.03319	1.01041						1.02484	0.993086	0.808054	0.986608	1.03151	0.93493	1.04982	1.23414	0.879611
20	0.907425	0.838919	1.02039	1.10651	0.983655	0.947217	1.04882	1.04671	1.05575	0.999031	1.01525	1.01517	1.00162	1.07699	0.959013	1.1381	1.00209	0.999646			0.87685	1.09822	1.07483	1.11476	1.01358	1.07102	0.979759	1.03469	0.966172	0.913894	1.09405	1.05722	0.989944	1.01814	0.958539						0.999491	1.08106	0.738767	0.955806	1.07493	0.872412	1.0762	0.978898	0.942631
24	0.884161	0.930467	0.983895	1.1233	0.933904	0.961688	1.33274	1.08035	1.00542	1.03925	1.00149	0.980193	1.15494	1.04655	0.821903	1.08501	0.991664	1.03103			0.922786	0.890035	0.974973	1.16613	1.15864	0.713486	0.892028	1.0642	0.99454	0.966094	0.827424	0.753463	1.16179	1.01966	0.828751						0.956245	0.891556	0.827017	1.04757	1.00245	0.988349	0.99479	0.754276	1.02365
28	0.97043	1.03727	0.991483	0.988832	0.876845	0.945135	1.34056	0.990469	1.02055	0.956834	0.977182	1.00237	1.16665	1.04468	0.550626	1.06398	0.939392	0.95843			1.00176	0.87489	0.86492	1.04995	1.12296	0.755259	0.929084	0.948735	1.00441	0.763747	0.931366	0.600203	1.11394	0.970074	0.796076						0.893783	0.868107	0.950676	0.980598	0.945474	1.01826	1.00146	0.69225	1.32964
32	0.875251	1.01145	0.870161	0.932994	0.944525	0.863736	1.21807	1.03549	0.981837	0.927787	0.954114	1.03259	1.12899	0.883927	0.924329	0.98826	1.04114	0.964565			1.05162	0.999393	0.814427	0.961117	1.09481	0.860963	0.993825	1.03038	1.12117	0.896085	1.15445	0.690197	1.0852	1.00704	0.7764						0.867606	0.853357	1.13196	0.962175	0.907807	0.928747	1.1165	0.724296	1.25644
36	0.865772	0.890149	0.867371	0.924285	1.07157	0.764082	1.09317	1.15144	0.945391	0.963182	0.977201	1.09477	1.09359	0.845233	1.09226	1.02446	1.11184	0.932178			0.97825	1.07255	0.777228	0.909397	1.03388	0.837361	0.980778	0.919458	1.00896	1.05696	1.0857	0.51102	1.09482	1.02006	0.6919						0.803274	0.769155	1.14436	1.03736	0.944207	0.958606	1.07531	0.880574	1.06579
40	1.08774	0.902106	0.844032	0.788279	1.11139	0.869589	0.936172	1.11229	0.930951	1.02864	1.02989	1.11998	1.0928	0.908908	1.17015	0.97805	1.00258	0.848971			1.14136	1.01944	0.890151	0.923083	0.832196	0.829204	0.920674	0.831572	1.02161	0.970655	0.957225	0.540669	1.09643	1.01004	0.755114						0.736926	0.763818	1.30053	1.03855	1.07654	1.00305	0.965508	0.9401	0.979436
44	0.99425	0.865474	0.977976	0.878979	1.18015	1.00689	0.93088	0.859136	0.890665	0.95437	1.03918	1.17049	0.889158	0.932676	1.10181	0.935294	0.989137	0.842698			1.08183	0.855524	0.976922	1.01433	0.686517	0.891955	0.864362	0.991507	1.08391	0.927507	0.930524	0.620574	1.15331	1.04536	0.872793						0.834836	0.727839	1.21185	1.00695	1.15781	0.962962	0.950458	0.886268	1.22246
48	1.19521	0.835522	0.944713	0.817602	1.19016	1.02446	0.939881	0.838025	0.84032	0.898772	1.09029	1.08089	1.11646	0.867542	1.16228	0.855128	1.0146	0.920644			0.991564	0.790733	1.07916	1.01567	0.851267	0.933585	1.02287	0.934345	1.13734	0.69085	0.979554	0.677238	1.24425	1.06956	0.865479						0.921244	0.762817	1.05988	1.02709	0.864749	0.876793	1.10249	0.851436	1.22776
52	0.9969	0.879541	0.97968	0.903908	1.14673	1.01424	0.891169	1.00319	0.813672	1.01866	1.10005	0.976116	1.08991	0.89257	1.24925	0.806455	1.08474	0.953888			0.881364	0.907582	1.08741	1.00743	0.835005	0.541931	0.987212	0.894031	1.23751	0.763205	0.993533	0.735115	1.12857	0.977533	0.873378						0.946966	0.776555	1.0729	0.912593	0.938896	0.788768	1.14606	0.962269	1.39528
56	1.10173	0.850914	1.10957	0.854237	0.964353	0.949212	1.06504	1.24433	0.739612	0.987593	1.06819	0.973013	1.01789	0.707067	1.10887	0.808995	1.00795	0.965633			1.02318	0.926306	0.969354	0.934503	0.855661	0.270608	1.00897	0.916138	1.28592	0.779023	0.942254	0.719086	1.14056	1.04714	1.02364						0.907183	0.826289	1.02326	0.856771	0.918792	0.643161	1.02889	1.02212	1.50888
60	0.912152	0.828209	0.955664	0.88632	0.773343	0.716684	0.917329	1.104	0.598815	0.958987	0.935607	0.856606	1.00671	0.83068	1.15258	0.779577	0.994923	0.840268			0.943459	0.763618	0.854928	0.862821	0.952516	0.318284	1.03979	0.855178	1.4148	0.800698	0.810634	0.589439	1.23493	0.965961	0.97059						0.932168	1.04666	1.03004	0.856326	0.945138	0.593728	1.08837	0.782046	1.26307
64	0.775645	0.974803	0.916379	0.965508	0.81256	0.693877	0.976032	0.889673	0.674496	0.909785	0.920276	0.887111	1.25417	0.854044	1.17836	0.760518	0.965479	0.833337			0.918235	0.670069	0.922362	0.899714	0.976862	0.582012	1.05721	0.88422	1.29254	0.917679	0.934054	0.59997	1.0931	1.08048	1.0027						0.960827	1.09056	1.08692	0.83909	0.912221	0.597026	1.34545	0.562408	0.985119
68	0.834176	1.03842	0.917128	1.04958	0.746327	0.638624	0.976144	0.600193	0.735229	0.775275	0.863148	1.01773	1.18246	0.811077	1.08927	0.849356	0.905965	0.754797			0.938946	0.468801	0.919872	0.862921	0.996019	0.723576	0.980479	0.86283	1.19487	1.11108	0.872923	0.60209	1.05265	1.01237	0.922854						0.943265	0.983845	1.01932	0.902562	0.934579	0.596902	1.15325	0.62357	0.673652
72	0.887943	1.02807	1.03637	0.948386	0.441782	0.605894	0.726406	0.507308	0.816394	0.779473	0.801056	0.812752	0.869501	0.911351	1.11418	0.980905	0.947808	0.671321			0.928265	0.358714	0.871082	0.854809	1.21152	0.797489	0.864587	0.802956	1.08472	1.04618	0.821312	0.600463	0.930006	0.954841	0.694599						0.875825	0.891304	0.932517	0.906973	0.997142	0.697407	0.860897	0.483026	0.568463
76	0.799913	0.908247	0.975189	0.820531	0.407426	0.745283	0.641474	0.487309	0.787836	0.734449	0.64326	0.758659	0.599911	1.01774	0.689328	0.877472	0.981344	0.583834			0.922986	0.295188	0.929474	0.833911	1.4259	0.754241	0.825229	0.726254	0.997716	0.982253	0.843222	0.647902	0.898137	1.00976	0.507395						0.664821	0.6108	0.891194	0.888157	0.826601	0.659872	0.658405	0.419769	0.494885
80	0.647118	0.775198	0.912094	0.765419	0.367067	0.870075	0.555311	0.593773	0.83007	0.710357	0.497098	0.783197	0.500654	0.940655	0.402065	0.774639	1.07208	0.536634			0.978814	0.256943	0.938253	0.865075	1.25902	0.671391	0.939431	0.668892	0.979903	0.769848	0.788448	0.574373	0.899829	1.01174	0.43607						0.538407	0.523102	0.924343	0.906623	0.605372	0.736184	0.553493	0.386285	0.602587
84	0.697233	0.625594	0.887464	0.695224	0.438554	1.01297	0.594566	0.6663	0.783197	0.711679	0.399913	0.830292	0.63724	0.871035	0.348022	0.767862	1.14445	0.445332			0.93106	0.254113	0.765835	0.877445	1.10073	0.593699	0.796939	0.677754	0.945231	0.689905	0.821838	0.482222	0.791598	1.0793	0.36541						0.589943	0.433168	0.794105	0.871849	0.56139	0.839322	0.529342	0.357154	0.644379
88	0.686967	0.533982	0.923385	0.701122	0.703235	1.02987	0.643113	0.803693	0.750368	0.740942	0.308531	0.85799	0.504466	0.825917	0.273751	0.769004	1.18147	0.421111			0.904081	0.340138	0.763179	0.952285	1.06236	0.503921	0.728548	0.70573	1.06954	0.68804	0.953687	0.473829	0.737863	1.03468	0.297188						0.515592	0.382574	0.817223	0.883664	0.587473	0.85051	0.549031	0.436515	0.532739
92	0.865992	0.472722	0.86449	0.809385	0.838369	0.873191	0.574384	0.767147	0.719914	0.764004	0.295863	0.945485	0.529063	0.812991	0.346254	0.716609	1.20773	0.446761			0.913383	0.374743	0.678286	0.863864	0.928484	0.434908	0.822058	0.669977	1.01073	0.705201	0.984819	0.472497	0.666336	1.03154	0.219967						0.768277	0.292241	0.846589	0.810171	0.63715	0.819655	0.563439	0.524182	0.556585
96	0.773946	0.443047	0.787949	0.772102	0.768255	0.802031	0.664456	0.659608	0.676202	0.71479	0.276482	0.938799	0.732096	0.69072	0.35931	0.781101	1.18649	0.478784			0.921708	0.465712	0.775675	0.723307	1.10391	0.407036	0.859664	0.650516	0.969489	0.708151	1.13623	0.442244	0.741842	1.07557	0.237209						0.877892	0.304607	0.77177	0.745994	0.834657	0.808802	0.603859	0.36567	0.557873
100	0.625221	0.754147	0.729318	0.801921	0.694639	0.750892	0.687035	0.605146	0.633409	0.634966	0.276808	0.917558	0.839759	0.912585	0.46799	0.855391	1.06328	0.485824			0.895505	0.503683	0.717536	0.768591	1.33801	0.371798	0.738683	0.578946	0.989887	0.661981	1.00002	0.438045	0.744717	1.05296	0.208884						0.885328	0.270868	0.830149	0.722579	1.05699	0.783871	0.61304	0.333572	0.5209
104	0.53258	0.745029	0.697101	0.565962	0.545917	0.698291	0.628153	0.652472	0.561965	0.647488	0.288379	1.00915	0.757707	0.868665	0.543916	0.818404	1.02756	0.534369			0.759993	0.483739	0.803056	0.853375	1.22854	0.360938	0.732425	0.539161	0.883677	0.784956	0.988721	0.436652	0.780322	0.910131	0.208953						0.834199	0.258205	0.925128	0.786881	1.17391	0.737282	0.693955	0.290498	0.744509
108	0.699844	0.704542	0.760328	0.596589	0.500599	0.724408	0.670552	0.608919	0.531439	0.777145	0.291652	1.092	0.978386	0.790461	0.598278	0.921396	0.85678	0.539555			0.802418	0.481255	0.861774	0.861152	1.22872	0.4416	0.771415	0.457632	0.918313	0.774754	0.951603	0.436808	0.719192	1.01791	0.186672						0.775489	0.26955	0.939191	0.939471	1.27389	0.718043	0.635624	0.271747	0.868228
112	0.684235	0.737733	0.753633	0.747183	0.550754	0.731864	0.715145	0.665506	0.534433	0.793998	0.341221	1.0237	0.970789	0.848969	0.757096	0.91394	0.897569	0.625274			0.820296	0.43514	0.77872	1.02867	1.25536	0.520153	0.770354	0.511616	1.00716	0.758087	0.813603	0.545979	0.691515	0.827253	0.210912						0.684397	0.283725	1.18571	1.05651	1.20931	0.756962	0.613983	0.34413	0.882877
116	0.608299	0.658817	0.693115	0.872319	0.536103	0.788902	0.76868	0.815033	0.528286	0.868321	0.372837	1.03497	0.843133	0.846148	0.636697	0.878143	0.882655	0.646639			0.793128	0.437341	0.89526	0.939133	1.18541	0.571993	0.816526	0.580399	0.986422	0.640915	0.849836	0.541905	0.65159	0.743144	0.224761						0.606305	0.326058	1.06106	1.03241	1.18695	0.77407	0.66065	0.314378	0.890305
120	0.642542	0.674401	0.764054	0.876835	0.510442	0.880063	0.759151	0.906312	0.51508	1.03638	0.431635	1.01803	0.807188	1.08145	0.434412	0.752496	0.794216	0.622188			0.837522	0.424094	0.795519	1.04254	1.0903	0.635655	0.781763	0.612718	0.872159	0.701259	0.910967	0.448572	0.626451	0.643607	0.233357						0.588365	0.33562	0.927617	0.971656	1.13524	0.70251	0.670715	0.312796	1.09874
124	0.780051	0.624418	0.803891	0.834443	0.409486	0.884746	0.636666	0.848415	0.484883	1.08596	0.434938	1.13069	0.642001	1.01075	0.360166	0.700453	0.806276	0.513577			0.801841	0.564094	0.90629	0.936489	1.06657	0.689884	0.752062	0.738483	0.76689	0.783052	0.973169	0.455219	0.613931	0.588903	0.262806						0.634455	0.355477	0.78607	1.09784	1.18225	0.754527	0.711732	0.362977	1.18828
128	0.761071	0.601246	0.877931	0.877766	0.386981	0.722961	0.677444	0.96588	0.497214	0.9379	0.418123	1.11721	0.521235	0.99835	0.366519	0.604464	0.811919	0.474562			0.797579	0.747053	0.960554	0.895686	0.977536	0.758907	0.873153	0.634764	0.565466	0.850255	0.861763	0.448687	0.687713	0.613236	0.255156						0.676945	0.417944	0.968255	1.14695	1.17942	0.713419	0.646223	0.290961	0.875112
132	0.852517	0.56676	0.882103	0.866265	0.420321	0.634581	0.782625	0.963127	0.499224	0.932315	0.409197	1.1118	0.456942	1.01651	0.434193	0.60313	0.81409	0.427285			0.830275	0.713111	0.885538	0.788266	0.801017	0.652502	0.871066	0.549005	0.450717	0.757765	0.917142	0.476074	0.68538	0.58011	0.239615						0.756056	0.427555	1.0943	1.00521	1.01897	0.679777	0.685724	0.389567	0.711042
136	0.881541	0.705055	0.849897	1.01517	0.531695	0.570182	0.778092	0.871437	0.482034	0.896905	0.385358	1.09345	0.379786	0.947184	0.345654	0.638493	0.877609	0.450932			0.765848	0.516656	0.88845	0.560057	0.733513	0.767301	0.703402	0.564783	0.336712	0.794784	1.00189	0.460425	0.685513	0.55402	0.226635						0.920804	0.463839	1.01061	0.895347	1.04195	0.645771	0.891557	0.491945	0.869429
140	0.778063	0.814356	0.831132	1.04043	0.658086	0.543022	0.753669	0.752303	0.490934	0.884437	0.347161	0.996526	0.358342	0.923102	0.336834	0.60379	0.875316	0.52972			0.831354	0.382705	0.990779	0.661928	0.784517	0.686426	0.781092	0.530294	0.291758	0.722919	0.965029	0.400914	0.729433	0.620683	0.210074						1.00285	0.504826	0.876285	0.81695	1.26526	0.591401	0.934214	0.400973	1.04847
144	0.709929	0.870612	0.746836	0.923402	0.653895	0.598118	0.67225	0.755887	0.46147	0.911143	0.309555	0.984259	0.45581	0.885933	0.340913	0.635338	0.829903	0.600667			0.921645	0.340963	0.99027	0.595659	0.856106	0.777904	0.823497	0.599036	0.297502	0.799164	1.05819	0.44032	0.737252	0.528433	0.22838						1.07527	0.497649	0.814599	0.716052	1.28213	0.566932	0.852376	0.401804	0.924108
148	0.795135	0.904838	0.808173	0.843109	0.591787	0.642782	0.707653	0.620624	0.442822	1.01126	0.308664	1.0838	0.568962	0.965006	0.381038	0.768719	0.826873	0.702074			0.960447	0.397484	0.900623	0.63766	0.853697	0.924727	0.796613	0.530787	0.297151	0.838442	0.962716	0.430925	0.765719	0.567572	0.216333						1.01092	0.551278	1.03685	0.817634	1.15198	0.547701	0.810575	0.426895	0.884509
152	0.792697	0.777549	0.929816	0.907229	0.631168	0.867851	0.672012	0.569251	0.434255	1.10859	0.334453	1.08764	0.704543	0.902105	0.388115	0.717907	0.837942	0.638259			0.919689	0.475458	0.921434	0.63344	1.18027	0.874653	0.797407	0.471355	0.363161	0.904201	0.898676	0.408106	0.743344	0.55737	0.23702						0.934737	0.531849	1.36146	0.949263	1.09635	0.568646	0.650388	0.466167	1.02114
156	0.653992	0.694505	0.85581	0.857269	0.518531	1.08135	0.773458	0.644951	0.440851	1.10419	0.327276	1.07682	0.740143	0.857202	0.293473	0.678951	0.886055	0.591615			0.903316	0.531304	1.03778	0.668123	1.33979	0.784467	0.840298	0.464285	0.395962	1.00325	0.955379	0.414337	0.683727	0.545986	0.268995						0.748293	0.715229	1.28847	0.862522	1.03265	0.529183	0.594899	0.495468	0.978147
160	0.713642	0.604358	0.837037	0.91509	0.584415	1.10793	0.615946	0.644986	0.374246	1.08739	0.332395	1.25318	0.974191	0.92371	0.236175	0.712153	0.912452	0.587374			0.904532	0.515223	1.04305	0.692466	1.33838	0.694853	0.878265	0.545524	0.469148	0.801941	0.997047	0.444718	0.641538	0.516805	0.300303						0.520302	0.542025	1.10174	0.816592	1.13428	0.579409	0.666066	0.43453	0.790535
164	0.759673	0.594918	0.803094	0.863622	0.56744	1.16801	0.844171	0.812607	0.373822	1.10928	0.331459	1.33392	1.03753	0.954963	0.299789	0.735654	0.906818	0.482319			0.809564	0.522747	1.03408	0.696307	1.24575	0.688541	0.971531	0.610886	0.463185	0.768692	0.960257	0.526846	0.618973	0.498074	0.382932						0.626032	0.54174	0.905559	0.865079	1.27787	0.572355	0.754064	0.467012	0.620533
168	0.801792	0.661056	0.763835	0.912889	0.560569	1.0938	0.814784	0.880844	0.379513	0.927973	0.345048	1.16676	1.14931	0.932557	0.352845	0.727001	0.934946	0.485363			0.82852	0.423657	0.993611	0.713742	1.19274	0.64019	0.907497	0.568588	0.485756	0.7864	0.963044	0.669227	0.579212	0.481891	0.468654						0.757646	0.382381	0.781663	0.787145	1.20378	0.580696	1.02897	0.396149	0.790888
172	0.910351	0.787119	0.768215	0.889533	0.53869	1.1089	0.716103	0.878753	0.448578	0.693506	0.337697	1.13737	1.19333	0.923702	0.452597	0.927446	0.986759	0.45906			0.82417	0.448808	1.02757	0.784313	0.977105	0.719077	0.811183	0.620214	0.626087	0.767166	0.822949	0.543096	0.603111	0.502798	0.537096						0.632117	0.316636	0.849583	0.831371	0.84532	0.584441	1.16144	0.422008	1.22972
176	0.961525	0.786926	0.705302	0.85269	0.613045	1.08074	0.632958	1.01042	0.446806	0.499417	0.306989	1.13916	1.11844	1.01099	0.475936	0.933289	1.00008	0.442023			0.720451	0.342598	1.05089	0.663064	0.838063	0.808231	0.756516	0.622255	0.715417	1.06584	0.897707	0.603258	0.654877	0.499795	0.575034						0.576122	0.316208	0.875481	0.843204	0.754545	0.518019	1.07581	0.459296	1.59901
180	0.74533	0.820868	0.69694	0.768004	0.556404	0.969898	0.588772	1.07743	0.380928	0.535677	0.320623	1.05588	0.785993	1.01731	0.485831	1.04228	0.868435	0.476279			0.721103	0.349924	0.949283	0.617023	0.776702	0.83802	0.766189	0.592242	0.777694	1.04109	1.02268	0.562415	0.715313	0.525131	0.515524						0.845327	0.440107	0.973365	0.857262	0.691868	0.404458	1.15123	0.451347	1.4
184	0.76293	0.934774	0.731186	0.892134	0.505576	0.932014	0.844291	1.23131	0.360113	0.547031	0.375809	1.12916	0.615317	1.01109	0.669319	1.05032	0.860095	0.467161			0.7326	0.454095	0.936439	0.657031	0.753067	0.826608	0.820114	0.564811	0.677547	1.05297	0.977292	0.614229	0.713281	0.489501	0.446266						0.694887	0.69125	0.927509	0.818866	0.761573	0.367404	0.977991	0.519962	1.21193
188	0.678597	0.821853	0.746979	0.823915	0.481266	0.879118	0.832107	1.12782	0.390653	0.539848	0.497153	1.13507	0.543596	1.05284	0.580499	0.897532	0.910008	0.492505			0.746127	0.62865	1.03121	0.616185	0.696016	0.66473	0.862813	0.476315	0.655839	0.958583	0.925048	0.572223	0.713578	0.52446	0.400734						0.56028	0.602251	0.939265	0.828693	0.936975	0.373072	0.682917	0.446627	1.21205
192	0.664948	0.752022	0.710593	0.752635	0.443727	0.844075	0.754858	0.92566	0.40769	0.63997	0.61932	1.05925	0.457585	1.08963	0.529017	0.812817	0.906863	0.536564			0.820973	0.606687	0.919317	0.560393	0.740879	0.633195	0.914357	0.526058	0.570973	0.800674	0.939186	0.5477	0.722643	0.535608	0.288007						0.653697	0.551957	0.841994	0.84815	1.10829	0.411309	0.627895	0.40558	1.17403
196	0.76103	0.720314	0.746427	0.965747	0.432141	0.896112	0.827492	0.794207	0.436691	0.682485	0.811637	1.02008	0.443239	0.977454	0.637759	0.724821	0.994083	0.55177			0.870532	0.574986	0.919088	0.597652	0.752764	0.691989	0.878991	0.50391	0.534435	0.798108	0.862965	0.477648	0.655223	0.566338	0.264825						0.816331	0.500264	0.855354	0.840566	1.09659	0.488698	0.562275	0.519072	1.08788
200	0.649241	0.610122	0.777536	0.903232	0.468997	0.902208	0.951452	0.756309	0.520723	0.65675	0.9381	0.974371	0.384441	0.887085	0.596191	0.648785	0.965993	0.629743			0.89207	0.601736	0.988006	0.656442	0.792657	0.725071	0.875527	0.584689	0.499084	0.770586	0.914303	0.464165	0.633959	0.568219	0.245899						0.933078	0.42184	0.998262	0.722191	1.13366	0.562804	0.545694	0.485313	1.04828
[truncated: 7 more columns]

## Sheet: A-dynein nocod taxol
Time (s)	DMSO																				30μM Nocodazole																				1μM Taxol
0	1.01348	0.959205	0.941372	1.0656	1.33666	0.97462	1.00914	1.0383	0.93632	1.07583	1.0004	1.14439	0.819731	0.831908	1.06867						1.08867	1.28451	0.853461	1.33596	1.0356	0.671015	0.736651	0.193259	0.510934	0.903398	0.975117	0.911267	0.983274	1.03348	1.06248						0.796652	0.960433	0.912281	0.328003	0.351882	0.79501	0.954235	1.21487	0.914736
4	1.12509	0.979973	0.976899	1.05322	1.33919	1.09566	1.02988	1.00947	0.97895	1.04934	0.987054	1.16696	0.649901	1.06629	1.04381						1.11279	1.21807	1.12924	1.40124	1.08053	1.06492	0.767981	1.13746	1.27305	0.868887	1.04785	1.01087	1.0977	1.04751	1.06089						0.87186	1.00632	1.05057	1.19634	1.16263	0.84287	0.980186	1.05799	0.970504
8	1.10868	0.87079	1.00479	1.08238	1.3237	0.989452	0.961647	1.05596	1.04139	1.06404	1.07539	1.03609	0.77498	1.12386	1.07774						1.06439	1.10111	1.24791	1.10865	1.01508	1.01997	0.859564	1.12554	1.04817	1.04013	1.0506	1.01777	1.10454	1.00185	1.15899						0.985561	1.14638	1.06162	1.22174	1.13581	0.832171	1.0628	1.06623	0.984636
12	1.00242	1.03676	0.998364	1.11885	1.00316	0.951662	0.97639	1.08904	1.01853	0.948996	1.05745	0.933897	0.938965	1.11278	1.00256						1.17736	1.05977	1.21984	0.935508	0.928798	0.968148	0.878669	1.12943	0.988643	1.07129	1.01484	0.994952	1.08125	1.00086	1.09839						0.98841	1.16385	1.10536	1.18279	1.09685	0.885813	0.993305	1.03811	0.916251
16	0.93299	1.15723	1.04818	1.04638	1.00744	1.00516	0.948339	0.972945	0.969706	0.950085	0.989987	0.889978	1.19277	1.03634	1.03836						1.16603	1.03619	1.22899	0.799285	0.909141	1.1304	1.1161	1.1053	1.02365	1.0954	1.064	1.00059	1.10121	0.996095	1.04786						1.07731	1.13008	1.03843	1.19152	1.06497	0.963185	1.06249	0.966846	0.928384
20	1.06858	0.967564	1.03383	1.04	0.995138	0.913266	1.00276	0.940361	1.03372	0.998036	0.969455	0.830953	1.41911	0.980247	0.973273						1.05348	0.980315	1.1563	0.767261	1.00835	1.1007	1.13374	1.06524	0.988267	1.16067	1.00584	1.03295	1.10557	0.988353	0.968861						1.0006	0.910025	1.03213	1.20218	1.05563	1.09421	0.952187	1.05328	0.895417
24	1.01177	1.0378	0.863202	0.916499	0.946643	0.892415	0.991929	0.960182	1.00989	0.991833	1.00465	0.936893	1.15857	1.00334	0.933207						0.972957	0.916827	1.00632	0.765968	1.0381	1.19891	1.04556	1.04914	1.03584	1.03111	0.969364	0.950726	1.03821	0.977979	0.958402						1.00485	0.850908	1.09876	0.992084	1.05925	1.10097	1.01416	0.944703	0.913756
28	0.96383	1.0515	1.15763	0.861564	0.703324	0.974389	0.998525	0.939955	0.936582	1.02803	1.03685	1.02967	1.10668	1.00123	0.824019						0.86249	0.781978	0.87247	0.869483	1.00174	1.0244	1.04403	1.07073	1.06798	0.992871	0.925663	1.01389	0.943653	0.998302	0.883877						1.02686	0.93721	1.24197	0.837349	1.00963	1.14486	1.00899	0.928924	1.06003
32	0.873357	1.13138	1.10403	0.897491	0.649152	1.01241	1.03821	1.01803	1.02707	0.996407	0.989123	1.02313	0.990439	0.971032	1.00835						0.841391	0.816476	0.622156	0.954534	0.975229	0.942184	1.14803	1.05377	1.05687	0.964954	0.977813	1.06323	0.827112	0.954824	0.865421						1.11841	0.97718	0.915846	0.802005	0.976807	1.11929	1.00678	0.878274	1.213
36	0.899812	0.807797	0.871696	0.91801	0.695591	1.19097	1.04318	0.975763	1.04784	0.897398	0.889649	1.00804	0.94886	0.872967	1.03002						0.66044	0.80475	0.663318	1.06211	1.00742	0.879359	1.26967	1.07014	1.00659	0.871289	0.968905	1.00375	0.717493	1.00075	0.894836						1.12949	0.917617	0.543035	1.04598	1.08655	1.22163	0.964853	0.850769	1.20329
40	0.981223	0.907501	0.821247	0.915812	0.728353	1.198	0.959377	0.941796	1.02496	0.946035	0.922299	1.06402	1.03501	0.853296	1.05144						0.590187	0.917701	0.672865	1.15044	0.941352	0.884973	1.34485	1.00144	0.995757	1.06793	0.880616	0.97123	0.643681	1.00514	0.914913						1.18316	0.977515	0.484606	1.01181	1.07779	1.13606	0.995186	0.825662	1.2159
44	0.979469	0.646393	1.03148	0.827266	0.826372	1.15655	0.886126	0.976608	1.01467	0.893122	0.793904	1.02337	1.05108	0.901807	1.03385						0.595591	0.89344	0.737653	1.09635	0.937402	0.840726	1.45381	1.02006	0.923636	1.05162	0.96579	1.01593	0.626303	0.964446	0.91602						1.21586	0.93615	0.593907	0.97401	1.06968	1.14703	0.942045	0.86742	1.3291
48	0.907461	0.776774	0.928229	0.790309	0.742996	1.1167	0.854069	0.972683	0.986002	0.866186	0.687313	1.05369	0.981328	0.972852	0.921015						0.743915	0.916147	0.797115	1.01254	0.949368	0.827762	1.3164	0.975503	0.908823	0.98874	0.977961	0.998831	0.664935	0.940974	0.91411						1.83766	0.915663	0.794023	0.823048	0.953121	1.07988	1.01171	0.909788	1.32835
52	0.805928	0.817879	0.905846	0.772135	0.87279	1.12456	0.852429	0.994273	0.992148	0.957031	0.511262	1.07136	0.949707	1.01013	0.966029						0.880227	0.999394	0.654395	0.861082	0.868033	0.805344	1.39177	0.940768	0.837874	0.909768	0.948137	1.05427	0.600811	0.984473	0.890402						1.4058	0.818252	1.03543	0.920315	0.966712	1.05814	0.967163	0.830762	1.36099
56	0.953404	0.891989	0.944529	0.740663	0.872275	1.18413	0.797025	0.958996	1.00044	0.908756	0.613759	1.09587	0.856768	0.973459	0.918815						1.00326	0.93312	0.584394	0.848102	0.800754	0.888666	1.47839	0.906723	0.775545	0.73141	0.887334	0.916708	0.584422	0.912365	0.937438						1.32853	0.970258	1.06839	1.03981	0.969695	0.990365	1.00328	0.834074	1.10928
60	1.00334	0.833908	0.999168	0.712842	0.955034	1.20008	0.785677	0.996789	1.02976	0.844582	0.596889	1.07559	0.792556	0.956347	0.91887						0.882531	0.986146	0.579692	0.846284	0.801603	0.850551	1.22264	0.996614	0.670387	0.743891	0.905134	0.869035	0.574612	0.867332	0.957364						1.30929	0.950496	1.04734	1.01326	0.870682	0.951047	0.950187	0.867463	1.2094
64	0.890312	0.876564	0.964846	0.712303	0.838321	1.09469	0.833699	0.993539	1.0347	0.836547	0.668351	1.10985	0.944696	0.924995	1.14273						0.731727	0.923694	0.566774	0.829879	0.855184	0.809185	1.28777	1.01145	0.569727	0.744876	1.01725	0.968414	0.625738	0.910078	0.980154						1.366	0.934308	0.961918	0.838607	0.813523	0.953365	0.96502	0.758186	1.16316
68	0.814649	0.989883	0.878067	0.777709	0.932925	1.22916	0.812351	1.04643	0.999817	0.92786	0.858567	1.13681	0.956841	0.974255	1.25186						0.580158	1.02673	0.754565	0.897372	1.02039	0.803054	0.994341	0.951627	0.679384	0.764478	0.936669	0.991494	0.61494	0.976335	0.933641						1.31751	0.973384	1.01799	0.755834	0.775543	0.91382	0.941497	0.87592	1.08676
72	0.813918	0.955844	0.868138	0.911799	0.959147	1.30473	0.905961	1.01806	1.10095	0.872744	0.908839	1.20252	1.05098	0.963723	1.2552						0.59762	0.872385	0.814226	0.944213	0.959278	0.817236	1.08846	0.962782	0.799376	0.840814	0.925573	0.9477	0.657669	0.961001	0.931125						1.41439	1.04746	1.09277	0.772237	0.86117	1.0608	0.905831	0.811539	1.16171
76	0.918959	0.873462	1.18432	1.00742	0.938437	1.43807	1.04834	0.966413	0.993392	0.894502	0.902131	1.26072	1.10533	1.09283	1.39691						0.710001	0.932764	0.889778	0.890845	0.94816	0.916071	1.43956	1.00765	0.81693	0.981877	0.918232	0.928288	0.642753	0.9316	0.933452						1.44849	1.35471	1.14963	0.877412	0.838495	1.21759	0.97421	0.930319	1.26187
80	0.915938	0.827617	1.32017	1.03271	0.934715	1.49941	1.24217	0.972054	1.06315	1.03231	0.973707	1.28888	1.29811	1.11581	1.41642						0.859205	0.903773	0.907087	0.891417	1.0054	0.905213	1.50889	1.02503	0.866893	1.02236	0.955573	0.947897	0.711862	0.952963	0.939053						1.53669	1.63014	1.2366	0.923402	0.807456	1.42973	1.04033	0.966759	1.35116
84	0.784053	0.792544	1.34066	1.21912	0.993493	1.37696	1.24582	0.926287	1.10548	0.968301	1.01436	1.38086	1.30336	1.26334	1.38784						0.922883	0.886087	1.03222	0.866815	1.05973	0.903957	1.25563	0.928553	0.943743	1.0971	0.986705	0.925213	0.740846	0.964298	0.850513						1.5599	1.83551	1.27708	0.886223	0.772578	1.46382	1.0964	0.947624	1.45976
88	0.813772	0.75299	1.16859	1.37403	1.01675	1.48678	1.26539	0.866099	1.09639	1.00766	1.0542	1.31398	1.35569	1.25237	1.51906						1.03194	0.852593	0.952668	0.922288	1.02791	0.858048	1.23748	1.02706	1.04486	0.965473	0.937526	0.945192	0.703002	0.977315	0.886931						1.66646	1.82926	1.22398	0.929465	0.75993	1.48258	1.17928	1.39995	1.51658
92	0.88427	0.822102	1.00198	1.38246	1.07535	1.45664	1.21568	0.892183	1.1666	0.989227	1.39504	1.3462	1.36511	1.33694	1.46763						1.00624	0.896225	0.948334	0.919149	1.10022	0.863699	1.19821	1.00755	1.1427	0.865568	1.03565	0.985015	0.755056	1.08387	0.92134						1.83752	1.91461	1.13868	0.952242	0.76238	1.36065	1.16401	1.09277	1.66792
96	0.948727	0.919393	0.890234	1.55537	1.19693	1.24459	1.13897	0.912928	1.22332	1.03941	1.58105	1.37204	1.45605	1.53891	1.41379						1.0016	0.779678	0.826804	0.876093	1.12236	0.93705	1.28507	1.02398	1.22911	0.914565	1.07982	0.928344	0.766964	1.16598	0.955181						1.83369	1.68116	1.24315	1.08548	0.784678	1.38446	1.19737	1.27458	1.62212
100	0.882565	0.762039	1.06666	1.76532	1.20892	1.2364	0.990028	0.913452	1.13498	1.00217	1.50641	1.34551	1.35218	1.80659	1.45905						1.00082	0.796263	0.769466	0.759608	1.03932	0.912895	1.36662	1.00474	1.49025	1.00834	1.0542	0.977332	0.837224	1.24585	0.951384						1.56976	1.36766	1.0437	1.15015	0.810867	1.37308	1.24399	1.31394	1.592
104	0.942832	0.885268	0.970987	1.81353	1.28893	1.03206	0.962161	0.87672	1.15813	1.04308	1.13418	1.30493	1.32099	1.8777	1.52046						1.04932	0.882556	0.890997	0.723558	1.05622	0.918768	1.27378	1.00906	1.40963	1.19779	1.04275	0.951417	0.861464	1.21233	1.00551						1.29681	1.32367	0.991786	1.22112	0.814226	1.38643	1.28758	1.31421	1.693
108	0.930165	0.855451	1.38049	1.76808	1.18427	1.0753	1.03882	0.883377	1.20484	1.03372	1.11183	1.31375	1.25144	1.69407	1.50924						1.06346	0.891431	0.764055	0.703516	1.121	0.867762	1.15057	1.03455	1.2964	1.26694	1.07155	0.908383	0.874523	1.35287	1.09853						1.19778	1.46161	1.08362	1.21722	0.823601	1.4423	1.19549	1.60185	1.83856
112	0.866049	0.664231	1.3526	1.68416	1.39157	1.20955	1.09404	0.868602	1.14574	0.981539	1.24603	1.23334	1.3725	1.67863	1.41552						1.14696	0.839733	0.595216	0.75634	1.1588	0.91862	1.1728	1.03075	1.24978	1.1965	1.08821	0.961948	0.875553	1.41647	1.19474						1.09482	1.30157	1.01196	1.25006	0.896134	1.37531	1.17416	1.76535	1.92651
116	0.791312	0.75592	1.31782	1.49653	1.17211	1.29018	1.16844	0.896075	1.21294	0.925617	1.27488	1.10068	1.28646	1.66992	1.37253						1.17115	0.880386	0.604734	0.745539	1.05736	0.899119	1.08533	1.09873	1.31073	1.00572	1.12689	0.926429	0.729422	1.43693	1.18697						1.19339	1.35013	1.03389	1.09128	0.960063	1.51474	1.14299	1.68109	2.11968
120	0.75828	0.722915	1.17979	1.44418	1.14743	1.21952	1.21764	0.928076	1.19923	0.948625	1.41082	1.07669	1.2703	1.69315	1.354						1.33243	0.863477	0.568813	0.812247	0.906839	0.92741	1.17953	1.12939	1.30094	1.08589	1.08014	0.933754	0.531621	1.45798	1.31867						1.17867	1.45966	1.17056	1.09234	0.998557	1.60136	1.13311	1.78497	2.14071
124	0.871944	0.867774	1.07395	1.37257	1.18336	1.16398	1.18418	0.886221	1.20758	0.979506	1.26283	1.20656	1.35549	1.59461	1.28184						1.28898	0.786027	0.532071	0.922279	0.895281	0.875887	1.18954	1.14561	1.26867	1.07971	0.990616	1.01754	0.463117	1.60499	1.27334						1.06133	1.41271	1.11042	1.2059	1.03609	1.48545	1.15294	1.94176	2.36504
128	0.856938	0.849247	1.24252	1.50724	1.15959	1.26757	0.988447	0.865889	1.18068	0.951932	0.940238	1.22952	1.35889	1.66738	1.2935						1.32447	0.855379	0.68567	0.846284	0.90328	0.782445	1.12494	1.07287	1.28066	1.13724	0.993221	0.999912	0.502597	1.61634	1.30274						1.07441	1.51012	1.20473	1.36487	1.06446	1.49941	1.15723	1.81801	2.4691
132	0.865854	0.874496	1.24194	1.39675	1.19802	1.10861	0.860257	0.866296	1.13813	1.01293	0.637224	1.15128	1.20492	1.63368	1.35546						1.46638	0.877438	0.680344	0.741772	1.0039	0.984178	0.990507	1.1331	1.47079	1.13907	1.00776	0.937978	0.617463	1.70657	1.31428						0.97505	1.53083	1.0985	1.12399	1.05971	1.41696	1.13361	1.69038	2.56798
136	0.861567	0.790562	1.3177	1.32063	0.887906	1.09768	0.827181	0.915751	1.12648	1.03244	0.664213	1.20546	1.22665	1.54634	1.37231						1.52997	0.743853	0.744452	0.740018	0.968372	0.982442	0.928699	1.12254	1.48106	1.0583	1.09909	0.952616	0.643096	1.72969	1.34903						1.02036	1.59151	1.10458	1.12706	0.972797	1.28077	1.17385	1.56946	2.71954
140	0.864003	0.893799	1.25486	1.40202	1.05634	1.15649	0.968446	0.907581	1.0614	1.08738	0.892286	1.21178	1.08953	1.50815	1.49379						1.54634	0.805463	0.621392	0.779742	0.905713	1.19906	1.00921	1.10892	1.41105	1.02718	1.1405	0.955938	0.534628	1.72683	1.27388						0.993642	1.62791	1.2155	1.1572	0.941912	1.29334	1.14923	1.3921	2.76871
144	0.871847	0.788063	1.41097	1.50866	0.866969	1.15501	1.08983	0.966885	0.990971	0.951279	0.769393	1.2096	1.08474	1.53362	1.49704						1.5406	0.779938	0.645301	0.766762	0.980388	1.15444	1.03349	1.12209	1.40586	1.1276	1.09604	1.00396	0.598873	1.74203	1.25158						0.999528	1.59715	1.32627	1.13713	1.02159	1.20472	1.28353	1.27166	2.75614
148	0.834381	0.938868	1.18059	1.30354	0.932596	1.20295	1.18442	0.898873	0.996871	1.01734	0.672398	1.41788	1.07742	1.34299	1.4521						1.6658	0.844916	0.721562	0.672369	0.881698	1.3106	1.14149	1.14286	1.40574	1.15387	0.979303	0.980229	0.561574	1.73901	1.23264						0.937353	1.40389	1.23826	1.27461	1.06648	1.27524	1.3288	1.13671	3.03284
152	0.927582	0.91224	1.09318	1.32579	0.974017	1.35855	1.06562	0.985224	0.946698	1.09406	0.842879	1.26659	1.07717	1.26916	1.45843						1.74432	0.934934	0.817143	0.687656	0.9335	1.39883	1.50001	1.10295	1.28165	1.1817	1.10204	1.06543	0.603314	1.72927	1.36153						1.04559	1.36911	1.07478	1.28323	1.10074	1.39397	1.36903	1.10825	3.17348
156	0.916426	0.73317	1.07722	1.49611	0.784684	1.28025	0.952093	0.948971	0.951091	0.994221	1.08421	1.3975	1.1659	1.30065	1.55614						1.82324	0.920131	0.818673	0.645717	0.891624	1.42698	1.70256	1.04856	1.33125	1.07661	1.16503	1.02258	0.537737	1.71063	1.40908						1.01625	1.38474	0.881368	1.23437	1.08118	1.37344	1.38817	1.00747	3.29056
160	0.962125	0.718865	1.05645	1.63674	0.762555	1.24259	0.816318	0.90933	0.983166	1.11266	0.994216	1.28725	1.26304	1.35682	1.51758						1.92626	0.980153	0.850175	0.676938	0.952585	1.44858	1.54058	1.04226	1.33761	0.991583	1.11511	0.963683	0.549564	1.75532	1.39677						1.09716	1.16608	0.841592	1.15352	1.05493	1.40939	1.45767	1.00599	3.52281
164	0.785856	1.0066	1.04571	1.56101	0.533015	1.02748	0.826658	0.970495	0.990184	1.17056	1.04049	1.27862	1.19337	1.4621	1.54262						1.9096	0.963245	0.745953	0.73904	0.948715	1.3763	1.48742	1.06069	1.45269	0.93466	1.04463	1.04004	0.417562	1.82072	1.45082						1.08534	1.24206	1.00184	1.09951	1.05793	1.15296	1.50386	0.981056	3.43672
168	0.856451	1.00979	0.938675	1.45994	0.605141	1.05466	0.823069	1.01227	1.10843	1.14387	1.08184	1.33581	0.928474	1.49607	1.5938						1.93127	0.996058	0.799948	0.765082	1.00066	1.32966	1.53877	1.03377	1.47512	1.02589	0.971001	0.991092	0.399195	1.77917	1.5843						0.990279	1.17301	0.879657	1.03457	1.05813	1.12808	1.46279	0.950675	3.36014
172	0.869264	1.01841	0.94252	1.4229	0.682017	1.09744	0.886756	0.977394	1.14761	1.09583	1.27133	1.38613	0.955195	1.31039	1.53681						2.10737	1.04756	0.819636	0.752426	1.08365	1.28375	1.4786	1.04555	1.2861	1.09453	0.897715	1.02281	0.422326	1.88686	1.4792						1.01462	1.18278	0.816215	1.04122	0.973962	1.04209	1.36163	0.896755	3.07397
176	0.889922	1.03056	0.91698	1.46533	0.702707	1.10858	0.884632	1.01918	1.17164	1.22249	1.36894	1.25219	1.04975	1.6098	1.45487						2.06193	0.981935	0.831025	0.652908	1.11437	1.20486	1.59451	1.05285	1.22013	1.13612	0.903201	1.0323	0.45248	1.95759	1.4764						0.901103	1.36202	0.801246	1.10655	1.07604	1.00562	1.20706	0.945749	2.73105
180	0.862346	1.01746	1.02878	1.47688	0.719839	1.06063	0.80915	1.06641	1.14021	1.15177	1.35007	1.13849	1.08359	1.50749	1.5197						2.05568	1.02223	0.842866	0.595617	1.01983	1.11101	1.38943	1.02184	1.19768	1.13299	0.978765	1.03067	0.51618	1.90527	1.45459						0.914276	1.29604	0.751158	1.15374	1.03453	0.940627	1.23308	0.908829	2.4259
184	0.938252	1.13371	0.998709	1.31065	0.915177	1.04188	0.78073	1.04191	1.13811	1.17337	1.23902	1.13172	1.15243	1.27987	1.51099						2.18909	1.00121	0.734678	0.559798	0.985775	1.0295	1.39648	1.0753	1.16113	1.19304	1.00928	0.996391	0.565449	1.92458	1.42943						1.01354	1.25607	0.843778	1.11069	1.03984	0.981172	1.28832	0.880148	2.28711
188	0.851384	1.00367	0.945849	1.11096	0.761979	1.11073	0.891005	1.01876	1.17644	1.23701	1.15478	1.21437	1.28183	1.30949	1.4522						2.25698	1.02113	0.830175	0.63414	0.9766	1.03869	1.13406	1.03693	1.05409	1.13663	1.04023	0.973694	0.620046	1.90827	1.42126						1.05516	1.16508	0.901423	1.10188	0.991753	0.98826	1.17989	0.82771	2.03291
192	0.876816	0.942229	1.1927	0.971012	0.755254	1.15225	0.897736	0.977231	1.13129	1.14782	0.899767	1.1167	1.19593	1.36243	1.42963						2.1956	0.924763	0.78482	0.704883	0.985302	1.22465	1.03261	1.01747	1.18659	1.13349	1.00419	0.945007	0.56333	1.90876	1.4896						1.1414	1.17624	0.971969	1.01159	1.01518	0.914379	1.17516	0.955339	2.04349
196	0.911066	1.12483	1.03131	0.878718	0.673194	1.20156	0.97996	0.97841	1.21202	1.04554	0.607825	1.15903	1.31361	1.21836	1.40539						2.24739	0.968687	0.642525	0.695365	1.16216	1.34986	0.929913	1.06498	1.11125	1.11858	0.982442	0.956766	0.598692	1.95172	1.49365						1.14434	1.09703	0.961514	0.872738	1.06307	0.957402	1.18206	0.938949	1.94086
200	0.88544	1.07804	0.955147	0.957617	0.619229	1.20584	0.917708	0.935591	1.24648	1.15311	0.484955	1.20392	1.3938	1.41827	1.40773						2.24337	1.0519	0.557085	0.651828	1.13067	1.44991	1.1714	1.05785	1.06704	1.10502	0.991888	0.939189	0.577196	1.86956	1.49062						1.11823	1.02602	0.96515	0.661599	1.10814	0.96493	1.14152	0.983454	1.90475
[truncated: 5 more columns]

## Sheet: B-cent nocod taxol
Time (s)	DMSO																				noco																				taxol
0	6.16056	8.56033	6.1839	5.95871	8.51662	7.04555	8.98186	6.92153	3.4384	6.74228	11.8254	6.94315	9.64882	5.7814	1.99195						5.0336	6.37895	5.3642	10.2636	10.9628	6.89298	9.99821	10.5774	8.84068	9.94209	8.76388	8.17612	7.63171	8.29401	7.91687						4.10208	9.38053	7.49539	3.77821	6.09996	3.29912	6.8923	7.37754	6.34683
4	5.51442	8.66902	5.48957	6.20444	8.32499	7.2583	8.24071	4.85887	4.16543	6.64563	10.8098	7.21415	9.6773	5.76304	7.44203						3.48347	7.37056	5.3642	9.35912	10.8326	6.53581	9.91946	10.6442	7.16703	9.85188	8.76388	6.72008	7.49545	8.08725	6.85241						3.97159	8.44202	7.29805	3.60923	6.09996	5.69177	6.84646	7.59816	6.34683
8	7.60274	8.0955	5.57953	6.60585	7.34922	7.2583	7.13675	4.18799	5.39396	8.19563	10.4916	5.95047	9.6773	6.08114	7.97262						3.43891	7.41084	5.93844	9.81895	10.933	5.95479	9.91946	9.47994	7.42357	9.85188	8.27825	7.37828	7.02218	7.43138	7.61688						3.97159	8.44202	6.74357	3.60923	6.11392	5.48578	6.60468	7.6379	6.34683
12	7.08443	7.89508	4.98698	6.58154	7.34922	6.96369	7.21808	2.89638	7.96768	7.77622	10.5156	5.4618	9.60591	2.82585	7.35373						3.43891	7.31209	5.93844	9.79976	10.933	5.95479	9.19335	9.28218	7.42357	9.78472	8.59839	6.75881	7.02218	7.24731	7.40343						4.19596	7.66048	6.74357	4.79182	5.3475	5.48578	6.6539	7.64287	6.34683
16	6.67169	8.44094	6.46641	6.34144	7.34922	6.96369	6.44119	1.7534	7.46543	8.58127	10.5014	7.01048	10.0252	2.82585	8.86645						4.51497	6.81954	5.72146	7.83065	9.67514	5.95479	9.26222	9.08516	7.42357	9.63528	8.59839	6.70442	6.62631	7.24731	7.40343						6.95936	7.66048	4.53807	4.79182	4.19478	5.33984	7.95435	7.64287	6.34683
20	6.64331	9.28934	7.11773	7.314	6.0459	6.96369	6.80086	1.03966	7.06275	9.57816	10.4916	7.30253	10.207	6.19317	10.1871						4.25943	6.81954	5.38442	9.55587	10.4313	5.95479	8.55338	8.21538	7.37944	9.31446	9.0004	6.74955	6.62631	7.28515	7.40343						8.13588	7.13187	5.36896	4.79182	4.9266	5.33984	7.75315	7.11147	5.90765
24	8.05881	9.58532	8.78207	6.73785	4.55952	7.53223	5.94587	1.73383	6.16538	8.03123	10.4916	7.87287	9.40175	6.29495	9.15865						5.03016	6.81954	5.38442	10.6773	10.2988	6.01984	8.86881	7.39519	7.37944	9.2026	9.0004	6.77262	7.09213	7.32593	7.29671						9.3199	8.70964	6.41806	5.46561	5.03673	5.33984	5.56587	6.96018	5.90765
28	8.25528	9.58532	7.80175	6.21814	6.69799	7.53223	6.15772	1.73383	6.16538	7.38423	10.4916	7.87287	9.40175	5.14593	7.48052						5.03016	6.37895	5.36098	11.8625	11.1708	6.01984	8.44012	7.39519	7.37944	9.2026	9.0004	6.80651	7.38554	7.94378	7.29671						10.1407	8.70964	5.87913	5.82565	5.06052	5.33984	5.23496	7.92268	3.50413
32	7.82165	7.42039	6.23293	6.39537	7.59654	7.73102	5.45549	2.14174	6.32303	9.1314	10.4916	7.83722	9.37628	4.26494	7.214						5.03016	6.37895	5.33958	10.9359	10.3538	6.01984	8.44012	8.91793	6.58838	9.23261	9.0004	6.80651	6.77751	8.13386	7.29671						8.98971	8.28999	5.71627	5.82565	4.63188	3.9716	5.6798	7.95158	4.79715
36	6.65447	8.23224	6.86905	6.39537	7.4941	8.19672	5.7991	4.17441	7.84084	9.42451	11.1332	8.59072	8.56108	8.35665	7.0682						5.03012	6.78926	5.19726	10.2636	9.31844	5.58381	8.6472	9.32471	6.58838	9.23261	10.2589	6.80651	6.77751	8.75605	7.29671						8.77768	8.28999	6.02543	6.3292	4.51423	3.9716	5.91964	6.67147	4.79715
40	5.9082	9.62354	7.2407	5.4709	6.26063	4.42073	5.46562	5.7773	8.28798	8.68143	11.0211	8.7753	9.66381	8.44525	8.72152						4.30773	7.51205	5.19726	10.0249	9.31844	5.44367	8.6472	9.90823	6.58838	9.23261	9.0416	6.80651	8.54291	8.75605	6.96347						9.31253	8.1493	5.34562	5.63059	4.55581	3.82481	6.12973	7.41854	4.11049
44	4.87185	10.6355	7.70425	4.65433	8.15256	7.56436	6.1467	5.7773	9.20794	7.64544	10.4851	8.04351	10.4057	8.07159	11.5336						4.49914	8.42499	4.62506	8.44279	12.7989	5.26187	8.6472	10.7854	6.58838	9.23261	9.0416	6.93654	8.06297	8.75605	6.96347						9.46618	8.088	5.27553	5.29933	4.8889	2.26984	6.38506	7.64274	4.21641
48	4.81512	10.6355	9.40713	5.06438	8.08276	7.80561	4.56144	4.63083	9.20794	7.88154	10.2945	7.12798	10.4057	7.22099	11.1162						4.49914	8.42499	4.51866	8.38429	11.0704	5.26187	8.63794	10.7854	6.58838	9.30686	8.90645	7.20862	7.22643	8.75605	6.74547						9.37136	8.09654	5.86552	4.34903	5.0727	4.19995	7.13153	7.2865	4.63439
52	4.81512	10.5143	9.98281	5.7673	5.80235	7.826	3.29536	5.05297	8.99665	8.17465	10.2945	7.36183	5.63394	5.52479	8.04866						4.49914	8.38276	4.51866	8.19657	10.2293	5.19294	8.63794	11.3063	7.22968	9.15798	8.90645	7.79492	6.1672	8.09497	6.63852						8.14432	8.09654	9.49721	5.1699	5.34936	4.19995	7.26603	7.2865	4.65529
56	4.71179	10.6227	8.82303	4.72147	5.80235	6.44921	1.74111	4.82345	9.53892	8.54315	10.2945	8.27574	6.26447	8.62768	9.32437						4.49914	7.02461	4.49325	8.19188	9.64453	5.72452	8.63794	11.0978	7.00132	8.68363	8.93659	7.94914	6.84898	8.18974	6.63852						7.49794	6.47825	6.21788	5.1699	5.74944	4.19995	8.62567	7.2865	6.25745
60	6.09887	10.7528	9.09455	3.32701	4.16324	5.73613	4.661	5.02803	8.73193	6.87346	10.3781	7.1984	6.26447	8.55481	12.2644						4.49914	7.02461	4.49325	7.88282	9.64453	6.37987	9.30977	10.5774	7.00132	7.716	8.93659	7.82436	8.32364	8.18974	6.53158						6.96347	7.08272	5.24056	5.31303	6.06902	4.73539	6.64886	7.2865	5.14599
64	6.85027	9.23936	10.1939	4.08845	3.11216	5.63545	4.59428	3.80855	8.73193	7.33362	10.4862	7.1984	8.43774	7.42965	9.0742						4.07419	7.15779	5.04186	7.88282	11.3719	6.17935	7.7315	9.80541	7.00132	7.75165	8.40439	8.46294	8.36201	8.24892	6.53158						6.64283	7.08272	3.25359	5.79736	4.93164	4.73539	5.55364	7.35605	5.1947
68	6.61307	8.80479	10.6595	4.76354	3.11216	6.14932	0.337349	4.50427	8.36842	7.73416	10.4862	7.71959	9.40905	6.80207	10.2236						3.97029	7.61572	5.8324	7.97787	11.2081	5.82266	7.5668	9.08899	7.00132	7.75165	8.29128	8.46294	7.42869	8.24892	6.54209						6.64283	7.08272	3.25359	5.79736	4.69261	5.06248	5.91976	7.35605	6.39585
72	6.16056	8.56033	6.1839	5.95871	8.51662	7.04555	8.98186	6.92153	3.4384	6.74228	11.8254	6.94315	9.64882	5.7814	1.99195						5.0336	6.37895	5.3642	10.2636	10.9628	6.89298	9.99821	10.5774	8.84068	9.94209	8.76388	8.17612	7.63171	8.29401	7.91687						4.10208	9.38053	7.49539	3.77821	6.09996	3.29912	6.8923	7.37754	6.34683
76	5.05973	10.5143	7.13087	3.81603	3.01507	2.97111	3.4452	4.06294	8.34376	7.62907	10.7215	6.52332	10.8646	5.55679	8.18519						2.26906	7.56977	5.8324	7.66933	11.0378	5.43108	9.53518	7.87881	7.39263	8.25	7.4513	9.87906	8.82505	8.09497	6.54209						9.94052	7.75262	4.36653	6.31341	4.34438	5.43121	5.07415	7.35605	6.7858
80	6.80421	10.8713	7.78934	3.16476	2.73696	1.77804	3.6375	2.94542	6.9936	8.22563	10.5991	7.19116	10.8646	6.80207	7.25558						2.13094	7.31209	5.8324	7.57095	11.0378	5.44058	8.92996	6.44805	7.49873	7.24873	7.4513	9.58429	9.35105	8.09497	6.54209						10.4854	7.70595	3.83047	4.62331	1.39421	4.88304	5.7361	7.27545	5.95552
84	4.97761	9.82077	7.88938	3.12658	2.53504	2.21671	0.813904	3.30983	7.48378	6.07486	10.565	7.19116	11.3973	4.71393	8.51791						2.14961	6.79435	5.79696	6.8157	11.1112	5.21288	8.2481	6.27981	7.67748	6.98827	8.70098	8.80719	9.57248	7.83538	6.54209						10.5572	6.5413	3.83047	4.62331	1.21914	4.88304	6.42283	7.27545	5.44949
88	4.59497	9.82077	6.90076	2.80815	1.58414	2.78025	1.637	4.14527	7.50212	5.36307	10.0542	5.90983	11.3973	3.97306	7.844						2.57583	6.79435	5.47714	7.63444	11.4207	4.98495	8.09678	7.11827	7.776	6.98827	8.49592	7.67309	10.2684	7.83538	6.54209						9.85261	6.64462	2.83186	4.62331	1.66377	4.74032	7.58297	7.27545	4.87142
92	5.00861	8.9619	6.41936	1.8582	1.98233	2.466	0.685803	4.48499	7.83359	3.93575	10.237	3.96111	7.68073	4.59707	7.02876						3.67607	6.49982	5.47714	7.58038	11.7308	4.65853	7.79706	7.73728	7.776	7.24873	6.2936	7.67309	9.89531	7.59878	6.54209						9.49034	7.24165	4.68671	4.14203	1.72479	4.671	8.26987	9.13938	4.87142
96	4.6789	6.46399	2.55177	1.50764	1.8725	1.54002	0.60604	4.07844	6.48315	3.11723	10.4386	0.756756	7.68073	4.73936	7.01166						4.63094	6.49892	6.35013	7.5466	11.7308	4.57048	7.88248	8.90374	7.28656	8.88688	6.2936	7.67309	9.81516	7.59878	6.54209						8.17799	7.24165	5.8033	2.80375	1.72479	4.5894	8.58576	10.1011	4.87142
100	2.06552	5.1199	1.15679	1.29505	2.23466	1.54002	0.576611	3.04104	6.85133	3.61886	10.4386	1.15342	7.47979	5.40324	7.42516						1.18079	7.23965	6.35013	7.33662	11.7308	4.57048	8.48683	9.16605	7.28656	9.00404	7.08519	7.67309	8.76898	5.75672	6.54209						8.17799	7.24165	5.43557	2.59596	1.72519	4.43851	8.77768	10.0573	5.1515
104	2.7994	3.69403	2.33662	1.08303	2.1935	2.49351	0.338704	3.61408	9.12497	3.61886	10.3979	1.55897	6.2502	2.15429	6.622						1.05339	8.15292	6.35013	7.22326	11.7308	4.24725	8.47606	9.35707	6.91496	9.01933	7.20689	7.67309	9.3455	5.78062	6.54209						7.51853	7.24165	3.08377	2.68122	2.34596	3.70169	8.35804	9.97274	5.28421
108	3.32283	1.93773	1.72824	1.17432	2.1935	2.49351	0.963001	4.43369	8.45152	2.80191	10.5742	0.240217	6.2502	2.15429	6.622						2.74225	8.94882	6.53581	7.22326	11.3462	3.79913	8.17771	9.21653	6.70125	9.02887	7.25196	6.12227	9.12416	5.78062	6.54209						6.86243	7.31404	2.84026	3.3194	2.34596	2.30244	7.55265	9.97274	5.34453
112	4.06634	1.81509	1.51306	1.27267	1.60917	2.49351	0.00107	2.68907	7.29869	2.7063	10.6299	0.31993	4.10324	3.37961	6.35805						3.11559	9.26372	6.13842	7.33025	8.90623	3.79913	8.17771	9.67839	6.70125	9.00681	7.1431	6.12227	8.54947	5.78062	6.54209						2.05924	7.31404	1.42543	1.94831	2.34596	1.18703	7.55265	9.09209	3.49602
116	4.40676	1.62935	1.71541	0.76705	1.64787	2.49351	0.214003	2.11749	8.76854	3.61886	10.7562	0.96193	3.89423	3.37961	6.39958						3.90496	9.26372	6.13842	7.54429	7.65933	3.44199	8.56682	10.5122	6.65075	9.00681	7.1431	6.74969	8.03013	5.78062	6.52895						1.4286	6.57013	0.720565	1.94831	3.10956	1.56187	10.8841	9.50281	4.48585
120	3.45294	0.716821	1.71541	0.76705	3.00024	2.91859	0.214003	3.18103	8.84394	4.01492	9.24393	1.4286	3.89423	3.2899	8.6354						2.98425	8.16065	5.35134	7.54429	8.20546	3.29586	8.56682	10.379	6.65075	9.21205	8.1892	6.89326	7.57899	5.94851	5.57432						1.01611	6.05788	0.493015	1.94831	3.2605	1.64749	7.70569	8.81629	4.33276
124	4.89894	0.622995	2.10194	0.559581	2.95019	2.67934	0.214003	2.79364	6.69499	4.48514	8.89106	0.321002	3.05145	2.67603	6.31852						3.6944	7.46008	5.67224	7.33643	8.81803	3.15748	8.4801	7.81098	6.65075	9.21205	8.1892	6.98978	10.3292	7.23443	5.78303						1.01611	6.05788	0.493015	3.9942	3.40479	1.64749	5.7361	9.6928	4.33276
128	5.87534	0.718257	2.782	0.858738	2.97331	2.38255	1.57889	2.64411	3.98711	2.45562	8.11773	0.338704	2.8355	2.9525	6.10097						3.42564	7.25786	4.6646	7.34211	8.32736	3.99583	8.4801	7.81098	6.65075	8.06008	7.9522	6.32123	10.0613	5.91756	5.88704						1.75578	5.95591	0.493015	3.9942	3.40479	1.73548	4.90188	9.6928	4.33276
132	4.80815	0.985447	2.64729	0.599105	3.23142	2.90037	1.40631	2.41794	3.38808	2.22048	8.42022	0.339379	2.8355	2.87585	6.06119						3.43061	6.9936	4.10047	7.34211	8.24658	3.99583	8.04351	7.03576	6.98412	8.06008	7.9522	5.76395	10.0613	6.40901	5.88704						1.75578	6.20351	0.288505	4.36142	3.40479	2.03308	4.07537	9.6928	4.33276
136	3.97533	0.150566	2.20275	0.599105	3.23142	2.51127	4.07346	3.20613	3.38808	1.52275	8.42022	0.339379	2.7285	2.87585	6.09721						4.36455	6.583	3.79913	7.65714	8.24937	3.99583	7.41701	7.03576	6.98412	8.11116	7.4513	5.76971	8.83349	5.4648	5.88704						1.60586	6.42198	1.27195	4.36142	0.534359	1.13263	5.55059	9.6928	4.33276
140	3.38262	0.863591	2.73334	0.796342	3.13988	2.32427	2.6418	3.56455	2.45357	1.50764	8.42022	1.39199	2.78087	2.87585	6.09721						4.34486	7.67942	3.52735	8.40217	8.70313	3.8081	7.3402	7.03576	6.26043	8.11116	7.4513	5.99074	8.6739	4.49359	5.88704						1.01611	6.54898	3.14039	5.41138	2.47038	1.13263	5.58657	9.84395	4.23267
144	2.96624	0.957516	2.67414	1.2221	2.44009	2.7629	1.33977	1.94843	2.45357	3.74645	10.098	1.39199	2.78087	3.65304	6.73838						4.32772	8.20619	4.30234	8.40217	8.85956	3.8081	7.64284	7.13517	6.26043	8.56273	7.4513	6.40203	8.78267	6.14359	5.88704						1.11814	6.86143	5.04878	5.41138	2.10722	1.33664	7.30533	9.53094	4.23267
148	2.96624	0.856001	3.17698	1.70036	3.01878	2.21841	0.755545	1.44156	1.64707	4.49539	10.1759	0.60604	2.7622	3.73833	7.3995						3.75864	8.92196	4.30234	8.50914	9.32049	3.51906	8.70996	8.2412	5.97322	7.34694	7.1133	6.40203	8.78267	5.69518	6.13376						2.87207	6.86143	5.04878	1.81298	2.15286	1.33664	7.04192	9.01702	4.38268
152	2.2332	0.856001	2.95878	1.50764	3.03959	1.91081	0.755545	1.33853	1.03226	3.32884	10.3759	1.06	2.73705	1.85573	7.11192						3.54546	7.47006	5.19321	8.0785	9.83973	4.31396	8.70996	9.59112	5.97322	6.88345	7.01362	6.47954	8.15397	5.85269	6.13376						2.11925	6.6651	5.17313	1.41439	2.64846	1.22022	10.3581	9.01702	3.71808
156	2.2332	0.856001	2.72726	1.37231	3.60622	2.2618	0.575219	1.82086	1.03226	2.14708	10.3095	1.39141	2.62377	1.59146	5.62455						5.89369	7.25631	5.37203	8.0785	9.99098	3.90013	8.25645	11.375	6.84834	6.72008	6.19182	6.16175	7.71378	5.85269	6.13376						2.34747	6.6651	1.03425	1.41439	2.64846	1.07571	11.0978	9.01702	3.11811
160	3.87624	1.97217	3.17698	1.17432	3.66445	2.2618	0.10593	2.6138	2.06615	2.03477	7.59012	2.13936	1.77817	1.84177	6.26982						5.88595	7.48924	4.89126	7.86526	9.7621	3.47658	7.58045	8.32353	6.84834	6.72008	6.19182	6.16175	7.83242	6.23148	6.14588						2.42666	6.76228	1.27267	1.16934	2.20519	1.07571	6.12618	9.01702	3.8841
164	3.87624	2.46244	2.97425	1.0229	3.25426	2.03826	0.10593	3.67988	2.38255	3.45875	7.63	2.43932	1.58393	2.27087	6.618						5.03351	7.64358	4.68693	7.87114	9.80895	3.61218	7.58045	7.28142	6.92229	6.96773	4.99074	5.98822	7.83242	6.55731	6.14588						2.59104	6.85547	1.42543	1.98054	2.20519	1.25272	5.68916	8.23774	4.20281
168	3.87624	1.51993	2.97425	1.0229	1.84447	2.35115	0.00107	3.53393	2.04946	4.77089	5.78017	2.50641	1.7655	2.46586	9.12						4.94048	8.44612	3.76757	7.87114	10.0851	3.85585	7.58045	6.85443	7.11632	6.96773	7.6147	5.98822	7.84262	6.73645	5.82741						2.07845	6.85547	1.1439	1.6585	2.20519	2.43262	6.50929	8.10895	4.20281
172	3.15873	1.19611	3.6436	1.44109	0.653928	1.86263	0.00107	1.65255	1.28405	5.7703	8.51086	2.01831	2.11137	2.28642	7.49871						4.87274	7.63679	3.70169	7.76405	10.3717	3.66095	7.58045	6.93658	6.70125	7.17816	7.6147	5.98822	7.29805	6.40901	5.72131						1.92956	5.82621	1.12869	1.66216	2.55177	2.43262	8.18472	7.4244	4.20281
176	2.34572	1.62935	3.76877	1.48406	1.93197	2.06388	2.61159	1.31262	1.17715	6.29421	8.98332	0.882605	2.11137	2.60663	6.87302						4.31318	7.63	4.27827	8.40555	10.689	3.61218	8.55342	6.9225	6.70125	7.30446	7.99597	5.98822	9.04603	6.40901	5.72131						1.82879	5.82621	0.579285	1.2305	2.73987	2.46079	7.97416	7.4244	4.20281
180	2.18133	1.62935	4.92605	0.934583	0.3419	2.31751	1.15282	0.796342	1.17715	5.62263	9.59161	0.718257	2.11137	2.50581	6.84234						3.67697	8.90077	4.27827	8.40217	10.6997	3.66254	8.07207	7.83638	6.62311	7.17628	8.04093	5.98822	9.04603	6.03757	5.31347						0.478998	5.82621	0.891318	3.70809	2.95099	2.78186	7.87523	7.4244	4.33825
184	1.66005	1.62935	5.45524	0.626568	0.389781	2.31751	0.677067	0.645292	1.17715	5.04399	9.59161	0.92132	2.11137	2.29075	6.47034						2.81457	8.44543	4.67355	7.90029	9.91334	3.56917	8.07207	7.77772	6.62311	7.26532	7.75168	6.27217	10.1805	5.93436	5.22655						0.86253	5.72011	0.703846	3.70809	3.10967	2.78186	7.9058	6.97614	4.33825
188	1.2514	2.77533	4.79073	1.25437	1.78235	3.55702	1.69121	0.599105	0.945786	5.03718	8.65622	1.19725	2.42002	2.5426	7.35435						2.81457	8.16285	4.50119	7.90029	9.7668	3.67496	7.6728	7.63972	6.29245	10.6369	7.70503	7.17969	8.52671	5.60092	5.64778						0.863193	6.00053	0.268357	3.57116	3.10967	2.78186	7.91097	6.23747	4.33825
192	2.30386	2.77533	4.77652	1.10397	0.796055	3.55702	1.75428	1.94555	0.945786	4.58616	7.50212	1.19725	2.6569	3.26053	7.45866						2.81457	8.44612	4.50119	7.79378	9.7668	3.94096	7.74188	8.61419	6.29245	10.2913	7.44366	7.17969	8.52671	4.86585	5.93353						0.863193	6.21424	0.268357	2.16169	4.39013	3.04138	7.83037	6.23747	4.35669
196	1.72439	2.77533	5.42398	1.62819	1.14919	2.96158	0.7173	1.93374	1.41544	3.85344	7.50212	1.30698	2.75838	2.44082	7.0636						2.60325	8.54114	4.81568	7.75827	10.9827	3.90013	8.41108	8.7153	6.01625	8.90433	7.31964	6.2928	8.22458	4.86585	5.90161						1.86966	6.21424	0.268357	2.08332	4.85091	3.04138	8.46686	6.14594	4.35669
200	1.06914	1.87119	5.56359	1.35087	1.3422	3.88451	0.7173	1.08303	2.67874	3.23283	7.08139	1.30698	2.97239	2.44082	7.0636						2.60325	8.49275	5.46688	7.8645	11.5244	3.90013	8.15604	9.49326	6.0211	8.97365	7.00387	6.27195	7.60696	5.22318	5.90161						1.63076	6.53484	2.48984	1.94831	4.85091	3.04138	6.98881	4.69858	4.35669
[truncated: 5 more columns]

## Sheet: C-area cilio
Time (s)	DMSO																				50μM Ciliobrevin D
0	1.25314	1.06037	0.858528	1.19786	1.32994	0.961017	1.23894	0.757237	0.987345	0.95908											1.01816	1.15391	0.940086	1.00696	0.83715	1.00503	0.902337	0.746349	1.00215
4	0.733073	1.18037	0.971831	1.27719	1.37085	1.13437	1.11357	0.889359	1.05879	0.960523											0.947946	0.937628	1.19584	1.05988	0.770874	0.986316	1.01969	0.809123	1.06922
8	0.490812	1.10502	0.829594	1.11163	1.0583	0.769997	0.764515	1.02266	0.999789	1.05427											0.991342	1.10796	1.08768	1.07053	0.860987	1.07398	1.07732	0.853336	0.975622
12	0.468685	0.916982	0.808577	1.16734	1.08775	0.993796	1.08435	0.857716	0.933006	0.911569											1.16473	1.01161	1.02184	1.14422	0.832271	0.894412	1.00218	0.998946	0.747093
16	1.85942	0.840402	0.808453	0.97492	0.88051	1.31288	1.17611	0.873151	1.05278	1.02697											1.06263	1.01768	0.993995	0.916575	0.936992	1.03382	0.962157	1.19196	0.995863
20	1.50419	0.709349	1.21561	1.01272	0.80382	0.885103	0.834878	0.984676	1.17237	0.943347											1.08322	0.921603	0.95737	1.00157	1.26667	1.17016	1.08706	1.03792	0.865493
24	1.13452	1.00997	1.1223	0.803484	0.871605	0.688579	0.910121	1.2853	1.12141	1.07545											0.961351	0.673738	0.923955	0.853887	0.99146	0.918135	1.21969	1.02387	0.896655
28	0.906115	1.18641	1.35307	0.768755	0.671861	1.0403	1.01082	0.970769	1.00295	1.18335											1.09211	0.920655	1.01237	1.11751	1.53899	1.03366	0.961759	1.14556	1.10701
32	1.33185	1.09519	1.06531	0.745553	0.753963	1.12675	0.978788	1.14903	0.90446	1.02954											0.870134	1.14322	0.95495	1.00985	1.04321	0.890262	0.784896	1.14195	1.14899
36	0.529658	0.896274	0.971477	0.942564	1.17928	1.10314	0.899056	1.21188	0.767168	0.856175											0.807164	1.11289	0.912204	0.819033	0.926066	0.997754	0.982406	1.05216	1.19626
40	0.120657	0.928616	0.889612	0.946199	0.747479	1.10581	0.834611	1.26812	0.745076	1.03323											0.835587	0.999676	1.03397	0.828044	0.904507	0.82621	1.07852	0.94895	1.08492
44	0.276311	0.84416	0.707626	0.94922	0.907207	1.28308	0.748023	1.00548	0.771126	0.774644											0.881645	0.928867	0.997601	0.877233	0.850347	0.746498	1.03353	0.996784	1.04482
48	0.684638	0.898887	0.692417	0.812015	0.727909	0.895445	0.452007	0.957775	0.860055	0.620172											0.737251	0.748687	1.06948	0.892347	0.739848	0.862285	0.945741	1.15768	1.12495
52	0.549517	0.644074	0.744943	0.826299	0.863006	0.889175	0.63303	1.3727	0.855557	0.393352											0.794339	0.60635	1.20514	1.1218	0.73889	0.950732	1.05131	1.0488	1.24434
56	0.448757	0.38371	0.484785	0.612191	0.763973	0.785164	0.736879	1.08173	0.931081	0.28759											0.727835	0.433869	1.17878	1.19466	0.960182	0.751588	1.34754	0.993899	1.18996
60	0.845852	0.312767	0.540681	0.566893	0.696325	0.466864	0.677651	0.807881	1.08645	0.297966											0.652374	0.525479	1.64899	1.18826	1.24082	0.654192	1.26804	0.913055	0.833074
64	0.469199	0.233551	0.49729	0.452857	0.706578	0.468789	0.50204	0.679823	0.797362	0.302998											0.898224	0.51505	1.10922	0.81426	1.02342	0.604901	1.23642	0.810969	0.775545
68	0.479386	0.217719	0.501771	0.594601	0.769007	0.671315	0.396161	0.800197	0.707226	0.370188											0.843713	0.533813	1.01115	0.672605	0.761019	0.599709	0.97238	0.593845	0.72623
72	1.97635	0.351316	0.516403	0.573212	0.802321	0.484447	0.323736	0.783969	0.7286	0.421026											0.622207	0.471146	0.888885	0.559374	1.01226	0.562789	0.721213	0.530503	0.721993
76	1.58885	0.643019	0.69933	0.912972	0.778715	0.384857	0.226159	0.634457	0.623592	0.435716											0.679416	0.501625	0.985034	0.565268	1.20937	0.612664	0.512594	0.511951	0.66611
80	0.261866	0.485261	0.516021	1.00349	0.709948	0.377658	0.349857	0.618189	0.691985	0.459574											0.666028	0.439318	0.706475	0.530635	1.26444	0.653737	0.524129	0.426713	0.511593
84	0.0316655	0.443651	0.737196	1.00604	0.926818	0.454754	0.475925	0.526172	0.637233	0.574885											0.700285	0.53623	0.547336	0.583378	0.913835	0.644937	0.38284	0.430018	0.366747
88	0.366604	0.330011	0.562404	0.708407	1.00431	0.551456	0.419553	0.672479	0.732436	0.629176											0.842772	0.602987	0.800741	0.478284	0.51804	0.654028	0.412206	0.554825	0.347127
92	0.66024	0.435005	0.514216	0.814018	0.931588	0.489513	0.285684	0.87759	0.690211	0.572612											0.767729	0.659419	0.739391	0.46184	0.644924	0.609065	0.586688	0.54665	0.287475
96	0.104327	0.526425	0.539401	0.804435	0.865586	0.607639	0.283568	1.10814	0.658267	0.599203											0.703696	1.11674	0.80484	0.495118	1.01756	0.851125	0.739932	0.561331	0.430777
100		0.579534	0.541683	0.903895	1.0442	0.765622	0.21184	1.10667	0.68946	0.639807											0.744494	1.17839	0.683252	0.653747	0.547928	1.00497	0.774397	0.542004	0.464937
104	0.352628	0.70597	0.447449	0.733189	0.732961	0.597031	0.326265	1.54378	0.640615	0.875211											0.617533	0.804055	0.698641	0.82939	0.450339	0.935875	0.829388	0.550016	0.548316
108	0.0517312	0.578109	0.639191	0.637273	0.686313	0.840842	0.36668	1.34081	0.689544	0.756116											0.542051	1.14332	0.739141	0.780907	0.498378	1.10842	0.993341	0.688074	0.653823
112		0.465458	0.754547	0.731425	0.707619	1.0442	0.361847	1.38041	0.782064	0.569116											0.426419	1.2246	0.779158	0.987567	0.491163	0.910242	1.0251	0.727524	0.589255
116		0.448548	0.778432	0.634779	0.603328	1.15432	0.451658	0.958421	0.725805	0.437016											0.449924	0.887094	0.702008	0.920754	0.471561	0.815766	1.0149	0.751782	0.422227
120		0.363583	0.566863	1.00071	0.852921	1.09748	0.388636	0.886836	0.72809	0.417717											0.494271	0.75222	0.742782	0.875808	0.577041	0.869981	0.856204	0.685804	0.390361
124		0.368236	0.522617	0.925822	0.808079	1.01436	0.407013	1.17134	0.736444	0.500047											0.469086	0.66701	0.972448	0.887254	0.581206	0.762647	0.817314	0.839577	0.564807
128	0.624293	0.412496	0.45971	0.853211	0.643099	0.815938	0.5555	0.995302	0.698747	0.441847											0.327776	0.654432	0.725535	0.849011	0.636481	0.757659	0.823514	0.942232	0.593695
132		0.37251	0.467739	0.707048	0.606434	0.555004	0.705997	1.01982	0.542648	0.675264											0.317104	0.700757	0.749279	0.761456	0.998758	0.957604	0.796232	0.82267	0.547617
136		0.47169	0.368124	0.72043	0.677498	0.801564	0.6839	1.45812	0.658569	0.976873											0.358006	0.655691	0.95024	0.737954	0.62539	1.25293	0.794024	0.82721	0.49399
140		0.491144	0.287618	0.899984	0.61776	1.09114	0.963511	1.24456	0.712959	1.0188											0.452165	0.785044	1.06058	0.804987	0.682852	1.4154	0.917861	0.925461	0.514994
144	1.61548	0.560929	0.427509	0.908653	0.69934	0.917373	0.973381	1.41279	0.578515	1.03044											0.603756	0.795014	1.04812	0.735783	0.724574	1.3001	0.897413	1.00249	0.50156
148	1.32374	0.509973	0.39121	0.912084	0.856949	0.608078	0.972601	0.7376	0.714139	0.979379											0.727267	0.814789	0.916812	0.821929	0.741995	1.14345	0.844224	0.861599	0.466195
152	0.0415792	0.405876	0.435439	1.03534	1.0748	0.567264	0.721713	0.764979	0.686149	0.685999											0.700484	1.04902	0.913701	0.606575	0.678859	0.913096	0.794371	0.919418	0.510585
156		0.557668	0.420655	0.880681	0.707976	0.665104	0.611629	0.883948	0.72891	0.530973											0.759011	0.782874	1.01132	0.690445	0.599247	0.806925	0.8253	0.935078	0.50307
160	0.857379	0.521029	0.291926	1.02108	0.709652	0.761543	0.521935	0.861892	0.743555	0.386913											0.641315	0.584521	0.747619	0.681932	0.574357	0.764025	0.650385	0.808235	0.506819
164		0.639586	0.425976	0.999117	0.724457	1.01748	0.507347	1.15108	0.902712	0.670075											0.490072	0.723237	0.753221	0.653566	0.768469	0.9632	0.885394	0.929992	0.657002
168		0.520239	0.419215	0.880281	0.636437	1.22513	0.587757	1.19894	1.13823	0.582205											0.455967	0.582508	0.744315	0.887546	0.934509	1.05516	0.994735	1.07206	0.76911
172		0.449271	0.473573	0.93152	0.561053	1.1425	0.739827	1.25103	1.14402	0.680989											0.538763	0.720505	0.739989	0.966985	0.914952	0.879908	1.13065	0.799526	0.623805
176	0.927357	0.321535	0.40967	0.905333	0.619174	0.913183	0.60314	1.02213	1.11207	0.58697											0.535413	0.644327	0.705801	0.814184	1.32649	0.746621	1.2162	0.815899	0.817736
180	1.07095	0.493198	0.642906	1.0916	0.767936	0.995799	0.579413	0.951546	1.07186	0.707654											0.580747	0.569392	0.957343	0.742475	0.839085	0.51811	1.25952	0.72343	0.754177
184	1.29808	0.383674	0.625273	1.16168	0.787198	1.0277	0.379311	1.17561	0.975644	0.702852											0.484018	0.626809	0.836792	0.659858	1.35534	0.497105	0.999514	0.52849	0.55481
188		0.313229	0.50221	1.09	0.773221	0.818197	0.272587	1.02832	0.807783	0.621836											0.554521	0.649544	0.923401	0.662924	1.42684	0.72782	1.01357	0.541357	0.555734
192		0.53398	0.5592	0.812826	0.69351	0.78164	0.293778	0.924542	0.834185	0.608561											0.656402	0.826757	0.719326	0.811552	1.32777	1.00743	1.21082	0.583203	0.592481
196	0.875358	0.580864	0.470057	1.02169	1.22974	0.594036	0.297115	1.13975	0.641324	0.613609											0.724754	0.737076	0.830498	0.772505	1.29379	1.31167	1.20497	0.704206	0.566335
200		0.420098	0.380872	0.876191	1.27348	0.530347	0.64943	0.981718	0.770466	0.73655											0.797972	0.876974	0.808272	0.822915	1.17685	1.20781	1.17135	0.906113	0.593854

## Sheet: C-dynein cilio
Time (s)	DMSO																				50μM Ciliobrevin D
0	0.883679	0.796225	0.746117	1.92498	1.14218	1.51618	1.16351	0.971236	1.92026	1.41184											1.22853	1.59307	0.99466	1.02609	0.884619	0.891523	1.07201	0.914646	0.926144	0.784738	0.916746
4	1.0197	0.858033	0.798556	0.631796	0.872408	1.14917	1.01124	1.16792	0.932215	0.993493											1.05269	1.00815	0.903771	0.920812	0.838642	0.903487	1.06431	0.916983	1.26009	1.43001	1.21413
8	1.04277	1.12508	1.10334	0.948925	0.914486	1.68316	1.1826	1.03049	0.905343	0.899917											0.96018	0.896736	0.898086	0.861545	1.03437	1.04552	1.05062	1.08289	0.942572	0.810306	0.968687
12	1.06456	0.952925	0.752279	1.2272	1.04251	1.20297	1.02453	1.11778	0.839612	0.89855											1.01586	0.902708	0.982943	1.17186	1.03274	0.934749	1.06974	1.14951	0.921323	0.846212	1.0621
16	1.11623	1.01911	0.967886	4.37274	1.22289	1.0465	0.896834	0.853589	0.554124	0.772858											0.785572	0.896672	0.962659	0.963869	1.27988	1.18738	1.0264	1.07019	1.09024	1.10259	1.03787
20	1.02076	1.11871	1.10988	1.65334	1.09332	0.69503	0.791056	0.887706	1.2296	1.31181											0.951338	0.996259	0.994531	0.982086	0.9226	0.89643	0.949485	0.993258	1.09019	1.43393	1.14842
24	1.01904	0.929033	1.00244	0.673681	0.872523	0.734016	1.07975	0.984033	1.02646	1.0401											0.965821	1.00393	0.996765	0.962797	1.23685	1.16285	0.886883	0.942545	0.831145	0.765338	0.773246
28	1.02169	1.09762	1.41703	0.726911	0.869551	0.456393	0.763448	1.06169	0.891696	0.953349											0.835928	0.866565	1.13487	1.14099	0.848558	0.87052	1.19341	1.20511	1.03812	0.981235	0.947109
32	0.967493	1.12591	1.3017	0.844434	1.05591	1.06528	1.11492	0.959648	0.964018	0.934137											1.15294	1.20587	1.03958	0.909143	1.10196	1.21468	0.84151	0.913921	0.937452	1.06274	0.928781
36	0.854161	1.01961	1.00877	0.795631	1.00587	0.725282	1.05135	0.988527	1.30794	0.985363											1.14446	0.81702	1.1039	1.13105	0.932973	0.991316	0.899605	0.887883	1.02437	1.33092	1.0867
40	0.76299	1.17969	1.32716	1.13747	1.1364	0.677161	1.12859	0.917094	1.02489	0.79988											1.1319	1.01286	1.02911	0.947892	1.14761	0.915871	1.26643	1.32685	0.805353	0.963148	0.884806
44	0.961474	1.12738	1.3382	0.70085	0.981517	0.580925	1.00055	0.948434	1.19055	0.993501											1.2343	1.1356	1.03796	0.91164	0.976349	0.765455	1.19011	1.0897	1.07875		1.29102
48	0.845931	1.01122	0.972341	1.0525	1.09007	0.733657	1.05619	0.986298	1.56389	1.23386											1.00794	1.01561	1.1025	1.16002	1.36157	1.05154	0.913105	0.864797	1.11541	1.7253	1.17231
52	1.04425	1.09352	1.03832	1.70648	1.14291	0.969914	1.31269	1.03464		1.56238											1.17239	1.30971	1.08814	1.24352	1.46516	1.1362	0.992547	0.981104	1.03528	1.41012	1.06067
56	1.12358	1.23173	1.3117	0.84075	1.03678	1.48568	1.56937	0.995281	1.58111	1.38361											1.08265	1.19733	0.894012	0.978086	1.13065	0.942369	1.19753	1.17663	1.20022		1.41051
60	1.04037	1.39347	1.75126		1.51098	1.23011	1.21668	1.31899	1.26623	1.44483											1.01293	0.989443	0.96808	1.41102	1.573	1.19825	1.08099	1.11212	1.10056	1.69199	1.37369
64	1.31704	1.39062	1.5636	1.79579	1.30732	1.32204	1.17904	1.40807	1.4848	1.35823											1.64738	1.4137	0.85117	1.17292	1.45271	1.12976	1.12796	1.15976	1.14295		1.62279
68	1.17638	1.13893	1.15313	1.5385	1.22543	1.5222	1.41686	1.51806	1.48349	1.47036											1.89688	1.81518	0.876205	1.14992	1.21608	0.9555	1.34707	1.21008	1.08286	1.60772	1.55185
72	1.22982	1.32343	1.32828		1.46609	1.45985	1.16883	1.6016		1.94162											1.41285	1.70921	0.920945	1.1902	1.69151	1.16767	1.41744	1.17555	1.00296	0.960232	1.3006
76	1.21025	1.39073	1.50551		1.72172	1.42679	1.65776	1.62091	1.45177	1.44623											1.16049	1.47111	0.892865	1.11034	1.9283	1.21592	1.63087	1.34917	1.45753		1.92722
80	1.35945	1.19323	1.08181		1.51717	1.26822	1.35245	1.59675		1.77954											1.35885	1.72515	0.83957	1.00205	1.65596	1.17022	1.55245	1.24287	1.1522	0.891121	1.43329
84	1.16691	1.12375	1.13518		1.65755	1.50557	1.37694	1.49756	1.92947	1.58577											1.2804		1.18771			1.36658	1.69809	1.35826	1.21904	1.06643	1.53267
88	1.30745	1.33393	1.38064		1.6919	1.83261	1.65394	1.91096	1.72338	1.39807											0.979586	1.82797	1.0514	1.33053		1.50343	1.50755	1.42662	1.43511		1.99073
92	1.37134	1.42736	1.47555		1.63103	1.3603	1.461	1.81066	1.30919	1.07795											1.25153		0.96781	0.876015	1.6033	1.08512	1.67392	1.38478	1.00977	0.740927	1.32267
96	1.3479	1.25297	1.44474		1.63782	1.56908	1.64813	1.86684		1.48357											1.60227		1.03916	1.06902		1.39779	1.48829	1.26139	1.25437
100	1.273	1.04309	1.06243	1.71814	1.19388	1.04575	1.5406	1.71031		1.45675											1.17218	1.94446	1.10795	1.14306	1.92925	1.22434	1.85355	1.48393	1.23215
104	1.3026	0.987036	0.764997		1.32563	1.09311	1.42628	1.69601	1.87413	1.32447											1.3316		1.28171	1.59128	1.69382	1.01088	1.48993	1.20812	1.00061	1.03899	1.55246
108	1.24157	1.12778	0.933222	1.64103	1.35328	0.64492	1.02796	1.74189	1.92278	1.34481											1.32998		1.18792	1.17649	1.77824	1.03505	1.44333	1.22565	1.00942	0.949148	1.38369
112	1.16831	1.18608	1.03087		1.53917	1.12371	1.10217	1.44675		1.58607											1.14603	1.88801	1.40013	1.34688		1.27866	1.97233	1.69912	0.99576	1.11154	1.47014
116	1.30522	1.38378	1.49039		1.57969	0.848474	1.02045	1.53651	1.65659	1.38276											1.332	1.96585	1.33791	1.31108	1.63193	1.07789	1.78164	1.61875	1.06027	1.22643	1.59312
120	1.19734	1.00859	0.941112		1.26204	1.02965	0.925298	1.45303		1.71032											1.35984	1.69895	1.32539	1.16111	1.35962	0.950458	1.54882	1.38418	0.871306	0.685823	1.2449
124	1.28549	1.07792	1.10275		1.2745	1.14591	1.10782	1.2639		1.56177											1.08583	1.3618	1.18094	0.925451	1.5908	1.08539	1.32335	1.43131	1.1253	1.5015	1.74188
128	1.25592	1.29529	1.40725		1.29851	0.808956	0.888857	1.38937	1.63757	1.35421											1.40503	1.59044	1.41459	1.33078	1.60365	1.14945	1.10952	1.2197	1.3135		1.90304
132	1.17214	1.05533	1.02372		1.51491	1.03071	1.10079	1.54507	1.67343	1.41016											1.83118	1.90463	1.43611	1.11128	1.91898	1.43936	1.67877	1.68655	0.904114	0.733367	1.17987
136	1.09134	1.16076	1.18713		1.63177	0.838766	1.07722	1.32771		1.26664											1.08699	1.10042	1.31408	1.10402	1.6372	1.19248	1.09259	1.06215	1.35577	1.52367	1.53144
140	1.09011	1.07896	1.02378		1.33794	0.941246	1.01569	1.56573	1.65072	1.04637											1.08766	1.19786	1.30252	1.16806		1.45799	1.19419	1.10283	1.2249	1.09411	1.3773
144	1.0876	1.08614	0.917474		1.28584	1.13194	0.972093	1.22239		1.24797											1.05412	1.38184	1.35889	1.36079	1.59527	1.18177	1.53633	1.45063	1.57961
148	1.11768	1.0726	0.956416	1.09534	1.07505	1.51599	0.953046	1.29626	1.14266	0.897866											1.25899	1.64645	1.30911	1.31609	1.48588	1.19815	1.58731	1.53499	1.65671
152	0.948918	1.1501	1.11946		1.30697	1.33571	0.841415	1.26743	1.56436	1.16999											1.11383	1.67535	1.1898	1.22216	1.36375	1.04904	1.2386	1.31104	1.28461	1.43201	1.5403
156	1.03599	0.971126	1.05375	1.29568	1.08012	1.91209	1.05974	1.2397	1.28898	1.24822											1.00792	1.52565	1.2411	1.29709	1.38192	1.19626	1.37116	1.34584	1.21905	1.29689	1.56955
160	0.986331	1.1126	1.46214		1.22346	1.50663	1.16912	1.36009	1.24564	1.27869											0.976887	1.29783	1.27552	1.37503	1.4367	1.19595	1.70805	1.53549	1.18286	1.01722	1.42125
164	1.18065	1.03354	1.27745	1.33668	1.03845	1.40303	1.20384	1.3172	1.44104	1.48786											0.967789	1.21066	1.18006	1.13274	1.45077	1.18519	1.60877	1.62126	1.36043	1.4165	1.67547
168	1.04831	1.25092	1.45948	1.6567	1.0812	1.50259	1.27807	1.29118	1.16472	1.32189											1.40951		1.31724	1.47605	1.28403	1.11878	1.59839	1.34947	1.13365	1.16489	1.37313
172	1.18733	1.2603	1.29893		1.60371	1.41774	1.14695	1.25202	1.19592	1.22912											1.55994		1.02623	0.83435	1.10135	0.992752	1.58409	1.50304	0.980974	0.773581	1.20431
176	1.07497	1.41027	1.43769	1.61204	1.14188	1.45928	1.093	1.37202	1.05452	1.12235											1.20092	1.7157	1.27659	1.38887	1.20454	1.09277	1.18833	1.36191	0.972707	0.849146	1.2303
180	1.09241	1.46457	1.26613		1.29146	1.29519	1.05322	1.34024	1.04027	1.09208											1.42727	1.80061	1.27204	1.19468	1.26682	1.1391	1.31969	1.50158	1.15863	1.11376	1.37247
184	1.18713	1.31455	1.18329		1.56258	1.45793	1.12972	1.42605	1.74974	1.4096											1.35434	1.81185	1.26105	1.25154	1.39426	1.06301	1.60113	1.57181	1.05535	1.02323	1.51921
188	1.2614	1.34218	1.34799	1.87507	1.29617	1.15026	0.961376	1.49967	1.49063	1.42918											1.19911	1.74341	1.22371	1.01926	1.59851	1.23009	1.82662	1.71723	1.33179		1.88426
192	1.03699	1.08699	1.11772	1.24512	1.32322	1.00988	0.882073	1.88376	1.02545	1.02087											1.50168		1.24412	1.3448	1.40921	0.956196	1.63974	1.41527	1.00774	1.30487	1.71367
196	1.14429	1.0808	1.36848			1.2898	0.8015	1.28594	1.23376	1.20266											1.17487	1.97591	1.27637	1.3301	1.56877	1.02559	1.3963	1.00634	1.02189	1.1318	1.5527
200	1.29773	1.38108	1.71411	1.20247	1.33924		1.08064	1.24491	1.0956	1.01394											1.25646		1.03955	0.850688	1.74117	1.03641	1.13383	0.984116	1.0326	1.08399	1.51601
